# Supplementary material for: Transcription factor-dependent regulatory networks of sexual reproduction in Fusarium graminearum
Source: mBio. 2024 Nov 26;16(1):e03030-24. doi: 10.1128/mbio.03030-24 (PMC11708053; doi:10.1128/mbio.03030-24)
Supplement: Table S1 — Metadata for NCBI reference genomes and transcription factor genes. [file mbio.03030-24-s0006.xlsx]

## Sheet: 93TF
Supplemental Table S1. Metadata for the NCBI reference genomes and 93 transcription factor genes in Fusarium graminearum in Figure 1
Order a	Gene id	Transciprion factor family	Gene name b	Acronym	Ortholog in other species c	References (Authors) d	Title
1	FGRRES_00477	C2H2	GzC2H003	Czf1		Yun et al. 2019	Fusarium oxysporum f. sp. lycopersici C2H2 transcription factor FolCzf1 is required for conidiation, fusaric acid production, and early host infection
2	FGRRES_01022	C2H2	GzC2H007	ZafA		López-Berges et al. 2020	ZafA-mediated regulation of zinc homeostasis is required for virulence in the plant pathogen Fusarium oxysporum
3	FGRRES_01341	C2H2	GzC2H013	Fg01341		Zhang et al. 2020	Functional Characterization of Calcineurin-Responsive Transcription Factors Fg01341 and Fg01350 in Fusarium graminearum
4	FGRRES_01350	C2H2	GzC2H014	Fg01350		Zhang et al. 2020	Functional Characterization of Calcineurin-Responsive Transcription Factors Fg01341 and Fg01350 in Fusarium graminearum
5	FGRRES_01576	C2H2	GzC2H015
6	FGRRES_01877	C2H2	GzC2H016
7	FGRRES_02743	C2H2	GzC2H018		AmdX (An)
8	FGRRES_04134	C2H2	GzCON7		CON7 (Pa)
9	FGRRES_06427	C2H2	GzC2H042
10	FGRRES_06701	C2H2	GzC2H044
11	FGRRES_06871	C2H2	GzC2H045
12	FGRRES_07310	C2H2	GzBrlA	PP1	BrlA (An); STE12 (Sc)
13	FGRRES_07928	C2H2	GzC2H059	Nsf1		Shi et al. 2021	The transcription factor FgNsf1 regulates fungal development, virulence and stress responses in Fusarium graminearum
14	FGRRES_08617	C2H2	GzC2H066
15	FGRRES_10470	C2H2	GzC2H088
16	FGRRES_12970_M	C2H2	FgPac1		PacC (An)
17	FGRRES_13314	C2H2	GzC2H103
18	FGRRES_15757	C2H2	GzC2H094		ACE1 (Tr)
19	FGRRES_16570	C2H2	GzC2H098	ASD5	in this study
20	FGRRES_16768_M	C2H2	GzC2H047
21	FGRRES_17323	C2H2	GzC2H105	Crz1A		Chen et al. 2019	The transcription factor FgCrz1A is essential for fungal development, virulence, deoxynivalenol biosynthesis and stress responses in Fusarium graminearum
22	FGRRES_17381	C2H2	GzC2H090
23	FGRRES_00404	GAL4-like	GzZC301
24	FGRRES_00573	GAL4-like	GzZC303
25	FGRRES_00574	GAL4-like	GzZC302
26	FGRRES_01176	GAL4-like	GzZC248	SR		Liu et al. 2019	A phosphorylated transcription factor regulates sterol biosynthesis in Fusarium graminearum
27	FGRRES_01564	GAL4-like	GzZC276
28	FGRRES_02083	GAL4-like	GzZC246
29	FGRRES_04480	GAL4-like	GzZC183
30	FGRRES_05503	GAL4-like	GzZC215	VAD3
31	FGRRES_05789	GAL4-like	GzZC228
32	FGRRES_06160	GAL4-like	GzZC229
33	FGRRES_06382	GAL4-like	GzZC289
34	FGRRES_06810	GAL4-like	AtrR			Zhao et al. 2022	The Transcription Factor FgAtrR Regulates Asexual and Sexual Development, Virulence, and DON Production and Contributes to Intrinsic Resistance to Azole Fungicides in Fusarium graminearum
35	FGRRES_07067	GAL4-like	GzZC232	ADV1	pro1 (Sm)
36	FGRRES_08626	GAL4-like	GzZC109
37	FGRRES_08769	GAL4-like	GzZC108
38	FGRRES_15997	GAL4-like	GzZC151
39	FGRRES_17192	GAL4-like	GzZC258		similar to ACE4 (Tr)
40	FGRRES_00318	Myb	MYT1
41	FGRRES_00324	Myb	GzMyb002	MYT3
42	FGRRES_01915	Myb	GzFlbD
43	FGRRES_07546	Myb	MYT2	MYT2
44	FGRRES_10269	Myb	GzMyb016
45	FGRRES_16034	Myb	GzMyb008
46	FGRRES_16521_M	Myb	GzMyb017
47	FGRRES_00385	HMG	GzHMG002
48	FGRRES_00729	HMG	GzHMG005
49	FGRRES_01366	HMG	GzHMG010	FMF1
50	FGRRES_08892	HMG	MAT1-1-1
51	FGRRES_08893	HMG	MAT1-2-1
52	FGRRES_08890	HMG	MAT1-1-3
53	FGRRES_00515	bZIP	GzbZIP001
54	FGRRES_01555	bZIP	ZIF1	TfmI		Liu et al. 2019	The b-ZIP transcription factor FgTfmI is required for the fungicide phenamacril tolerance and pathogenecity in Fusarium graminearum
55	FGRRES_05171	bZIP	GzbZIP007		cys-3 (Nc); MetR (An)
56	FGRRES_06651	bZIP	GzbZIP010	Fpo1		Shin et al. 2020	The novel bZIP transcription factor Fpo1 negatively regulates perithecial development by modulating carbon metabolism in the ascomycete fungus Fusarium graminearum
57	FGRRES_09832	bZIP	GzbZIP016	KapC		Zhao et al. 2022	Transcriptome Analysis and Functional Validation Identify a Putative bZIP Transcription Factor, Fpkapc, that Regulates Development, Stress Responses, and Virulence in Fusarium pseudograminearum
58	FGRRES_10142	bZIP	Atf1			Zhao et al. 2019	Transcription Factor Atf1 Regulates Expression of Cellulase and Xylanase Genes during Solid-State Fermentation of Ascomycetes
59	FGRRES_01307	bHLH	GzbHLH005	REL3
60	FGRRES_02814	bHLH	GzbHLH007
61	FGRRES_09308	bHLH	GzbHLH014
62	FGRRES_15831	bHLH	GzbHLH004
63	FGRRES_04220	APSES	GzAPSES001
64	FGRRES_10129	APSES	FgStuA	ASM1	StuA (An)
65	FGRRES_10384	APSES	GzAPSES004
66	FGRRES_01182	histone-like	GzCCAAT002	Fct1		Kim et al. 2020	Characterization of the CCAAT-binding transcription factor complex in the plant pathogenic fungus Fusarium graminearum
67	FGRRES_02608	histone-like	GzCCAAT003		aab-1 (Nc); HAP5 (Sc)
68	FGRRES_05304	histone-like	GzCCAAT004	Hltf1/Fct2		Lv et al. 2019	The putative histone-like transcription factor FgHltf1 is required for vegetative growth, sexual reproduction, and virulence in Fusarium graminearum
69	FGRRES_05475	Homeo	GzHOME002	BEK1
70	FGRRES_09019	Homeo	GzHOME009		kal-1 (Nc)
71	FGRRES_16753	Homeo	GzHOMEL016
72	FGRRES_06944	Folkhead	GzWing015
73	FGRRES_15782	Folkhead	GzWing027	PNA1
74	FGRRES_06071	ARID	GzAT001
75	FGRRES_16557	ARID	GzRUM1
76	FGRRES_08634	GATA	GzGATA006	AreA		Wang et al. 2019	A fungal ABC transporter FgAtm1 regulates iron homeostasis via the transcription factor cascade FgAreA-HapX
77	FGRRES_17300	GATA	GzNH001	SUB1	pro44 (Sm)
78	FGRRES_08696	MADS	GzMADS001
79	FGRRES_09339	MADS	GzMADS003	Rlm1	RlmA (An)
80	FGRRES_00696	RRN9	GzHMG004
81	FGRRES_01665	Striatin	FgFSR1	Fsr1	pro11 (Sm)
82	FGRRES_02471	Medusa-like	Med1	MedA
83	FGRRES_02527	WAC-Acf1	GzDDT
84	FGRRES_05604_M	SPT2	GzHMG018
85	FGRRES_06291	bromo	GzBrom002
86	FGRRES_06356	CP2	GzGH
87	FGRRES_06359	HSF	Skn7
88	FGRRES_06948	tetratricopeptide	Gzscp
89	FGRRES_07420	RFX	GzRFX1
90	FGRRES_10286	CCHC	GzCCHC010
91	FGRRES_13746	CCR4-NOT	GzNot002
92	FGRRES_16620	RGS	FgFlbA			Yan et al. 2021	Two regulators of G-protein signaling (RGS) proteins FlbA1 and FlbA2 differentially regulate fumonisin B1 biosynthesis in Fusarium verticillioides
93	FGRRES_17259	NDT80/PhoG-like	GzP53L005
a Order as shown in Figure 1 (from left to right)
b Gene name as listed in Son et al. 2011
c An: Aspergillus nidulans, Nc: Neurospora crassa, Pa: Podospora anserina, Sc: Saccharomyces cerevisiae, Sm: Sordaria macrospora, Tr: Trichoderma reesi
d Sexual phenotypes can be found in Son et al. 2011, unless otherwise mentioned.

## Sheet: Taxa
Supplemental Table S1. Metadata for the NCBI reference genomes and 93 transcription factor genes in Fusarium graminearum in Figure 1
Order a	Taxonomy id	Class	Order	Family	Species complex	Species	Strain	Assembly Accession	Assembly Name	Assembly Level	N50	Size (base)	Gene Count	BioProject	BioSample	Submission Date	Annotation Source
1	655981	Leotiomycetes	incertae sedis	Pseudeurotiaceae	.	Pseudogymnoascus destructans	20631-21	GCF_001641265.1	ASM164126v1	Scaffold	1168637	35818201	9620	PRJNA276926	SAMN03382554	2016-05-10	Annotation submitted by US Forest Service
2	665079	Leotiomycetes	Helotiales	Sclerotiniaceae	.	Sclerotinia sclerotiorum	1980	GCF_000146945.2	ASM14694v2	Scaffold	122550	38330312	14714	PRJNA15530	SAMN02953621	2015-07-16	Annotation submitted by Broad Institute
3	857342	Leotiomycetes	Helotiales	Amorphothecaceae	.	Amorphotheca resinae	ATCC 22711	GCF_003019875.1	Amore1	Scaffold	216801	28632918	9642	PRJNA207866	SAMN00788613	2018-03-27	Annotation submitted by DOE Joint Genome Institute
4	1316788	Leotiomycetes	Helotiales	Lachnaceae	.	Lachnellula hyalina	CBS 185.66	GCF_007821495.1	CFIA_Lhya_EG2017	Contig	161844	33828344	9248	PRJNA437642	SAMN08668878	2019-08-01	Annotation submitted by Canadian Food Inspection Agency (CFIA)
5	149040	Leotiomycetes	Helotiales	Mollisiaceae	.	Mollisia scopiformis	CBS 120377	GCF_001500285.1	Phisc1	Scaffold	372842	48876257	18648	PRJNA262390	SAMN04009710	2016-01-07	Annotation submitted by DOE Joint Genome Institute
6	1095630	Leotiomycetes	Helotiales	Hyaloscyphaceae	.	Hyaloscypha bicolor	E	GCF_002865645.1	Melbi2	Scaffold	1166752	82384847	18640	PRJNA196026	SAMN02194342	2018-01-08	Annotation submitted by DOE Joint Genome Institute
7	1141098	Sordariomycetes	Xylariales	Pseudomassariaceae	.	Pseudomassariella vexata	CBS 129021	GCF_002105095.1	Pseve2	Contig	2561820	44711451	12950	PRJNA330698	SAMN05421895	2017-04-20	Annotation submitted by DOE Joint Genome Institute
8	1229662	Sordariomycetes	Xylariales	Sporocadaceae	.	Pestalotiopsis fici	W106-1	GCF_000516985.1	PFICI	Scaffold	194414	51910726	15413	PRJNA174299	SAMN02369365	2014-01-10	Annotation submitted by NCBI RefSeq
9	152316	Sordariomycetes	Xylariales	Sporocadaceae	.	Truncatella angustata	MPI-SDFR-AT-0073	GCF_020726525.1	Truan1	Contig	3952510	47102642	14971	PRJNA347197	SAMN08150287	2021-10-29	Annotation submitted by DOE Joint Genome Institute
10	1682393	Sordariomycetes	Xylariales	Microdochiaceae	.	Microdochium trichocladiopsis	MPI-CAGE-CH-0230	GCF_020744255.1	Mictri1	Contig	3459864	49282715	16222	PRJNA370119	SAMN06297163	2021-11-04	Annotation submitted by DOE Joint Genome Institute
11	326684	Sordariomycetes	Xylariales	Xylariaceae	.	Xylaria bambusicola	CBS 139988	GCF_022495145.1	Xylbam139988_1	Scaffold	280069	45705225	12324	PRJNA567573	SAMN12794297	2022-02-28	Annotation submitted by DOE Joint Genome Institute
12	419775	Sordariomycetes	Xylariales	Xylariaceae	.	Durotheca rogersii	YMJ 92031201	GCF_024521655.1	Durrog2	Contig	946451	48181149	10623	PRJNA583854	SAMN13190035	2022-08-04	Annotation submitted by DOE Joint Genome Institute
13	326645	Sordariomycetes	Xylariales	Hypoxylaceae	.	Daldinia childiae	JS-1345	GCF_008694065.1	Dalch_JS-1345	Scaffold	1254782	38652569	9567	PRJNA566056	SAMN12777271	2019-09-25	Annotation submitted by National Institute of Biological Resources
14	326681	Sordariomycetes	Xylariales	Hypoxylaceae	.	Hypoxylon trugodes	CBS 135444	GCF_022578975.1	Hyptru1	Scaffold	3288410	39350407	12128	PRJNA567226	SAMN12794355	2022-03-03	Annotation submitted by DOE Joint Genome Institute
15	1927788	Sordariomycetes	Xylariales	Hypoxylaceae	.	Annulohypoxylon maeteangense	CBS 123835	GCF_022496945.1	Annmae1	Scaffold	1147713	38245008	11144	PRJNA583852	SAMN13172196	2022-02-28	Annotation submitted by DOE Joint Genome Institute
16	655863	Sordariomycetes	Ophiostomatales	Ophiostomataceae	.	Grosmannia clavigera	kw1407	GCF_000143105.1	Sanger-454-IlluminaPA_2.0	Scaffold	1213309	29794006	8312	PRJNA39837	SAMN02953765	2011-01-31	Annotation submitted by NCBI RefSeq
17	1397361	Sordariomycetes	Ophiostomatales	Ophiostomataceae	.	Sporothrix schenckii	1099-18	GCF_000961545.1	S_schenckii_v1	Contig	4335207	32375103	10434	PRJNA218070	SAMN03199974	2015-03-24	Annotation submitted by LNCC
18	242507	Sordariomycetes	Magnaporthales	Pyriculariaceae	.	Pyricularia oryzae	70-15	GCF_000002495.2	MG8	Chromosome	823590	40979121	13184	PRJNA13840	SAMN02953596	2011-10-14	Annotation submitted by International Rice Blast Genome Consortium
19	644352	Sordariomycetes	Magnaporthales	Magnaporthaceae	.	Gaeumannomyces tritici	R3-111a-1	GCF_000145635.1	Gae_graminis_V2	Scaffold	48943	43618147	14749	PRJNA37931	SAMN02981249	2010-08-25	Annotation submitted by Broad Institute
20	1286976	Sordariomycetes	Togniniales	Togniniaceae	.	Phaeoacremonium minimum	UCRPA7	GCF_000392275.1	UCRPA7V03	Scaffold	183224	47465449	8834	PRJNA188116	SAMN01908518	2013-05-16	Annotation submitted by UC Davis
21	660469	Sordariomycetes	Diaporthales	Cryphonectriaceae	.	Cryphonectria parasitica	EP155	GCF_011745365.1	Crypa2	Scaffold	4041104	43870411	11709	PRJNA207842	SAMN02744051	2020-03-25	Annotation submitted by DOE Joint Genome Institute
22	83186	Sordariomycetes	Diaporthales	Diaporthaceae	.	Diaporthe citri	NFHF-8-4	GCF_014595645.1	ASM1459564v1	Contig	5472022	63685968	15918	PRJNA660204	SAMN15772025	2020-09-15	Annotation submitted by Huazhong Agricultural University
23	748121	Sordariomycetes	Diaporthales	Diaporthaceae	.	Diaporthe batatas	CRI 302-4	GCF_019321695.1	ASM1932169v1	Contig	2950914	54186171	13864	PRJNA743425	SAMN20034750	2021-07-22	Annotation submitted by Crop Research Institute, Guangdong Academy of Agricultural Sciences
24	1093897	Sordariomycetes	Cephalothecales	Cephalothecaceae	.	Phialemonium atrogriseum	2239729	GCF_030411735.1	Phiatr1	Scaffold	268936	33593884	11483	PRJNA953066	SAMN34105750	2023-06-30	Annotation submitted by DOE Joint Genome Institute
25	771870	Sordariomycetes	Sordariales	Sordariaceae	.	Sordaria macrospora	k-hell	GCF_000182805.3	ASM18280v2	Scaffold	79658	38151803	10406	PRJNA39253	SAMEA3138314	2012-03-13	Annotation submitted by Ruhr University Bochum, Department of General and Molecular Botany
26	367110	Sordariomycetes	Sordariales	Sordariaceae	.	Neurospora crassa	OR74A	GCF_000182925.2	NC12	Chromosome	656009	41037538	10590	PRJNA13841	SAMN02953583	2013-10-25	Annotation submitted by Broad Institute
27	510951	Sordariomycetes	Sordariales	Sordariaceae	.	Neurospora tetrasperma	FGSC 2508	GCF_000213175.1	v2.0	Scaffold	134915	39146333	10380	PRJNA65273	SAMN02769628	2011-06-21	Annotation submitted by NCBI RefSeq
28	1954250	Sordariomycetes	Sordariales	Lasiosphaeriaceae	.	Lasiosphaeria miniovina	SMH2392-1A	GCF_030549165.1	Lasmin1	Contig	6400557	49418628	15242	PRJNA371219	SAMN06310471	2023-07-27	Annotation submitted by DOE Joint Genome Institute
29	515849	Sordariomycetes	Sordariales	Podosporaceae	.	Podospora anserina	S mat+	GCF_000226545.1	ASM22654v1	Contig	79774	34718894	10527	PRJNA12954	NA	2008-05-14	Annotation submitted by Genoscope - Centre National de Séquençage
30	578455	Sordariomycetes	Sordariales	Chaetomiaceae	.	Thermothielavioides terrestris	NRRL 8126	GCF_000226115.1	ASM22611v1	Complete Genome	9477512	36912256	9958	PRJNA32847	SAMN02744067	2011-09-16	Annotation submitted by DOE Joint Genome Institute
31	573729	Sordariomycetes	Sordariales	Chaetomiaceae	.	Thermothelomyces thermophilus	ATCC 42464	GCF_000226095.1	ASM22609v1	Complete Genome	5062665	38744216	9292	PRJNA32775	SAMN00739435	2011-09-16	Annotation submitted by DOE Joint Genome Institute
32	306901	Sordariomycetes	Sordariales	Chaetomiaceae	.	Chaetomium globosum	CBS 148.51	GCF_000143365.1	ASM14336v1	Scaffold	50267	34276485	11224	PRJNA12795	SAMN02953614	2006-02-17	Annotation submitted by The Genome Sequencing Platform, The Genome Assembly Team
33	563466	Sordariomycetes	Microascales	Microascaceae	.	Scedosporium apiospermum	IHEM 14462	GCF_000732125.1	ScApio1.0	Scaffold	1049035	43437139	10920	PRJNA244532	SAMN02727168	2014-07-21	Annotation submitted by LUNAM - Angers University
34	1314773	Sordariomycetes	Glomerellales	Plectosphaerellaceae	.	Sodiomyces alkalinus	F11	GCF_003711515.1	Sodal1	Scaffold	124153	43450096	9625	PRJNA196044	SAMN02745840	2018-11-05	Annotation submitted by DOE Joint Genome Institute
35	1051616	Sordariomycetes	Glomerellales	Plectosphaerellaceae	.	Verticillium nonalfalfae	VnAa140/NRRL 66861	GCF_003724135.2	ASM372413v2	Scaffold	172110	31747483	9626	PRJNA493511	SAMN10135221	2018-11-13	Annotation submitted by West Virignia University
36	498257	Sordariomycetes	Glomerellales	Plectosphaerellaceae	.	Verticillium dahliae	VdLs.17	GCF_000150675.1	ASM15067v2	Scaffold	43309	33828453	10811	PRJNA28529	SAMN02953716	2011-09-15	Annotation submitted by Broad Institute
37	145971	Sordariomycetes	Glomerellales	Glomerellaceae	.	Colletotrichum lupini	IMI 504893	GCF_023278565.1	ASM2327856v1	Complete Genome	7871922	63407421	18681	PRJNA360503	SAMN06211573	2022-05-09	Annotation submitted by University of Western Brittany
38	759273	Sordariomycetes	Glomerellales	Glomerellaceae	.	Colletotrichum higginsianum	IMI 349063	GCF_001672515.1	ASM167251v1	Chromosome	5201688	50716103	14651	PRJNA47061	SAMN04420120	2016-06-21	Annotation submitted by GATC Biotech AG
39	645133	Sordariomycetes	Glomerellales	Glomerellaceae	.	Colletotrichum graminicola	M1.001	GCF_000149035.1	C_graminicola_M1_001_V1	Scaffold	228959	51604658	12399	PRJNA37879	SAMN02953757	2010-10-12	Annotation submitted by Broad Institute
40	2614577	Sordariomycetes	Hypocreales	incertae sedis	.	Emericellopsis atlantica	TS7	GCF_019669845.1	AcreTS7_1	Scaffold	450535	27300990	10066	PRJNA571189	SAMN12811583	2021-08-18	Annotation submitted by DOE Joint Genome Institute
41	413071	Sordariomycetes	Hypocreales	Hypocreaceae	.	Trichoderma virens	Gv29-8	GCF_000170995.1	TRIVI v2.0	Scaffold	1836662	39022666	12405	PRJNA19983	SAMN02744059	2011-11-29	Annotation submitted by NCBI RefSeq
42	2231603	Sordariomycetes	Hypocreales	Cordycipitaceae	.	Akanthomyces muscarius	Ve6	GCF_028009165.1	ASM2800916v1	Chromosome	4856708	36207525	12347	PRJNA777543	SAMN22863613	2023-01-26	Annotation submitted by University of Exeter
43	655819	Sordariomycetes	Hypocreales	Cordycipitaceae	.	Beauveria bassiana	ARSEF 2860	GCF_000280675.1	ASM28067v1	Scaffold	84720	33693936	10364	PRJNA38719	SAMN02981247	2012-08-14	Annotation submitted by NCBI RefSeq
44	1081104	Sordariomycetes	Hypocreales	Cordycipitaceae	.	Cordyceps fumosorosea	ARSEF 2679	GCF_001636725.1	ISF 1.0	Scaffold	201388	33485962	10061	PRJNA72737	SAMN04908328	2016-05-04	Annotation submitted by Shanghai Institutes for Biological Sciences, CAS
45	983644	Sordariomycetes	Hypocreales	Cordycipitaceae	.	Cordyceps militaris	CM01	GCF_000225605.1	CmilitarisCM01_v01	Scaffold	108187	32268578	9651	PRJNA41129	SAMN02981304	2011-09-12	Annotation submitted by NCBI RefSeq
46	111463	Sordariomycetes	Hypocreales	Ophiocordycipitaceae	.	Hirsutella rhossiliensis	HR02	GCF_020360975.1	ASM2036097v1	Scaffold	6436885	81749301	12181	PRJNA752696	SAMN20605485	2021-10-07	Annotation submitted by The Institute of Vegetables and Flowers CAAS
47	98403	Sordariomycetes	Hypocreales	Ophiocordycipitaceae	.	Drechmeria coniospora	ARSEF 6962	GCF_001625195.1	ASM162519v1	Chromosome	4137327	32831003	8445	PRJNA277234	SAMN03387934	2016-04-24	Annotation submitted by Biotechnology Research Institute, Chinese Academy of Agricultural Sciences
48	2060973	Sordariomycetes	Hypocreales	Ophiocordycipitaceae	.	Purpureocillium takamizusanense	PT3	GCF_022605165.1	ASM2260516v1	Complete Genome	3094299	35574015	10859	PRJNA685267	SAMN22138285	2022-03-17	Annotation submitted by Tokyo University of Science
49	2034170	Sordariomycetes	Hypocreales	Hypocreaceae	.	Trichoderma breve	T069	GCF_028502605.1	ASM2850260v1	Chromosome	6210652	38609973	11590	PRJNA883554	SAMN30971524	2023-02-09	Annotation submitted by Hainan University
50	1159556	Sordariomycetes	Hypocreales	Clavicipitaceae	.	Ustilaginoidea virens	UV-8b	GCF_000687475.1	ASM68747v2	Complete Genome	6429791	37060086	8297	PRJNA240653	SAMN02693461	2021-05-20	Annotation submitted by China Agricultural University
51	1380566	Sordariomycetes	Hypocreales	Clavicipitaceae	.	Pochonia chlamydosporia	170	GCF_001653235.2	ASM165323v2	Chromosome	1984628	44215803	14318	PRJNA310157	SAMN02296946	2017-07-10	Annotation submitted by The Institute of Vegetables and Flowers CAAS
52	1276141	Sordariomycetes	Hypocreales	Clavicipitaceae	.	Metarhizium brunneum	ARSEF 3297	GCF_000814965.1	MBR_1.0	Scaffold	943571	37066166	10689	PRJNA184756	SAMN03268432	2015-01-06	Annotation submitted by NCBI RefSeq
53	1079257	Sordariomycetes	Hypocreales	Nectriaceae	.	Ilyonectria robusta	PMI_751	GCF_021365365.1	Ilyrob1	Contig	1240368	59648482	20715	PRJNA340808	SAMN05720459	2022-01-05	Annotation submitted by DOE Joint Genome Institute
54	195108	Sordariomycetes	Hypocreales	Nectriaceae	Fusarium solani species complex	Fusarium falciforme	Fu3.1	GCF_026873545.1	ASM2687354v1	Complete Genome	3875999	53563088	15136	PRJNA782245	SAMN26804627	2022-12-13	Annotation submitted by Academia Sinica
55	1328300	Sordariomycetes	Hypocreales	Nectriaceae	Fusarium solani species complex	Fusarium keratoplasticum	Fu6.1	GCF_025433545.1	ASM2543354v1	Chromosome	4213465	49462855	14934	PRJNA782245	SAMN26804628	2022-10-03	Annotation submitted by Academia Sinica
56	660122	Sordariomycetes	Hypocreales	Nectriaceae	Fusarium solani species complex	Fusarium vanettenii	77-13-4	GCF_000151355.1	v2.0	Scaffold	1255602	51286497	15708	PRJNA16586	SAMN02746079	2009-08-27	Annotation submitted by DOE Joint Genome Institute
57	169388	Sordariomycetes	Hypocreales	Nectriaceae	Fusarium solani species complex	Fusarium solani	FSSC 5 MPI-SDFR-AT-0091	GCF_020744495.1	Fusso1	Contig	2221287	52932111	17940	PRJNA370198	SAMN06297339	2021-11-05	Annotation submitted by DOE Joint Genome Institute
58	48865	Sordariomycetes	Hypocreales	Nectriaceae	Fusarium redolens species complex	Fusarium redolens	MPI-CAGE-AT-0023	GCF_020744475.1	Fusre1	Contig	1971302	52563400	17353	PRJNA347185	SAMN05878234	2021-11-05	Annotation submitted by DOE Joint Genome Institute
59	660027	Sordariomycetes	Hypocreales	Nectriaceae	Fusarium oxysporum species complex	Fusarium oxysporum	Fo47	GCF_013085055.1	ASM1308505v1	Complete Genome	4523040	50358849	16502	PRJNA624237	SAMN14572364	2020-05-13	Annotation submitted by Xi'an Jiaotong University
60	1567544	Sordariomycetes	Hypocreales	Nectriaceae	Fusarium fujikuroi species complex	Fusarium tjaetaba	NRRL 66243	GCF_013396195.1	ASM1339619v1	Scaffold	150570	43066134	14181	PRJNA565749	SAMN13683597	2020-07-10	Annotation submitted by US Department of Agriculture, Agriculture Research Service
61	42677	Sordariomycetes	Hypocreales	Nectriaceae	Fusarium fujikuroi species complex	Fusarium subglutinans	NRRL 66333	GCF_013396075.1	ASM1339607v1	Contig	181117	44177197	14040	PRJNA565749	SAMN13683616	2020-07-10	Annotation submitted by US Department of Agriculture, Agriculture Research Service
62	192010	Sordariomycetes	Hypocreales	Nectriaceae	Fusarium fujikuroi species complex	Fusarium mangiferae	MRC7560	GCF_900044065.1	Genome assembly version 1	Scaffold	629886	46292722	16142	PRJEB9887	SAMEA3862491	2016-12-06	Annotation submitted by Institute of Bioinformatics and Systems Biology
63	1227346	Sordariomycetes	Hypocreales	Nectriaceae	Fusarium fujikuroi species complex	Fusarium proliferatum	ET1	GCF_900067095.1	F. proliferatum ET1 version 1	Scaffold	782754	45210324	16502	PRJEB9885	SAMEA3862493	2016-12-06	Annotation submitted by Institute of Bioinformatics and Systems Biology
64	1279085	Sordariomycetes	Hypocreales	Nectriaceae	Fusarium fujikuroi species complex	Fusarium fujikuroi	IMI 58289	GCF_900079805.1	Fusarium_fujikuroi_IMI58289_V2	Chromosome	1182607	43832314	14943	PRJEB185	SAMEA3724789	2013-08-20	Annotation submitted by HMGU-IBIS
65	2675880	Sordariomycetes	Hypocreales	Nectriaceae	Fusarium incarnatum-equiseti species complex	Fusarium flagelliforme	FIESC 12 MPI-CAGE-AA-0113	GCF_020744385.1	Fuseq1	Contig	5434111	40328194	13910	PRJNA370199	SAMN06296991	2021-11-05	Annotation submitted by DOE Joint Genome Institute
66	231269	Sordariomycetes	Hypocreales	Nectriaceae	Fusarium incarnatum-equiseti species complex	Fusarium coffeatum	FIESC_28	GCF_003316985.1	ASM331698v1	Contig	166659	37769732	11779	PRJNA437524	SAMN08667433	2018-07-13	Annotation submitted by CSIRO
67	36050	Sordariomycetes	Hypocreales	Nectriaceae	Fusarium sambucinum species complex	Fusarium poae	DAOMC 252244	GCF_019609905.1	ASM1960990v1	Chromosome	9989830	43859651	14125	PRJNA578270	SAMN13054494	2021-08-19	Annotation submitted by Agriculture and Agri-Food Canada
68	56646	Sordariomycetes	Hypocreales	Nectriaceae	Fusarium sambucinum species complex	Fusarium venenatum	A3/5	GCF_900007375.1	ASM90000737v1	Chromosome	6056384	38581574	14830	PRJEB7533	SAMEA2827224	2018-03-01	Annotation submitted by ROTHAMSTED RESEARCH
69	1028729	Sordariomycetes	Hypocreales	Nectriaceae	Fusarium sambucinum species complex	Fusarium pseudograminearum	CS3096	GCF_000303195.2	FP7	Chromosome	188196	36863345	12397	PRJNA66583	SAMN02981337	2015-04-15	Annotation submitted by NCBI RefSeq
70	229533	Sordariomycetes	Hypocreales	Nectriaceae	Fusarium sambucinum species complex	Fusarium graminearum	PH-1; NRRL 31084	GCF_000240135.3	ASM24013v3	Chromosome	184591	36458046	13726	PRJNA13839	SAMN02953593	2008-11-21	Annotation submitted by NCBI RefSeq
a Order as shown in Figure 1 (from top to bottom)

## Sheet: Orthogroup
Supplemental Table S1. Metadata for the NCBI reference genomes and 93 transcription factor genes in Fusarium graminearum in Figure 1
No	Fusarium graminearum PH-1	Pyricularia oryzae 70-15	Grosmannia clavigera kw1407	Chaetomium globosum CBS 148.51	Gaeumannomyces tritici R3-111a-1	Sclerotinia sclerotiorum 1980 UF-70	Colletotrichum graminicola M1.001	Verticillium dahliae VdLs.17	Fusarium vanettenii 77-13-4	Trichoderma virens Gv29-8	Sordaria macrospora k-hell	Neurospora crassa OR74A	Neurospora tetrasperma FGSC 2508	Cordyceps militaris CM01	Thermothelomyces thermophilus ATCC 42464	Thermothielavioides terrestris NRRL 8126	Podospora anserina S mat+	Beauveria bassiana ARSEF 2860	Fusarium pseudograminearum CS3096	Phaeoacremonium minimum UCRPA7	Pestalotiopsis fici W106-1	Ustilaginoidea virens	Scedosporium apiospermum	Metarhizium brunneum ARSEF 3297	Sporothrix schenckii 1099-18	Mollisia scopiformis	Drechmeria coniospora	Cordyceps fumosorosea ARSEF 2679	Pseudogymnoascus destructans	Pochonia chlamydosporia 170	Colletotrichum higginsianum IMI 349063	Pseudomassariella vexata	Hyaloscypha bicolor E	Amorphotheca resinae ATCC 22711	Fusarium coffeatum	Sodiomyces alkalinus F11	Verticillium nonalfalfae	Lachnellula hyalina	Daldinia childiae	Cryphonectria parasitica EP155	Fusarium oxysporum Fo47	Fusarium subglutinans	Fusarium tjaetaba	Diaporthe citri	Diaporthe batatas	Fusarium poae	Emericellopsis atlantica	Hirsutella rhossiliensis	Truncatella angustata
1	FGRRES_00477	Pryorz1|XP_003714156.1	Groclv1|XP_014174276.1	Chaglb1|XP_001220626.1	Gaetrt1|XP_009226328.1	Scscl1|XP_001597005.1	Colgrm1|XP_008090447.1	Verdhl1|XP_009649162.1	Fusvnt1|XP_003053607.1	Trivrs1|XP_013958950.1	Spomcr1|XP_003348430.1	Neucrs1|XP_965306.1	Neutts1|XP_009856247.1	Codmlt1|XP_006671359.1	Thethm1|XP_003658849.1	Thetrr1|XP_003656818.1	Podans1|XP_001908562.1	Bevbss1|XP_008603035.1	Fuspdg1|XP_009253400.1	Phamnm1|XP_007918401.1	Pesfci1|XP_007827309.1	Ustvrn1|XP_042995377.1	Sceaps1|XP_016644327.1	Metbrn1|XP_014546162.1	Sposch1|XP_016587213.1	Phisc1|XP_018062288.1	Drecns1|XP_040657079.1	Codfms1|XP_018708258.1	Pseds1|XP_024328092.1	Pocchl1|XP_018148467.1	Colhgg1|XP_018163935.1	Psevxt1|XP_040710790.1	Melbi2|XP_024740985.1	Amore1|XP_024721404.1	Fuscff1|XP_031018435.1	Sodalk1|XP_028465243.1	Vernnf1|XP_028491393.1	Lahya1|XP_031004593.1	Dalchd1|XP_033436256.1	Cryprs2|XP_040773491.1	Fusoxy2|XP_031042577.1	Fussbg1|XP_036531815.1	Fustjt1|XP_037207580.1	Diactr1|XP_043026981.1	Diabtt1|XP_044645733.1	Fuspoa1|XP_044711028.1	Emeatl1|XP_046117192.1	Hyprhs1|XP_044720936.1	Truang1|XP_045954900.1
2	FGRRES_01022	Pryorz1|XP_003713552.1	Groclv1|XP_014171951.1	Chaglb1|XP_001229330.1	Gaetrt1|XP_009226409.1	Scscl1|XP_001592596.1	Colgrm1|XP_008090514.1	Verdhl1|XP_009649098.1	Fusvnt1|XP_003053510.1	Trivrs1|XP_013951724.1	Spomcr1|XP_024510924.1	Neucrs1|XP_965472.3	Neutts1|XP_009856586.1	Codmlt1|XP_006671107.1	Thethm1|XP_003659555.1	Thetrr1|XP_003651655.1	Podans1|XP_001905038.1	Bevbss1|XP_008594902.1	Fuspdg1|XP_009259979.1		Pesfci1|XP_007828278.1	Ustvrn1|XP_042996055.1	Sceaps1|XP_016644284.1	Metbrn1|XP_014546324.1	Sposch1|XP_016587099.1	Phisc1|XP_018074968.1	Drecns1|XP_040654959.1	Codfms1|XP_018708472.1	Pseds1|XP_024326043.1	Pocchl1|XP_018148726.1	Colhgg1|XP_018163868.1	Psevxt1|XP_040717330.1	Melbi2|XP_024732769.1	Amore1|XP_024721512.1	Fuscff1|XP_031010325.1	Sodalk1|XP_028465155.1	Vernnf1|XP_028490607.1	Lahya1|XP_031005316.1	Dalchd1|XP_033433673.1	Cryprs2|XP_040773274.1	Fusoxy2|XP_059463860.1	Fussbg1|XP_036537239.1	Fustjt1|XP_037212668.1	Diactr1|XP_043026685.1	Diabtt1|XP_044645518.1	Fuspoa1|XP_044711626.1	Emeatl1|XP_046113768.1	Hyprhs1|XP_044724766.1	Truang1|XP_045953200.1, Truang1|XP_045961721.1
3	FGRRES_01341	Pryorz1|XP_003712662.1	Groclv1|XP_014169848.1	Chaglb1|XP_001224247.1	Gaetrt1|XP_009226069.1	Scscl1|XP_001594868.1	Colgrm1|XP_008092812.1	Verdhl1|XP_009655368.1	Fusvnt1|XP_003053365.1	Trivrs1|XP_013950603.1	Spomcr1|XP_003349719.1	Neucrs1|XP_962085.1	Neutts1|XP_009849108.1	Codmlt1|XP_006671857.1	Thethm1|XP_003660861.1	Thetrr1|XP_003653559.1	Podans1|XP_001903442.1	Bevbss1|XP_008600280.1	Fuspdg1|XP_009254773.1	Phamnm1|XP_007912045.1	Pesfci1|XP_007827752.1	Ustvrn1|XP_042998006.1	Sceaps1|XP_016643951.1	Metbrn1|XP_014543884.1	Sposch1|XP_016591322.1	Phisc1|XP_018076739.1	Drecns1|XP_040655299.1	Codfms1|XP_018704703.1	Pseds1|XP_024320458.1	Pocchl1|XP_018141499.1	Colhgg1|XP_018153585.1, Colhgg1|XP_018158045.1	Psevxt1|XP_040716756.1	Melbi2|XP_024729038.1	Amore1|XP_024725388.1	Fuscff1|XP_031010782.1	Sodalk1|XP_028467625.1	Vernnf1|XP_028499402.1	Lahya1|XP_031009215.1	Dalchd1|XP_033437185.1	Cryprs2|XP_040778225.1	Fusoxy2|XP_031043703.2	Fussbg1|XP_036537171.1	Fustjt1|XP_037207100.1	Diactr1|XP_043030229.1	Diabtt1|XP_044648915.1	Fuspoa1|XP_044711961.1	Emeatl1|XP_046117482.1	Hyprhs1|XP_044718147.1	Truang1|XP_045964445.1
4	FGRRES_01350	Pryorz1|XP_003718555.1	Groclv1|XP_014173564.1	Chaglb1|XP_001229358.1	Gaetrt1|XP_009217471.1, Gaetrt1|XP_009217472.1	Scscl1|XP_001594994.1, Scscl1|XP_001594995.1	Colgrm1|XP_008093282.1	Verdhl1|XP_009649333.1	Fusvnt1|XP_003053359.1	Trivrs1|XP_013950592.1	Spomcr1|XP_003351021.1	Neucrs1|XP_965439.3	Neutts1|XP_009856619.1	Codmlt1|XP_006671867.1	Thethm1|XP_003659587.1	Thetrr1|XP_003651686.1	Podans1|XP_001907133.1	Bevbss1|XP_008603261.1	Fuspdg1|XP_009262910.1		Pesfci1|XP_007828575.1	Ustvrn1|XP_042997995.1	Sceaps1|XP_016644258.1	Metbrn1|XP_014543874.1	Sposch1|XP_016589458.1	Phisc1|XP_018076848.1	Drecns1|XP_040655293.1	Codfms1|XP_018704713.1	Pseds1|XP_024320462.1	Pocchl1|XP_018141484.1	Colhgg1|XP_018164414.1	Psevxt1|XP_040716894.1	Melbi2|XP_024728740.1	Amore1|XP_024720487.1	Fuscff1|XP_031010773.1	Sodalk1|XP_028464706.1	Vernnf1|XP_028493733.1	Lahya1|XP_031003076.1	Dalchd1|XP_033439179.1	Cryprs2|XP_040779946.1	Fusoxy2|XP_031043722.2	Fussbg1|XP_036537180.1	Fustjt1|XP_037198891.1	Diactr1|XP_043025646.1	Diabtt1|XP_044650787.1	Fuspoa1|XP_044711970.1	Emeatl1|XP_046117437.1	Hyprhs1|XP_044718156.1	Truang1|XP_045964229.1
5	FGRRES_01576	Pryorz1|XP_003709166.1	Groclv1|XP_014175893.1	Chaglb1|XP_001225890.1		Scscl1|XP_001598303.1	Colgrm1|XP_008098799.1	Verdhl1|XP_009654920.1	Fusvnt1|XP_003040634.1, Fusvnt1|XP_003046912.1, Fusvnt1|XP_003049826.1	Trivrs1|XP_013950285.1	Spomcr1|XP_003352350.1	Neucrs1|XP_955791.1	Neutts1|XP_009851635.1	Codmlt1|XP_006674157.1	Thethm1|XP_003666600.1	Thetrr1|XP_003657411.1	Podans1|XP_001909958.1	Bevbss1|XP_008600863.1	Fuspdg1|XP_009252152.1	Phamnm1|XP_007918910.1	Pesfci1|XP_007841655.1	Ustvrn1|XP_042996707.1	Sceaps1|XP_016642825.1, Sceaps1|XP_016645840.1	Metbrn1|XP_014543261.1	Sposch1|XP_016586537.1	Phisc1|XP_018075909.1	Drecns1|XP_040655495.1	Codfms1|XP_018699943.1	Pseds1|XP_024327736.1	Pocchl1|XP_018140675.1	Colhgg1|XP_018155174.1	Psevxt1|XP_040711430.1, Psevxt1|XP_040712386.1	Melbi2|XP_024738761.1	Amore1|XP_024719322.1	Fuscff1|XP_031016547.1, Fuscff1|XP_031021463.1	Sodalk1|XP_028463001.1	Vernnf1|XP_028490739.1			Cryprs2|XP_040777005.1	Fusoxy2|XP_031028389.2, Fusoxy2|XP_031034799.2, Fusoxy2|XP_059463706.1, Fusoxy2|XP_059467800.1	Fussbg1|XP_036530601.1, Fussbg1|XP_036536522.1, Fussbg1|XP_036542244.1, Fussbg1|XP_036542334.1	Fustjt1|XP_037199121.1, Fustjt1|XP_037204715.1, Fustjt1|XP_037207592.1, Fustjt1|XP_037207654.1	Diactr1|XP_043020530.1, Diactr1|XP_043023750.1	Diabtt1|XP_044641327.1	Fuspoa1|XP_044712202.1	Emeatl1|XP_046113641.1, Emeatl1|XP_046113891.1, Emeatl1|XP_046120183.1	Hyprhs1|XP_044723888.1	Truang1|XP_045957860.1, Truang1|XP_045961117.1
6	FGRRES_01877	Pryorz1|XP_003709815.1	Groclv1|XP_014170896.1	Chaglb1|XP_001224958.1	Gaetrt1|XP_009226646.1	Scscl1|XP_001591978.1	Colgrm1|XP_008090143.1	Verdhl1|XP_009652502.1	Fusvnt1|XP_003047557.1	Trivrs1|XP_013949377.1	Spomcr1|XP_003352129.1	Neucrs1|XP_961475.2	Neutts1|XP_009848333.1	Codmlt1|XP_006669197.1	Thethm1|XP_003662015.1	Thetrr1|XP_003649582.1	Podans1|XP_001912009.1	Bevbss1|XP_008600549.1	Fuspdg1|XP_009256794.1	Phamnm1|XP_007917854.1, Phamnm1|XP_007919097.1	Pesfci1|XP_007834342.1	Ustvrn1|XP_042997074.1	Sceaps1|XP_016646479.1	Metbrn1|XP_014542218.1, Metbrn1|XP_014542219.1	Sposch1|XP_016583105.1, Sposch1|XP_016583106.1	Phisc1|XP_018066838.1, Phisc1|XP_018073625.1, Phisc1|XP_018075279.1	Drecns1|XP_040655329.1, Drecns1|XP_040658995.1	Codfms1|XP_018705205.1	Pseds1|XP_024323178.1	Pocchl1|XP_018145163.1	Colhgg1|XP_018152382.1	Psevxt1|XP_040721355.1	Melbi2|XP_024726630.1, Melbi2|XP_024743342.1	Amore1|XP_024722507.1		Sodalk1|XP_028467946.1	Vernnf1|XP_028493096.1	Lahya1|XP_031008811.1	Dalchd1|XP_033433025.1	Cryprs2|XP_040771117.1, Cryprs2|XP_040779464.1	Fusoxy2|XP_031049666.3	Fussbg1|XP_036533696.1, Fussbg1|XP_036533697.1	Fustjt1|XP_037201260.1	Diactr1|XP_043019380.1	Diabtt1|XP_044640628.1	Fuspoa1|XP_044712490.1, Fuspoa1|XP_044712491.1	Emeatl1|XP_046114318.1	Hyprhs1|XP_044721917.1	Truang1|XP_045959527.1
7	FGRRES_02743	Pryorz1|XP_003719226.1	Groclv1|XP_014169385.1	Chaglb1|XP_001221581.1, Chaglb1|XP_001221582.1	Gaetrt1|XP_009225094.1	Scscl1|XP_001595479.1	Colgrm1|XP_008099395.1	Verdhl1|XP_009656874.1	Fusvnt1|XP_003041155.1, Fusvnt1|XP_003045202.1	Trivrs1|XP_013953927.1	Spomcr1|XP_003345207.1	Neucrs1|XP_957856.2	Neutts1|XP_009850388.1	Codmlt1|XP_006673226.1	Thethm1|XP_003662591.1	Thetrr1|XP_003655991.1	Podans1|XP_001905404.1	Bevbss1|XP_008597130.1	Fuspdg1|XP_009262507.1	Phamnm1|XP_007916101.1	Pesfci1|XP_007832553.1	Ustvrn1|XP_043001284.1	Sceaps1|XP_016645074.1	Metbrn1|XP_014547499.1	Sposch1|XP_016591909.1	Phisc1|XP_018076413.1	Drecns1|XP_040655978.1	Codfms1|XP_018702074.1	Pseds1|XP_024322893.1	Pocchl1|XP_022284400.1	Colhgg1|XP_018161679.1	Psevxt1|XP_040718720.1	Melbi2|XP_024736006.1	Amore1|XP_024719099.1	Fuscff1|XP_031016576.1	Sodalk1|XP_028466066.1	Vernnf1|XP_028497778.1	Lahya1|XP_031008238.1	Dalchd1|XP_033439285.1	Cryprs2|XP_040781550.1	Fusoxy2|XP_054561936.1, Fusoxy2|XP_059464951.1	Fussbg1|XP_036531093.1	Fustjt1|XP_037199003.1	Diactr1|XP_043029247.1	Diabtt1|XP_044637965.1	Fuspoa1|XP_044713370.1	Emeatl1|XP_046114659.1	Hyprhs1|XP_044718896.1	Truang1|XP_045953752.1
8	FGRRES_04134	Pryorz1|XP_003712849.1	Groclv1|XP_014171519.1	Chaglb1|XP_001221638.1	Gaetrt1|XP_009217112.1, Gaetrt1|XP_009217113.1	Scscl1|XP_001597994.1	Colgrm1|XP_008089279.1	Verdhl1|XP_009653377.1	Fusvnt1|XP_003044820.1	Trivrs1|XP_013954105.1	Spomcr1|XP_003350405.1	Neucrs1|XP_011393947.1, Neucrs1|XP_011393948.1	Neutts1|XP_009850530.1		Thethm1|XP_003662617.1	Thetrr1|XP_003655897.1	Podans1|XP_001908508.1	Bevbss1|XP_008597077.1	Fuspdg1|XP_009251549.1	Phamnm1|XP_007914618.1	Pesfci1|XP_007832087.1	Ustvrn1|XP_043001316.1	Sceaps1|XP_016645120.1	Metbrn1|XP_014547526.1	Sposch1|XP_016591071.1	Phisc1|XP_018066096.1	Drecns1|XP_040656005.1	Codfms1|XP_018702046.1	Pseds1|XP_024323448.1	Pocchl1|XP_018143810.1	Colhgg1|XP_018161784.1	Psevxt1|XP_040719961.1	Melbi2|XP_024726079.1	Amore1|XP_024717916.1	Fuscff1|XP_031013840.1	Sodalk1|XP_028469880.1	Vernnf1|XP_028490853.1	Lahya1|XP_031007797.1	Dalchd1|XP_033438988.1	Cryprs2|XP_040781240.1	Fusoxy2|XP_031034190.1	Fussbg1|XP_036543475.1	Fustjt1|XP_037211679.1	Diactr1|XP_043028790.1	Diabtt1|XP_044642253.1	Fuspoa1|XP_044709769.1	Emeatl1|XP_046116521.1	Hyprhs1|XP_044717649.1	Truang1|XP_045965193.1
9	FGRRES_06427	Pryorz1|XP_003709311.1	Groclv1|XP_014170973.1	Chaglb1|XP_001227137.1	Gaetrt1|XP_009216083.1	Scscl1|XP_001585625.1	Colgrm1|XP_008094336.1	Verdhl1|XP_009650675.1	Fusvnt1|XP_003046265.1	Trivrs1|XP_013961121.1	Spomcr1|XP_003350193.1	Neucrs1|XP_957637.1	Neutts1|XP_009854425.1	Codmlt1|XP_006668120.1	Thethm1|XP_003664035.1	Thetrr1|XP_003650366.1	Podans1|XP_001906200.1	Bevbss1|XP_008599180.1	Fuspdg1|XP_009263728.1	Phamnm1|XP_007911576.1	Pesfci1|XP_007836921.1	Ustvrn1|XP_043000553.1	Sceaps1|XP_016639300.1	Metbrn1|XP_014546982.1	Sposch1|XP_016583575.1	Phisc1|XP_018066844.1	Drecns1|XP_040660419.1	Codfms1|XP_018705957.1	Pseds1|XP_024327044.1	Pocchl1|XP_018150272.1	Colhgg1|XP_018157878.1	Psevxt1|XP_040713345.1	Melbi2|XP_024742462.1	Amore1|XP_024720803.1	Fuscff1|XP_031017865.1	Sodalk1|XP_028464031.1	Vernnf1|XP_028499291.1	Lahya1|XP_031007985.1	Dalchd1|XP_033440720.1	Cryprs2|XP_040772385.1	Fusoxy2|XP_031045082.1	Fussbg1|XP_036533363.1	Fustjt1|XP_037201680.1	Diactr1|XP_043027199.1	Diabtt1|XP_044646011.1	Fuspoa1|XP_044706524.1	Emeatl1|XP_046120702.1	Hyprhs1|XP_044716081.1	Truang1|XP_045953977.1
10	FGRRES_06701	Pryorz1|XP_003710368.1, Pryorz1|XP_003713672.1	Groclv1|XP_014175619.1	Chaglb1|XP_001229760.1	Gaetrt1|XP_009217990.1	Scscl1|XP_001593122.1	Colgrm1|XP_008088941.1	Verdhl1|XP_009657663.1	Fusvnt1|XP_003041792.1, Fusvnt1|XP_003043279.1, Fusvnt1|XP_003052336.1	Trivrs1|XP_013949761.1	Spomcr1|XP_003347862.1	Neucrs1|XP_011393805.1, Neucrs1|XP_011393806.1	Neutts1|XP_009851059.1	Codmlt1|XP_006666891.1	Thethm1|XP_003659829.1, Thethm1|XP_003663263.1	Thetrr1|XP_003655233.1	Podans1|XP_001907975.1	Bevbss1|XP_008599318.1, Bevbss1|XP_008603016.1, Bevbss1|XP_008603126.1	Fuspdg1|XP_009252938.1	Phamnm1|XP_007916054.1	Pesfci1|XP_007834897.1	Ustvrn1|XP_042996930.1	Sceaps1|XP_016641366.1	Metbrn1|XP_014548710.1	Sposch1|XP_016588563.1	Phisc1|XP_018069750.1	Drecns1|XP_040659493.1	Codfms1|XP_018708926.1	Pseds1|XP_024325427.1	Pocchl1|XP_018146562.1	Colhgg1|XP_018162189.1	Psevxt1|XP_040715087.1	Melbi2|XP_024730623.1	Amore1|XP_024723688.1	Fuscff1|XP_031020431.1	Sodalk1|XP_028470609.1	Vernnf1|XP_028493800.1	Lahya1|XP_031005985.1	Dalchd1|XP_033439403.1	Cryprs2|XP_040781144.1	Fusoxy2|XP_031046847.3	Fussbg1|XP_036544110.1	Fustjt1|XP_037203668.1	Diactr1|XP_043029060.1	Diabtt1|XP_044642162.1	Fuspoa1|XP_044702134.1	Emeatl1|XP_046121186.1	Hyprhs1|XP_044723417.1	Truang1|XP_045958901.1
11	FGRRES_06871	Pryorz1|XP_003718560.1	Groclv1|XP_014173279.1	Chaglb1|XP_001229352.1	Gaetrt1|XP_009217463.1	Scscl1|XP_001594602.1	Colgrm1|XP_008090336.1	Verdhl1|XP_009648969.1	Fusvnt1|XP_003052180.1	Trivrs1|XP_013949616.1	Spomcr1|XP_003351025.1	Neucrs1|XP_965444.2	Neutts1|XP_009856614.1	Codmlt1|XP_006667543.1	Thethm1|XP_003659580.1	Thetrr1|XP_003651681.1	Podans1|XP_001905009.1	Bevbss1|XP_008594290.1	Fuspdg1|XP_009263186.1	Phamnm1|XP_007915536.1	Pesfci1|XP_007828597.1	Ustvrn1|XP_042997357.1	Sceaps1|XP_016644220.1	Metbrn1|XP_014549267.1	Sposch1|XP_016589464.1	Phisc1|XP_018076824.1	Drecns1|XP_040657626.1	Codfms1|XP_018705509.1	Pseds1|XP_024323925.1	Pocchl1|XP_022284001.1, Pocchl1|XP_022284582.1	Colhgg1|XP_018164043.1	Psevxt1|XP_040716870.1, Psevxt1|XP_040721762.1	Melbi2|XP_024728719.1	Amore1|XP_024723096.1	Fuscff1|XP_031015720.1	Sodalk1|XP_028463075.1	Vernnf1|XP_028498945.1	Lahya1|XP_031003083.1	Dalchd1|XP_033432930.1	Cryprs2|XP_040779990.1	Fusoxy2|XP_031047394.2	Fussbg1|XP_036537551.1	Fustjt1|XP_037204823.1	Diactr1|XP_043025492.1	Diabtt1|XP_044651008.1	Fuspoa1|XP_044702317.1	Emeatl1|XP_046120932.1	Hyprhs1|XP_044720641.1	Truang1|XP_045952091.1, Truang1|XP_045953267.1, Truang1|XP_045964204.1
12	FGRRES_07310	Pryorz1|XP_003712497.1	Groclv1|XP_014169938.1	Chaglb1|XP_001229441.1	Gaetrt1|XP_009219943.1	Scscl1|XP_001591690.1	Colgrm1|XP_008091177.1	Verdhl1|XP_009657228.1	Fusvnt1|XP_003051819.1	Trivrs1|XP_013950918.1	Spomcr1|XP_003344278.2	Neucrs1|XP_957811.1	Neutts1|XP_009851113.1	Codmlt1|XP_006666663.1	Thethm1|XP_003662981.1	Thetrr1|XP_003655590.1	Podans1|XP_001907850.1	Bevbss1|XP_008594397.1	Fuspdg1|XP_009252462.1	Phamnm1|XP_007917185.1	Pesfci1|XP_007832031.1	Ustvrn1|XP_042996266.1	Sceaps1|XP_016646705.1	Metbrn1|XP_014549060.1	Sposch1|XP_016591389.1	Phisc1|XP_018067260.1	Drecns1|XP_040659398.1	Codfms1|XP_018705398.1	Pseds1|XP_024320991.1	Pocchl1|XP_018146811.1	Colhgg1|XP_018162723.1	Psevxt1|XP_040719749.1	Melbi2|XP_024743462.1	Amore1|XP_024722698.1	Fuscff1|XP_031012526.1	Sodalk1|XP_028466147.1		Lahya1|XP_031008842.1	Dalchd1|XP_033435573.1, Dalchd1|XP_033435574.1	Cryprs2|XP_040781069.1	Fusoxy2|XP_031047086.3	Fussbg1|XP_036532406.1	Fustjt1|XP_037204301.1	Diactr1|XP_043028567.1	Diabtt1|XP_044642146.1	Fuspoa1|XP_044702790.1	Emeatl1|XP_046117256.1	Hyprhs1|XP_044720175.1, Hyprhs1|XP_044720423.1	Truang1|XP_045965257.1
13	FGRRES_07928	Pryorz1|XP_003716477.1	Groclv1|XP_014174194.1	Chaglb1|XP_001219322.1	Gaetrt1|XP_009221350.1	Scscl1|XP_001587957.1	Colgrm1|XP_008091405.1	Verdhl1|XP_009656610.1	Fusvnt1|XP_003040939.1	Trivrs1|XP_013953268.1	Spomcr1|XP_003348027.1	Neucrs1|XP_956438.1	Neutts1|XP_009854768.1	Codmlt1|XP_006666389.1	Thethm1|XP_003665650.1	Thetrr1|XP_003653833.1	Podans1|XP_001904597.1	Bevbss1|XP_008593997.1	Fuspdg1|XP_009262401.1		Pesfci1|XP_007830251.1	Ustvrn1|XP_043001189.1	Sceaps1|XP_016644477.1	Metbrn1|XP_014540898.1	Sposch1|XP_016590251.1	Phisc1|XP_018069365.1	Drecns1|XP_040661406.1	Codfms1|XP_018708691.1	Pseds1|XP_024321822.1	Pocchl1|XP_018144561.1	Colhgg1|XP_018164866.1	Psevxt1|XP_040717802.1	Melbi2|XP_024743848.1	Amore1|XP_024717314.1	Fuscff1|XP_031010916.1	Sodalk1|XP_028465646.1	Vernnf1|XP_028497067.1	Lahya1|XP_031002441.1	Dalchd1|XP_033440354.1	Cryprs2|XP_040774795.1	Fusoxy2|XP_059464169.1	Fussbg1|XP_036540773.1	Fustjt1|XP_037207358.1	Diactr1|XP_043017174.1	Diabtt1|XP_044637374.1	Fuspoa1|XP_044703407.1	Emeatl1|XP_046120640.1	Hyprhs1|XP_044717764.1	Truang1|XP_045950863.1
14	FGRRES_08617	Pryorz1|XP_003717052.1	Groclv1|XP_014172876.1	Chaglb1|XP_001227087.1	Gaetrt1|XP_009216886.1	Scscl1|XP_001587381.1	Colgrm1|XP_008094250.1	Verdhl1|XP_009648750.1	Fusvnt1|XP_003053103.1	Trivrs1|XP_013958076.1	Spomcr1|XP_003344861.1	Neucrs1|XP_956560.2	Neutts1|XP_009854469.1	Codmlt1|XP_006669838.1	Thethm1|XP_003664083.1	Thetrr1|XP_003650426.1	Podans1|XP_001905938.1	Bevbss1|XP_008598942.1	Fuspdg1|XP_009257420.1		Pesfci1|XP_007836872.1	Ustvrn1|XP_042998785.1	Sceaps1|XP_016640149.1	Metbrn1|XP_014547216.1	Sposch1|XP_016588648.1	Phisc1|XP_018061708.1, Phisc1|XP_018076261.1	Drecns1|XP_040654308.1	Codfms1|XP_018703017.1	Pseds1|XP_024328402.1	Pocchl1|XP_018149947.1	Colhgg1|XP_018157789.1	Psevxt1|XP_040714399.1	Melbi2|XP_024735842.1	Amore1|XP_024718990.1	Fuscff1|XP_031010353.1	Sodalk1|XP_028464382.1	Vernnf1|XP_028496537.1	Lahya1|XP_031001652.1	Dalchd1|XP_033437336.1	Cryprs2|XP_040772497.1	Fusoxy2|XP_054561057.2	Fussbg1|XP_036538918.1	Fustjt1|XP_037208627.1	Diactr1|XP_043025071.1	Diabtt1|XP_044650539.1	Fuspoa1|XP_044707988.1	Emeatl1|XP_046118582.1	Hyprhs1|XP_044716312.1	Truang1|XP_045954472.1, Truang1|XP_045954473.1
15	FGRRES_10470, FGRRES_08224, FGRRES_10569, FGRRES_16887, FGRRES_17447	Pryorz1|XP_003711289.1, Pryorz1|XP_003713329.1, Pryorz1|XP_003713330.1, Pryorz1|XP_003713331.1, Pryorz1|XP_003716961.1, Pryorz1|XP_003721414.1	Groclv1|XP_014175100.1, Groclv1|XP_014175242.1	Chaglb1|XP_001222973.1, Chaglb1|XP_001223437.1	Gaetrt1|XP_009216260.1, Gaetrt1|XP_009218068.1, Gaetrt1|XP_009221131.1, Gaetrt1|XP_009221962.1, Gaetrt1|XP_009222690.1, Gaetrt1|XP_009225461.1, Gaetrt1|XP_009227110.1	Scscl1|XP_001588799.1	Colgrm1|XP_008099397.1	Verdhl1|XP_009656873.1	Fusvnt1|XP_003040629.1, Fusvnt1|XP_003041555.1, Fusvnt1|XP_003041786.1, Fusvnt1|XP_003043302.1, Fusvnt1|XP_003046965.1, Fusvnt1|XP_003048367.1, Fusvnt1|XP_003049197.1, Fusvnt1|XP_003049749.1	Trivrs1|XP_013952264.1, Trivrs1|XP_013953031.1, Trivrs1|XP_013957082.1, Trivrs1|XP_013960511.1, Trivrs1|XP_013961500.1	Spomcr1|XP_003348698.1, Spomcr1|XP_003352023.2, Spomcr1|XP_024511023.1	Neucrs1|XP_011393432.1, Neucrs1|XP_011393433.1, Neucrs1|XP_011393649.1, Neucrs1|XP_011393650.1	Neutts1|XP_009851714.1, Neutts1|XP_009856939.1		Thethm1|XP_003664318.1	Thetrr1|XP_003654657.1	Podans1|XP_001904178.1, Podans1|XP_001904276.1, Podans1|XP_001904277.1, Podans1|XP_001904609.1, Podans1|XP_001906481.1, Podans1|XP_001910726.1, Podans1|XP_001910727.1	Bevbss1|XP_008597277.1	Fuspdg1|XP_009252150.1, Fuspdg1|XP_009260201.1, Fuspdg1|XP_009260606.1	Phamnm1|XP_007912758.1, Phamnm1|XP_007919485.1	Pesfci1|XP_007826912.1, Pesfci1|XP_007828956.1, Pesfci1|XP_007831394.1, Pesfci1|XP_007832286.1, Pesfci1|XP_007832555.1, Pesfci1|XP_007834619.1, Pesfci1|XP_007834692.1, Pesfci1|XP_007835438.1, Pesfci1|XP_007838035.1, Pesfci1|XP_007839265.1		Sceaps1|XP_016639722.1, Sceaps1|XP_016641917.1, Sceaps1|XP_016643001.1, Sceaps1|XP_016643457.1, Sceaps1|XP_016643632.1, Sceaps1|XP_016643840.1, Sceaps1|XP_016644725.1, Sceaps1|XP_016644764.1, Sceaps1|XP_016645416.1, Sceaps1|XP_016645777.1, Sceaps1|XP_016646416.1	Metbrn1|XP_014548492.1		Phisc1|XP_018062082.1, Phisc1|XP_018064292.1, Phisc1|XP_018071369.1, Phisc1|XP_018075856.1				Pocchl1|XP_018144297.1, Pocchl1|XP_018147507.1	Colhgg1|XP_018151561.1, Colhgg1|XP_018155578.1, Colhgg1|XP_018161678.1, Colhgg1|XP_018163625.1	Psevxt1|XP_040718722.1	Melbi2|XP_024726233.1, Melbi2|XP_024727045.1, Melbi2|XP_024727202.1, Melbi2|XP_024727860.1, Melbi2|XP_024729468.1, Melbi2|XP_024734222.1, Melbi2|XP_024734729.1, Melbi2|XP_024734736.1, Melbi2|XP_024735095.1, Melbi2|XP_024736293.1, Melbi2|XP_024740600.1, Melbi2|XP_024742614.1, Melbi2|XP_024742968.1, Melbi2|XP_024743118.1, Melbi2|XP_024743125.1		Fuscff1|XP_031010129.1, Fuscff1|XP_031011068.1, Fuscff1|XP_031014118.1, Fuscff1|XP_031019651.1		Vernnf1|XP_028497777.1	Lahya1|XP_031004287.1, Lahya1|XP_031004296.1, Lahya1|XP_031004297.1, Lahya1|XP_031005899.1	Dalchd1|XP_033433859.1, Dalchd1|XP_033435003.1, Dalchd1|XP_033435611.1, Dalchd1|XP_033435612.1, Dalchd1|XP_033436368.1	Cryprs2|XP_040771313.1, Cryprs2|XP_040775181.1, Cryprs2|XP_040775497.1, Cryprs2|XP_040775498.1, Cryprs2|XP_040776636.1, Cryprs2|XP_040778211.1, Cryprs2|XP_040778240.1	Fusoxy2|XP_059464829.1, Fusoxy2|XP_059464855.1, Fusoxy2|XP_059465749.1	Fussbg1|XP_036530551.1, Fussbg1|XP_036530668.1, Fussbg1|XP_036530812.1, Fussbg1|XP_036533037.1, Fussbg1|XP_036534807.1	Fustjt1|XP_037207221.1, Fustjt1|XP_037210555.1	Diactr1|XP_043020403.1, Diactr1|XP_043022114.1, Diactr1|XP_043029665.1, Diactr1|XP_043032211.1	Diabtt1|XP_044637258.1, Diabtt1|XP_044637296.1, Diabtt1|XP_044638909.1, Diabtt1|XP_044644717.1	Fuspoa1|XP_044704542.1, Fuspoa1|XP_044707519.1, Fuspoa1|XP_044714074.1, Fuspoa1|XP_044714195.1	Emeatl1|XP_046119013.1	Hyprhs1|XP_044715654.1, Hyprhs1|XP_044715655.1	Truang1|XP_045953745.1
16	FGRRES_12970_M	Pryorz1|XP_003713788.1	Groclv1|XP_014169865.1	Chaglb1|XP_001221899.1	Gaetrt1|XP_009217844.1	Scscl1|XP_001591909.1	Colgrm1|XP_008092448.1	Verdhl1|XP_009653774.1, Verdhl1|XP_009657188.1	Fusvnt1|XP_003051869.1	Trivrs1|XP_013950813.1	Spomcr1|XP_003347214.1	Neucrs1|XP_957214.2	Neutts1|XP_009850878.1	Codmlt1|XP_006667064.1	Thethm1|XP_003662872.1	Thetrr1|XP_003655709.1	Podans1|XP_001908286.1	Bevbss1|XP_008599303.1	Fuspdg1|XP_009252926.1	Phamnm1|XP_007910796.1	Pesfci1|XP_007834945.1	Ustvrn1|XP_042997447.1	Sceaps1|XP_016646678.1	Metbrn1|XP_014548946.1	Sposch1|XP_016590525.1	Phisc1|XP_018075315.1	Drecns1|XP_040659505.1	Codfms1|XP_018708901.1	Pseds1|XP_024323231.1	Pocchl1|XP_018146686.1	Colhgg1|XP_018162660.1	Psevxt1|XP_040720092.1	Melbi2|XP_024743275.1	Amore1|XP_024722540.1	Fuscff1|XP_031020419.1	Sodalk1|XP_028463510.1		Lahya1|XP_031002419.1	Dalchd1|XP_033435506.1	Cryprs2|XP_040780958.1	Fusoxy2|XP_031046872.1, Fusoxy2|XP_059467693.1	Fussbg1|XP_036544122.1	Fustjt1|XP_037203680.1	Diactr1|XP_043028748.1	Diabtt1|XP_044642385.1	Fuspoa1|XP_044702146.1	Emeatl1|XP_046121199.1	Hyprhs1|XP_044723402.1	Truang1|XP_045958383.1
17	FGRRES_13314	Pryorz1|XP_003720970.1	Groclv1|XP_014168863.1	Chaglb1|XP_001222563.1	Gaetrt1|XP_009229818.1	Scscl1|XP_001593822.1	Colgrm1|XP_008090756.1	Verdhl1|XP_009656097.1	Fusvnt1|XP_003053149.1	Trivrs1|XP_013958147.1	Spomcr1|XP_003347023.1	Neucrs1|XP_959452.3	Neutts1|XP_009855145.1	Codmlt1|XP_006668504.1	Thethm1|XP_003660100.1	Thetrr1|XP_003651466.1	Podans1|XP_001904034.1, Podans1|XP_001907393.1	Bevbss1|XP_008600080.1	Fuspdg1|XP_009263114.1		Pesfci1|XP_007840755.1	Ustvrn1|XP_042997768.1		Metbrn1|XP_014541845.1	Sposch1|XP_016588166.1	Phisc1|XP_018077859.1	Drecns1|XP_040659263.1	Codfms1|XP_018707640.1	Pseds1|XP_024328646.1	Pocchl1|XP_018145359.1	Colhgg1|XP_018157305.1, Colhgg1|XP_018159010.1	Psevxt1|XP_040717891.1	Melbi2|XP_024731629.1	Amore1|XP_024722349.1, Amore1|XP_024722350.1	Fuscff1|XP_031014804.1	Sodalk1|XP_028465347.1	Vernnf1|XP_028491060.1	Lahya1|XP_031002385.1	Dalchd1|XP_033439008.1	Cryprs2|XP_040779728.1	Fusoxy2|XP_031037215.2	Fussbg1|XP_036535656.1	Fustjt1|XP_037206799.1	Diactr1|XP_043030800.1	Diabtt1|XP_044647358.1	Fuspoa1|XP_044708074.1	Emeatl1|XP_046118182.1	Hyprhs1|XP_044721648.1, Hyprhs1|XP_044724632.1	Truang1|XP_045953321.1, Truang1|XP_045953486.1
18	FGRRES_15757	Pryorz1|XP_003713522.1, Pryorz1|XP_003717210.1	Groclv1|XP_014170121.1, Groclv1|XP_014172510.1	Chaglb1|XP_001219997.1, Chaglb1|XP_001229418.1	Gaetrt1|XP_009224273.1, Gaetrt1|XP_009226380.1	Scscl1|XP_001591153.1	Colgrm1|XP_008093400.1	Verdhl1|XP_009655310.1, Verdhl1|XP_009655597.1	Fusvnt1|XP_003053543.1	Trivrs1|XP_013951653.1	Spomcr1|XP_003346464.1, Spomcr1|XP_003346956.1	Neucrs1|XP_962998.2, Neucrs1|XP_963927.3	Neutts1|XP_009850690.1, Neutts1|XP_009856436.1	Codmlt1|XP_006671304.1	Thethm1|XP_003659415.1, Thethm1|XP_003662960.1	Thetrr1|XP_003652170.1, Thetrr1|XP_003655612.1	Podans1|XP_001907825.1, Podans1|XP_001908913.1	Bevbss1|XP_008593369.1, Bevbss1|XP_008601469.1	Fuspdg1|XP_009255991.1	Phamnm1|XP_007917944.1	Pesfci1|XP_007826964.1, Pesfci1|XP_007828162.1	Ustvrn1|XP_042996417.1	Sceaps1|XP_016639783.1	Metbrn1|XP_014546278.1	Sposch1|XP_016587520.1, Sposch1|XP_016591416.1	Phisc1|XP_018065519.1	Drecns1|XP_040657946.1	Codfms1|XP_018708305.1	Pseds1|XP_024324412.1	Pocchl1|XP_018148626.1	Colhgg1|XP_018164289.1	Psevxt1|XP_040716898.1	Melbi2|XP_024730590.1, Melbi2|XP_024733288.1	Amore1|XP_024718378.1, Amore1|XP_024722896.1	Fuscff1|XP_031011449.1	Sodalk1|XP_028467865.1	Vernnf1|XP_028494583.1	Lahya1|XP_031001511.1	Dalchd1|XP_033437358.1	Cryprs2|XP_040775885.1, Cryprs2|XP_040781348.1	Fusoxy2|XP_059463854.1	Fussbg1|XP_036535493.1	Fustjt1|XP_037203352.1	Diactr1|XP_043026550.1, Diactr1|XP_043028916.1	Diabtt1|XP_044642182.1, Diabtt1|XP_044645687.1	Fuspoa1|XP_044711156.1	Emeatl1|XP_046121024.1	Hyprhs1|XP_044724291.1, Hyprhs1|XP_044724684.1	Truang1|XP_045964086.1
19	FGRRES_16570	Pryorz1|XP_003709771.1		Chaglb1|XP_001229095.1	Gaetrt1|XP_009222339.1	Scscl1|XP_001587358.1	Colgrm1|XP_008093758.1	Verdhl1|XP_009648462.1	Fusvnt1|XP_003050198.1					Codmlt1|XP_006673098.1		Thetrr1|XP_003648926.1	Podans1|XP_001910986.1		Fuspdg1|XP_009263634.1	Phamnm1|XP_007916523.1	Pesfci1|XP_007834401.1	Ustvrn1|XP_043000101.1	Sceaps1|XP_016638897.1	Metbrn1|XP_014548547.1	Sposch1|XP_016586433.1	Phisc1|XP_018064560.1	Drecns1|XP_040656623.1	Codfms1|XP_018701646.1	Pseds1|XP_024323077.1		Colhgg1|XP_018160285.1	Psevxt1|XP_040720686.1	Melbi2|XP_024730130.1	Amore1|XP_024718837.1	Fuscff1|XP_031017645.1	Sodalk1|XP_028471497.1	Vernnf1|XP_028498681.1		Dalchd1|XP_033433300.1	Cryprs2|XP_040771135.1	Fusoxy2|XP_031051453.2	Fussbg1|XP_036539221.1	Fustjt1|XP_037203047.1		Diabtt1|XP_044639622.1	Fuspoa1|XP_044705963.1		Hyprhs1|XP_044725452.1	Truang1|XP_045959512.1
20	FGRRES_16768_M	Pryorz1|XP_003713682.1		Chaglb1|XP_001222059.1	Gaetrt1|XP_009217999.1	Scscl1|XP_001596751.1	Colgrm1|XP_008099265.1	Verdhl1|XP_009649000.1	Fusvnt1|XP_003052109.1	Trivrs1|XP_013949940.1	Spomcr1|XP_003351878.1	Neucrs1|XP_964048.2	Neutts1|XP_009857054.1	Codmlt1|XP_006667447.1	Thethm1|XP_003659691.1	Thetrr1|XP_003651802.1	Podans1|XP_001907229.1	Bevbss1|XP_008594522.1	Fuspdg1|XP_009254130.1	Phamnm1|XP_007917462.1	Pesfci1|XP_007828789.1	Ustvrn1|XP_042995467.1	Sceaps1|XP_016644083.1	Metbrn1|XP_014546046.1	Sposch1|XP_016584304.1	Phisc1|XP_018078422.1	Drecns1|XP_040656204.1	Codfms1|XP_018705599.1	Pseds1|XP_024322740.1	Pocchl1|XP_018148318.1	Colhgg1|XP_018163780.1	Psevxt1|XP_040717431.1	Melbi2|XP_024728667.1, Melbi2|XP_024738157.1	Amore1|XP_024723055.1	Fuscff1|XP_031011002.1	Sodalk1|XP_028465070.1	Vernnf1|XP_028498914.1	Lahya1|XP_031009231.1	Dalchd1|XP_033436671.1	Cryprs2|XP_040780102.1, Cryprs2|XP_040782215.1	Fusoxy2|XP_031047803.1	Fussbg1|XP_036535455.1	Fustjt1|XP_037212380.1	Diactr1|XP_043025809.1	Diabtt1|XP_044639999.1	Fuspoa1|XP_044702513.1	Emeatl1|XP_046121788.1	Hyprhs1|XP_044720791.1	Truang1|XP_045964333.1
21	FGRRES_17323	Pryorz1|XP_003715577.1	Groclv1|XP_014173878.1	Chaglb1|XP_001219874.1	Gaetrt1|XP_009229926.1	Scscl1|XP_001593961.1	Colgrm1|XP_008093157.1	Verdhl1|XP_009651248.1	Fusvnt1|XP_003051218.1	Trivrs1|XP_013960496.1	Spomcr1|XP_024511250.1	Neucrs1|XP_957885.3	Neutts1|XP_009848476.1	Codmlt1|XP_006673586.1	Thethm1|XP_003661234.1	Thetrr1|XP_003648725.1	Podans1|XP_001910896.1	Bevbss1|XP_008599439.1	Fuspdg1|XP_009254050.1		Pesfci1|XP_007833085.1	Ustvrn1|XP_042993744.1	Sceaps1|XP_016638477.1	Metbrn1|XP_014545623.1	Sposch1|XP_016585594.1	Phisc1|XP_018070264.1, Phisc1|XP_018071294.1	Drecns1|XP_040659627.1		Pseds1|XP_024324122.1	Pocchl1|XP_018139798.2	Colhgg1|XP_018155998.1	Psevxt1|XP_040712026.1	Melbi2|XP_024734212.1	Amore1|XP_024725105.1	Fuscff1|XP_031014594.1	Sodalk1|XP_028465531.1	Vernnf1|XP_028492781.1	Lahya1|XP_031008031.1	Dalchd1|XP_033434729.1	Cryprs2|XP_040771452.1	Fusoxy2|XP_059464891.1	Fussbg1|XP_036541686.1	Fustjt1|XP_037201219.1	Diactr1|XP_043022382.1	Diabtt1|XP_044649268.1	Fuspoa1|XP_044713733.1	Emeatl1|XP_046116049.1	Hyprhs1|XP_044719445.1	Truang1|XP_045957199.1
22	FGRRES_17381	Pryorz1|XP_003717654.1	Groclv1|XP_014176039.1	Chaglb1|XP_001222931.1	Gaetrt1|XP_009228658.1	Scscl1|XP_001595879.1	Colgrm1|XP_008097071.1	Verdhl1|XP_009652150.1	Fusvnt1|XP_003054017.1	Trivrs1|XP_013952754.1	Spomcr1|XP_003351284.1	Neucrs1|XP_959651.3	Neutts1|XP_009853602.1	Codmlt1|XP_006673821.1	Thethm1|XP_003665729.1	Thetrr1|XP_003654901.1	Podans1|XP_001904080.1	Bevbss1|XP_008601633.1	Fuspdg1|XP_009254797.1		Pesfci1|XP_007835602.1	Ustvrn1|XP_042993995.1	Sceaps1|XP_016640714.1	Metbrn1|XP_014549510.1	Sposch1|XP_016585808.1	Phisc1|XP_018066427.1	Drecns1|XP_040653626.1	Codfms1|XP_018704313.1	Pseds1|XP_024324800.1	Pocchl1|XP_018147398.1, Pocchl1|XP_022283958.1	Colhgg1|XP_018151798.1	Psevxt1|XP_040715916.1, Psevxt1|XP_040716150.1	Melbi2|XP_024727720.1, Melbi2|XP_024727721.1, Melbi2|XP_024733643.1	Amore1|XP_024724690.1	Fuscff1|XP_031021021.1	Sodalk1|XP_028466078.1	Vernnf1|XP_028490662.1	Lahya1|XP_031009371.1	Dalchd1|XP_033441693.1	Cryprs2|XP_040776307.1	Fusoxy2|XP_031038958.3	Fussbg1|XP_036538166.1	Fustjt1|XP_037207283.1	Diactr1|XP_043017948.1	Diabtt1|XP_044644938.1	Fuspoa1|XP_044700790.1, Fuspoa1|XP_044701576.1, Fuspoa1|XP_044701591.1, Fuspoa1|XP_044714140.1	Emeatl1|XP_046114547.1, Emeatl1|XP_046120432.1	Hyprhs1|XP_044725301.1	Truang1|XP_045961852.1
23	FGRRES_00404, FGRRES_16313_M	Pryorz1|XP_003718757.1	Groclv1|XP_014168469.1	Chaglb1|XP_001222079.1	Gaetrt1|XP_009217260.1	Scscl1|XP_001594823.1	Colgrm1|XP_008092804.1	Verdhl1|XP_009655359.1	Fusvnt1|XP_003053632.1		Spomcr1|XP_024510999.1	Neucrs1|XP_958867.2	Neutts1|XP_009855916.1		Thethm1|XP_003659710.1	Thetrr1|XP_003651824.1	Podans1|XP_001907247.1		Fuspdg1|XP_009251461.1						Sposch1|XP_016584292.1	Phisc1|XP_018076734.1, Phisc1|XP_018078366.1					Colhgg1|XP_018153592.1	Psevxt1|XP_040710281.1	Melbi2|XP_024729032.1	Amore1|XP_024718907.1, Amore1|XP_024725383.1	Fuscff1|XP_031018243.1	Sodalk1|XP_028467620.1	Vernnf1|XP_028499412.1	Lahya1|XP_031007719.1	Dalchd1|XP_033440154.1		Fusoxy2|XP_031042426.2	Fussbg1|XP_036536301.1, Fussbg1|XP_036536302.1, Fussbg1|XP_036536801.1	Fustjt1|XP_037207513.1	Diactr1|XP_043025935.1, Diactr1|XP_043025936.1	Diabtt1|XP_044640275.1	Fuspoa1|XP_044708775.1, Fuspoa1|XP_044710955.1	Emeatl1|XP_046117269.1		Truang1|XP_045952985.1
24	FGRRES_00573	Pryorz1|XP_003710145.1	Groclv1|XP_014169988.1	Chaglb1|XP_001224192.1	Gaetrt1|XP_009221782.1	Scscl1|XP_001592368.1	Colgrm1|XP_008099947.1	Verdhl1|XP_009655641.1	Fusvnt1|XP_003053559.1	Trivrs1|XP_013959072.1	Spomcr1|XP_003347645.1	Neucrs1|XP_961953.1	Neutts1|XP_009849815.1	Codmlt1|XP_006672320.1	Thethm1|XP_003660810.1	Thetrr1|XP_003653511.1	Podans1|XP_001903335.1	Bevbss1|XP_008595299.1	Fuspdg1|XP_009254530.1		Pesfci1|XP_007827827.1	Ustvrn1|XP_042996378.1	Sceaps1|XP_016645828.1	Metbrn1|XP_014546248.1	Sposch1|XP_016591265.1	Phisc1|XP_018074677.1	Drecns1|XP_040657916.1	Codfms1|XP_018707336.1	Pseds1|XP_024327579.1	Pocchl1|XP_018148594.1	Colhgg1|XP_018163522.1	Psevxt1|XP_040714258.1	Melbi2|XP_024732835.1	Amore1|XP_024721455.1	Fuscff1|XP_031011478.1	Sodalk1|XP_028468948.1	Vernnf1|XP_028496913.1	Lahya1|XP_031005301.1	Dalchd1|XP_033437121.1	Cryprs2|XP_040777807.1	Fusoxy2|XP_059463851.1	Fussbg1|XP_036537395.1	Fustjt1|XP_037202564.1	Diactr1|XP_043030504.1	Diabtt1|XP_044647973.1	Fuspoa1|XP_044711123.1	Emeatl1|XP_046121906.1	Hyprhs1|XP_044718400.1	Truang1|XP_045964659.1
25	FGRRES_00574	Pryorz1|XP_003710143.1	Groclv1|XP_014169716.1	Chaglb1|XP_001224193.1	Gaetrt1|XP_009221784.1	Scscl1|XP_001592366.1	Colgrm1|XP_008099949.1	Verdhl1|XP_009655642.1	Fusvnt1|XP_003054276.1	Trivrs1|XP_013959073.1	Spomcr1|XP_003347644.1	Neucrs1|XP_961952.2	Neutts1|XP_009849816.1	Codmlt1|XP_006672319.1	Thethm1|XP_003660811.1	Thetrr1|XP_003653512.1	Podans1|XP_001903336.1	Bevbss1|XP_008595300.1	Fuspdg1|XP_009254529.1		Pesfci1|XP_007827828.1	Ustvrn1|XP_042996377.1	Sceaps1|XP_016645829.1	Metbrn1|XP_014546249.1	Sposch1|XP_016591263.1, Sposch1|XP_016591264.1	Phisc1|XP_018074678.1	Drecns1|XP_040657917.1	Codfms1|XP_018707337.1	Pseds1|XP_024327580.1	Pocchl1|XP_018148596.1	Colhgg1|XP_018163523.1	Psevxt1|XP_040714257.1	Melbi2|XP_024732836.1	Amore1|XP_024721454.1	Fuscff1|XP_031011477.1	Sodalk1|XP_028468947.1	Vernnf1|XP_028496914.1	Lahya1|XP_031005302.1	Dalchd1|XP_033437581.1	Cryprs2|XP_040777806.1	Fusoxy2|XP_031042835.2	Fussbg1|XP_036537394.1	Fustjt1|XP_037202565.1	Diactr1|XP_043030505.1	Diabtt1|XP_044647311.1	Fuspoa1|XP_044711124.1	Emeatl1|XP_046121904.1	Hyprhs1|XP_044718399.1	Truang1|XP_045964660.1
26	FGRRES_01176	Pryorz1|XP_003713410.1	Groclv1|XP_014168945.1	Chaglb1|XP_001220147.1	Gaetrt1|XP_009229005.1	Scscl1|XP_001597507.1	Colgrm1|XP_008092919.1	Verdhl1|XP_009655466.1	Fusvnt1|XP_003052848.1, Fusvnt1|XP_003053437.1	Trivrs1|XP_013960658.1	Spomcr1|XP_003347584.1	Neucrs1|XP_963739.1	Neutts1|XP_009857352.1	Codmlt1|XP_006672210.1	Thethm1|XP_003659259.1	Thetrr1|XP_003652331.1	Podans1|XP_001908738.1	Bevbss1|XP_008597772.1	Fuspdg1|XP_009254001.1		Pesfci1|XP_007827962.1	Ustvrn1|XP_042995838.1	Sceaps1|XP_016644046.1	Metbrn1|XP_014546483.1	Sposch1|XP_016584415.1	Phisc1|XP_018065461.1, Phisc1|XP_018066638.1, Phisc1|XP_018071231.1	Drecns1|XP_040654808.1	Codfms1|XP_018704859.1	Pseds1|XP_024324362.1	Pocchl1|XP_018148925.1	Colhgg1|XP_018153465.1	Psevxt1|XP_040713975.1	Melbi2|XP_024726811.1, Melbi2|XP_024731567.1, Melbi2|XP_024732416.1	Amore1|XP_024723788.1	Fuscff1|XP_031011266.1	Sodalk1|XP_028469373.1	Vernnf1|XP_028497252.1	Lahya1|XP_031003374.1	Dalchd1|XP_033436210.1	Cryprs2|XP_040780196.1	Fusoxy2|XP_031031933.2, Fusoxy2|XP_031043327.1	Fussbg1|XP_036530995.1	Fustjt1|XP_037201858.1	Diactr1|XP_043025576.1	Diabtt1|XP_044650104.1	Fuspoa1|XP_044711786.1	Emeatl1|XP_046119085.1	Hyprhs1|XP_044714971.1	Truang1|XP_045964387.1
27	FGRRES_01564	Pryorz1|XP_003709152.1	Groclv1|XP_014176062.1	Chaglb1|XP_001228379.1	Gaetrt1|XP_009227275.1	Scscl1|XP_001598727.1	Colgrm1|XP_008098810.1	Verdhl1|XP_009654929.1	Fusvnt1|XP_003049625.1	Trivrs1|XP_013950239.1	Spomcr1|XP_003345009.1	Neucrs1|XP_963640.3	Neutts1|XP_009852286.1	Codmlt1|XP_006674170.1	Thethm1|XP_003667233.1	Thetrr1|XP_003658106.1	Podans1|XP_001909755.1	Bevbss1|XP_008602825.1	Fuspdg1|XP_009252165.1		Pesfci1|XP_007835876.1	Ustvrn1|XP_042999556.1		Metbrn1|XP_014543271.1	Sposch1|XP_016586522.1	Phisc1|XP_018076065.1	Drecns1|XP_040655479.1	Codfms1|XP_018699953.1	Pseds1|XP_024327644.1	Pocchl1|XP_018138881.1	Colhgg1|XP_018155162.1	Psevxt1|XP_040710008.1	Melbi2|XP_024737132.1, Melbi2|XP_024740849.1	Amore1|XP_024719276.1	Fuscff1|XP_031021450.1	Sodalk1|XP_028463010.1	Vernnf1|XP_028492867.1	Lahya1|XP_031008660.1	Dalchd1|XP_033441518.1	Cryprs2|XP_040776760.1	Fusoxy2|XP_031029326.2	Fussbg1|XP_036543151.1	Fustjt1|XP_037204731.1	Diactr1|XP_043023549.1	Diabtt1|XP_044645092.1	Fuspoa1|XP_044712189.1	Emeatl1|XP_046120227.1	Hyprhs1|XP_044723904.1	Truang1|XP_045960867.1
28	FGRRES_02083, FGRRES_03892	Pryorz1|XP_003710180.1	Groclv1|XP_014170179.1, Groclv1|XP_014175713.1	Chaglb1|XP_001225020.1	Gaetrt1|XP_009222082.1	Scscl1|XP_001592796.1	Colgrm1|XP_008090021.1, Colgrm1|XP_008094233.1	Verdhl1|XP_009652231.1, Verdhl1|XP_009652539.1	Fusvnt1|XP_003047840.1, Fusvnt1|XP_003052890.1	Trivrs1|XP_013953691.1	Spomcr1|XP_003344698.1, Spomcr1|XP_003347246.1, Spomcr1|XP_003347247.1	Neucrs1|XP_958079.1, Neucrs1|XP_963413.2	Neutts1|XP_009847405.1, Neutts1|XP_009851606.1	Codmlt1|XP_006674277.1	Thethm1|XP_003661958.1	Thetrr1|XP_003649523.1, Thetrr1|XP_003654728.1	Podans1|XP_001903506.1, Podans1|XP_001911157.1	Bevbss1|XP_008602508.1	Fuspdg1|XP_009256566.1, Fuspdg1|XP_009257975.1	Phamnm1|XP_007914977.1, Phamnm1|XP_007916460.1	Pesfci1|XP_007835195.1, Pesfci1|XP_007837770.1	Ustvrn1|XP_042994255.1	Sceaps1|XP_016646384.1	Metbrn1|XP_014544944.1	Sposch1|XP_016584799.1, Sposch1|XP_016590303.1	Phisc1|XP_018065335.1, Phisc1|XP_018069802.1, Phisc1|XP_018073178.1	Drecns1|XP_040656508.1	Codfms1|XP_018700039.1	Pseds1|XP_024320580.1	Pocchl1|XP_018143360.1	Colhgg1|XP_018152511.1, Colhgg1|XP_018157772.1	Psevxt1|XP_040711503.1, Psevxt1|XP_040720596.1	Melbi2|XP_024726928.1, Melbi2|XP_024738912.1	Amore1|XP_024723993.1	Fuscff1|XP_031014009.1, Fuscff1|XP_031014124.1	Sodalk1|XP_028467699.1	Vernnf1|XP_028491782.1, Vernnf1|XP_028494884.1	Lahya1|XP_031005134.1, Lahya1|XP_031005978.1	Dalchd1|XP_033437858.1	Cryprs2|XP_040776684.1, Cryprs2|XP_040782137.1	Fusoxy2|XP_031049386.3, Fusoxy2|XP_059465887.1	Fussbg1|XP_036533594.1, Fussbg1|XP_036538652.1	Fustjt1|XP_037203587.1, Fustjt1|XP_037205846.1	Diactr1|XP_043019802.1, Diactr1|XP_043023669.1	Diabtt1|XP_044641194.1, Diabtt1|XP_044641997.1	Fuspoa1|XP_044709510.1, Fuspoa1|XP_044712727.1	Emeatl1|XP_046116879.1	Hyprhs1|XP_044722223.1	Truang1|XP_045951136.1, Truang1|XP_045956631.1, Truang1|XP_045960263.1
29	FGRRES_04480	Pryorz1|XP_003715895.1		Chaglb1|XP_001224494.1	Gaetrt1|XP_009229365.1, Gaetrt1|XP_009230084.1		Colgrm1|XP_008095489.1	Verdhl1|XP_009651555.1	Fusvnt1|XP_003048400.1	Trivrs1|XP_013959271.1	Spomcr1|XP_003342814.1, Spomcr1|XP_003344604.1	Neucrs1|XP_957405.2	Neutts1|XP_009847203.1	Codmlt1|XP_006674840.1	Thethm1|XP_003662430.1	Thetrr1|XP_003650049.1	Podans1|XP_001903213.1	Bevbss1|XP_008596660.1	Fuspdg1|XP_009259676.1		Pesfci1|XP_007832953.1	Ustvrn1|XP_043001111.1	Sceaps1|XP_016645015.1	Metbrn1|XP_014539531.1	Sposch1|XP_016587813.1	Phisc1|XP_018072417.1	Drecns1|XP_040653381.1	Codfms1|XP_018701863.1	Pseds1|XP_024325321.1	Pocchl1|XP_018139155.1	Colhgg1|XP_018155556.1	Psevxt1|XP_040719339.1	Melbi2|XP_024742974.1	Amore1|XP_024721861.1	Fuscff1|XP_031018795.1	Sodalk1|XP_028465306.1	Vernnf1|XP_028495606.1	Lahya1|XP_031008434.1		Cryprs2|XP_040773849.1	Fusoxy2|XP_059465773.1	Fussbg1|XP_036539908.1	Fustjt1|XP_037202058.1	Diactr1|XP_043023103.1	Diabtt1|XP_044649594.1	Fuspoa1|XP_044710142.1	Emeatl1|XP_046119629.1	Hyprhs1|XP_044715637.1	Truang1|XP_045952836.1, Truang1|XP_045960398.1
30	FGRRES_05503	Pryorz1|XP_003717351.1	Groclv1|XP_014175170.1	Chaglb1|XP_001221765.1, Chaglb1|XP_001221766.1	Gaetrt1|XP_009225624.1	Scscl1|XP_001586545.1	Colgrm1|XP_008088893.1	Verdhl1|XP_009653501.1	Fusvnt1|XP_003048771.1	Trivrs1|XP_013953047.1	Spomcr1|XP_003350457.1	Neucrs1|XP_955949.1	Neutts1|XP_009850574.1	Codmlt1|XP_006672734.1	Thethm1|XP_003662745.1	Thetrr1|XP_003655838.1	Podans1|XP_001908398.1	Bevbss1|XP_008595577.1	Fuspdg1|XP_009254894.1	Phamnm1|XP_007917126.1	Pesfci1|XP_007834785.1	Ustvrn1|XP_042999929.1	Sceaps1|XP_016642266.1	Metbrn1|XP_014542459.1	Sposch1|XP_016588516.1	Phisc1|XP_018075289.1	Drecns1|XP_040661121.1	Codfms1|XP_018700450.1	Pseds1|XP_024320620.1	Pocchl1|XP_018144864.2	Colhgg1|XP_018162238.1	Psevxt1|XP_040719827.1	Melbi2|XP_024743297.1	Amore1|XP_024722516.1	Fuscff1|XP_031012317.1	Sodalk1|XP_028463644.1	Vernnf1|XP_028494532.1	Lahya1|XP_031002353.1	Dalchd1|XP_033438898.1	Cryprs2|XP_040781178.1	Fusoxy2|XP_054561584.2, Fusoxy2|XP_054562478.1	Fussbg1|XP_036539356.1	Fustjt1|XP_037200889.1	Diactr1|XP_043027986.1, Diactr1|XP_043027987.1	Diabtt1|XP_044646856.1	Fuspoa1|XP_044705275.1	Emeatl1|XP_046115460.1	Hyprhs1|XP_044721049.1	Truang1|XP_045958860.1
31	FGRRES_05789, FGRRES_01760		Groclv1|XP_014171500.1		Gaetrt1|XP_009223437.1		Colgrm1|XP_008090938.1		Fusvnt1|XP_003041935.1										Fuspdg1|XP_009255912.1		Pesfci1|XP_007841114.1	Ustvrn1|XP_042993464.1			Sposch1|XP_016588143.1	Phisc1|XP_018069261.1				Pocchl1|XP_018137283.1, Pocchl1|XP_018145538.1, Pocchl1|XP_022284449.1					Fuscff1|XP_031016444.1						Fusoxy2|XP_059467033.1, Fusoxy2|XP_059467138.1		Fustjt1|XP_037200061.1, Fustjt1|XP_037200834.1, Fustjt1|XP_037203355.1			Fuspoa1|XP_044705859.1	Emeatl1|XP_046117485.1		Truang1|XP_045953501.1
32	FGRRES_06160	Pryorz1|XP_003715324.1	Groclv1|XP_014170935.1	Chaglb1|XP_001224022.1	Gaetrt1|XP_009218989.1	Scscl1|XP_001597159.1	Colgrm1|XP_008091652.1	Verdhl1|XP_009655090.1	Fusvnt1|XP_003045957.1	Trivrs1|XP_013956605.1	Spomcr1|XP_003348671.1, Spomcr1|XP_003348672.1	Neucrs1|XP_962065.2	Neutts1|XP_009850082.1	Codmlt1|XP_006669552.1	Thethm1|XP_003660653.1	Thetrr1|XP_003653334.1	Podans1|XP_001909217.1, Podans1|XP_001909218.1	Bevbss1|XP_008594833.1	Fuspdg1|XP_009253906.1	Phamnm1|XP_007918668.1	Pesfci1|XP_007831956.1	Ustvrn1|XP_042994659.1	Sceaps1|XP_016640874.1	Metbrn1|XP_014548175.1	Sposch1|XP_016590670.1	Phisc1|XP_018060634.1	Drecns1|XP_040658774.1	Codfms1|XP_018703705.1	Pseds1|XP_024326834.1		Colhgg1|XP_018160812.1	Psevxt1|XP_040714739.1	Melbi2|XP_024727125.1	Amore1|XP_024724239.1	Fuscff1|XP_031010757.1	Sodalk1|XP_028466434.1	Vernnf1|XP_028491734.1	Lahya1|XP_031001815.1	Dalchd1|XP_033437461.1	Cryprs2|XP_040778640.1	Fusoxy2|XP_031045728.2	Fussbg1|XP_036542782.1	Fustjt1|XP_037205502.1	Diactr1|XP_043029917.1	Diabtt1|XP_044648706.1	Fuspoa1|XP_044706242.1	Emeatl1|XP_046123224.1	Hyprhs1|XP_044723185.1	Truang1|XP_045963834.1
33	FGRRES_06382	Pryorz1|XP_003712179.1	Groclv1|XP_014170293.1	Chaglb1|XP_001219664.1, Chaglb1|XP_001225925.1	Gaetrt1|XP_009221308.1	Scscl1|XP_001585801.1, Scscl1|XP_001586772.1, Scscl1|XP_001586833.1, Scscl1|XP_001596510.1	Colgrm1|XP_008089437.1, Colgrm1|XP_008095117.1, Colgrm1|XP_008095381.1, Colgrm1|XP_008095821.1	Verdhl1|XP_009648265.1, Verdhl1|XP_009654840.1, Verdhl1|XP_009656715.1	Fusvnt1|XP_003051947.1	Trivrs1|XP_013956367.1, Trivrs1|XP_013957489.1	Spomcr1|XP_003344055.1, Spomcr1|XP_003351195.1	Neucrs1|XP_959706.3, Neucrs1|XP_963379.3	Neutts1|XP_009852688.1, Neutts1|XP_009853387.1	Codmlt1|XP_006669458.1, Codmlt1|XP_006673080.1	Thethm1|XP_003665443.1, Thethm1|XP_003666558.1	Thetrr1|XP_003654084.1	Podans1|XP_001909865.1, Podans1|XP_001912238.1, Podans1|XP_001929739.1	Bevbss1|XP_008593820.1, Bevbss1|XP_008594566.1	Fuspdg1|XP_009257220.1	Phamnm1|XP_007912704.1, Phamnm1|XP_007915711.1	Pesfci1|XP_007830321.1	Ustvrn1|XP_042996473.1, Ustvrn1|XP_042997529.1	Sceaps1|XP_016643391.1	Metbrn1|XP_014541635.1, Metbrn1|XP_014542576.1, Metbrn1|XP_014547612.1	Sposch1|XP_016582587.1, Sposch1|XP_016589190.1	Phisc1|XP_018069170.1, Phisc1|XP_018069723.1, Phisc1|XP_018072867.1, Phisc1|XP_018078073.1	Drecns1|XP_040655418.1, Drecns1|XP_040659183.1	Codfms1|XP_018703616.1, Codfms1|XP_018708754.1	Pseds1|XP_024321874.1	Pocchl1|XP_018137479.1, Pocchl1|XP_018143713.1, Pocchl1|XP_018145536.1, Pocchl1|XP_022284302.1	Colhgg1|XP_018153095.1, Colhgg1|XP_018155398.1, Colhgg1|XP_018158689.1, Colhgg1|XP_018164502.1	Psevxt1|XP_040709815.1, Psevxt1|XP_040713117.1	Melbi2|XP_024728280.1, Melbi2|XP_024734499.1, Melbi2|XP_024738824.1, Melbi2|XP_024741541.1, Melbi2|XP_024744038.1		Fuscff1|XP_031017913.1	Sodalk1|XP_028470531.1	Vernnf1|XP_028490402.1, Vernnf1|XP_028493995.1, Vernnf1|XP_028497407.1	Lahya1|XP_031002555.1, Lahya1|XP_031007327.1	Dalchd1|XP_033439875.1	Cryprs2|XP_040772137.1, Cryprs2|XP_040774725.1, Cryprs2|XP_040776629.1	Fusoxy2|XP_031050571.1	Fussbg1|XP_036531517.1	Fustjt1|XP_037206074.1	Diactr1|XP_043017125.1, Diactr1|XP_043021400.1, Diactr1|XP_043023920.1, Diactr1|XP_043023921.1, Diactr1|XP_043031500.1	Diabtt1|XP_044639218.1, Diabtt1|XP_044641087.1, Diabtt1|XP_044643371.1, Diabtt1|XP_044644204.1	Fuspoa1|XP_044706475.1	Emeatl1|XP_046114087.1	Hyprhs1|XP_044715497.1, Hyprhs1|XP_044721701.1	Truang1|XP_045958033.1, Truang1|XP_045961458.1
34	FGRRES_06810	Pryorz1|XP_003711348.1	Groclv1|XP_014171995.1	Chaglb1|XP_001228933.1	Gaetrt1|XP_009218647.1	Scscl1|XP_001598463.1	Colgrm1|XP_008092005.1	Verdhl1|XP_009651125.1	Fusvnt1|XP_003050448.1	Trivrs1|XP_013961437.1	Spomcr1|XP_003349696.1	Neucrs1|XP_956755.2	Neutts1|XP_009847266.1	Codmlt1|XP_006668357.1	Thethm1|XP_003661582.1, Thethm1|XP_003661583.1	Thetrr1|XP_003649109.1	Podans1|XP_001911264.1	Bevbss1|XP_008595826.1	Fuspdg1|XP_009263247.1	Phamnm1|XP_007917636.1	Pesfci1|XP_007837639.1		Sceaps1|XP_016639553.1	Metbrn1|XP_014542074.1, Metbrn1|XP_014543711.1	Sposch1|XP_016585636.1	Phisc1|XP_018074135.1	Drecns1|XP_040660825.1	Codfms1|XP_018705653.1	Pseds1|XP_024323326.1	Pocchl1|XP_018141878.1	Colhgg1|XP_018152879.1, Colhgg1|XP_018160529.1	Psevxt1|XP_040720830.1	Melbi2|XP_024741845.1	Amore1|XP_024721122.1	Fuscff1|XP_031015658.1	Sodalk1|XP_028467050.1	Vernnf1|XP_028493601.1	Lahya1|XP_031005198.1	Dalchd1|XP_033438307.1	Cryprs2|XP_040781913.1	Fusoxy2|XP_031047268.3	Fussbg1|XP_036536229.1	Fustjt1|XP_037208181.1	Diactr1|XP_043020158.1	Diabtt1|XP_044639787.1	Fuspoa1|XP_044702253.1	Emeatl1|XP_046119373.1	Hyprhs1|XP_044722642.1	Truang1|XP_045951032.1, Truang1|XP_045951965.1, Truang1|XP_045959355.1
35	FGRRES_07067	Pryorz1|XP_003718568.1	Groclv1|XP_014173643.1	Chaglb1|XP_001220214.1	Gaetrt1|XP_009217446.1	Scscl1|XP_001586124.1	Colgrm1|XP_008090324.1		Fusvnt1|XP_003052119.1	Trivrs1|XP_013949903.1	Spomcr1|XP_003351793.1	Neucrs1|XP_958476.3	Neutts1|XP_009855933.1	Codmlt1|XP_006667411.1	Thethm1|XP_003659197.1	Thetrr1|XP_003652402.1	Podans1|XP_001908677.1, Podans1|XP_001908678.1	Bevbss1|XP_008597638.1	Fuspdg1|XP_009254111.1	Phamnm1|XP_007917947.1	Pesfci1|XP_007828608.1	Ustvrn1|XP_042995431.1	Sceaps1|XP_016644223.1	Metbrn1|XP_014546011.1	Sposch1|XP_016589264.1	Phisc1|XP_018076693.1	Drecns1|XP_040653700.1	Codfms1|XP_018708969.1	Pseds1|XP_024322058.1	Pocchl1|XP_018148264.1	Colhgg1|XP_018164060.1	Psevxt1|XP_040716855.1	Melbi2|XP_024728758.1	Amore1|XP_024723133.1	Fuscff1|XP_031021503.1	Sodalk1|XP_028464600.1	Vernnf1|XP_028498992.1	Lahya1|XP_031009184.1	Dalchd1|XP_033432836.1	Cryprs2|XP_040775754.1	Fusoxy2|XP_059464457.1	Fussbg1|XP_036535469.1	Fustjt1|XP_037203253.1	Diactr1|XP_043027073.1	Diabtt1|XP_044645522.1	Fuspoa1|XP_044702531.1	Emeatl1|XP_046121004.1	Hyprhs1|XP_044720752.1	Truang1|XP_045964196.1
36	FGRRES_08626	Pryorz1|XP_003717044.1	Groclv1|XP_014170505.1	Chaglb1|XP_001227077.1	Gaetrt1|XP_009216877.1	Scscl1|XP_001596077.1	Colgrm1|XP_008094258.1	Verdhl1|XP_009648762.1	Fusvnt1|XP_003053098.1	Trivrs1|XP_013958068.1	Spomcr1|XP_003344830.1	Neucrs1|XP_957577.2	Neutts1|XP_009854501.1	Codmlt1|XP_006674581.1	Thethm1|XP_003664093.1	Thetrr1|XP_003650434.1	Podans1|XP_001905948.1	Bevbss1|XP_008596977.1	Fuspdg1|XP_009257428.1	Phamnm1|XP_007913465.1	Pesfci1|XP_007836865.1	Ustvrn1|XP_042998793.1	Sceaps1|XP_016640073.1	Metbrn1|XP_014547208.1	Sposch1|XP_016588403.1	Phisc1|XP_018066851.1	Drecns1|XP_040654314.1	Codfms1|XP_018706518.1	Pseds1|XP_024327261.1	Pocchl1|XP_018149957.1	Colhgg1|XP_018157797.1	Psevxt1|XP_040714391.1	Melbi2|XP_024742486.1	Amore1|XP_024722425.1	Fuscff1|XP_031010362.1	Sodalk1|XP_028464393.1	Vernnf1|XP_028496524.1	Lahya1|XP_031003497.1	Dalchd1|XP_033436547.1	Cryprs2|XP_040772508.1	Fusoxy2|XP_031037386.2	Fussbg1|XP_036538927.1	Fustjt1|XP_037208619.1	Diactr1|XP_043025076.1	Diabtt1|XP_044650594.1	Fuspoa1|XP_044707998.1	Emeatl1|XP_046115382.1	Hyprhs1|XP_044716300.1	Truang1|XP_045954506.1
37	FGRRES_08769	Pryorz1|XP_003714203.1	Groclv1|XP_014170748.1	Chaglb1|XP_001227037.1	Gaetrt1|XP_009216062.1	Scscl1|XP_001598084.1	Colgrm1|XP_008099872.1	Verdhl1|XP_009650786.1	Fusvnt1|XP_003052574.1	Trivrs1|XP_013958129.1	Spomcr1|XP_003350609.1	Neucrs1|XP_958804.1	Neutts1|XP_009854602.1	Codmlt1|XP_006670273.1	Thethm1|XP_003664132.1	Thetrr1|XP_003650468.1	Podans1|XP_001906056.1	Bevbss1|XP_008597201.1	Fuspdg1|XP_009261436.1	Phamnm1|XP_007915414.1	Pesfci1|XP_007840956.1	Ustvrn1|XP_043000599.1	Sceaps1|XP_016640111.1	Metbrn1|XP_014547170.1	Sposch1|XP_016590682.1	Phisc1|XP_018076134.1	Drecns1|XP_040654351.1	Codfms1|XP_018706554.1	Pseds1|XP_024321364.1		Colhgg1|XP_018157954.1	Psevxt1|XP_040714536.1	Melbi2|XP_024736064.1	Amore1|XP_024719216.1	Fuscff1|XP_031014719.1	Sodalk1|XP_028464428.1	Vernnf1|XP_028499190.1	Lahya1|XP_031003577.1	Dalchd1|XP_033436097.1	Cryprs2|XP_040772273.1	Fusoxy2|XP_031037056.2	Fussbg1|XP_036542074.1	Fustjt1|XP_037210041.1	Diactr1|XP_043027247.1	Diabtt1|XP_044638479.1	Fuspoa1|XP_044708148.1	Emeatl1|XP_046115415.1	Hyprhs1|XP_044716264.1	Truang1|XP_045954658.1
38	FGRRES_15997, FGRRES_07674, FGRRES_15730_M, FGRRES_16361		Groclv1|XP_014172257.1	Chaglb1|XP_001221123.1, Chaglb1|XP_001226008.1, Chaglb1|XP_001228577.1				Verdhl1|XP_009654885.1	Fusvnt1|XP_003040473.1, Fusvnt1|XP_003045133.1, Fusvnt1|XP_003054395.1	Trivrs1|XP_013952088.1, Trivrs1|XP_013955830.1, Trivrs1|XP_013957773.1	Spomcr1|XP_024510993.1	Neucrs1|XP_958172.3, Neucrs1|XP_965138.2	Neutts1|XP_009848880.1, Neutts1|XP_009855820.1	Codmlt1|XP_006666528.1, Codmlt1|XP_006667746.1, Codmlt1|XP_006670419.1	Thethm1|XP_003658394.1, Thethm1|XP_003658395.1	Thetrr1|XP_003648777.1, Thetrr1|XP_003656358.1, Thetrr1|XP_003657805.1	Podans1|XP_001905776.1, Podans1|XP_001912401.1, Podans1|XP_003437459.1	Bevbss1|XP_008593831.1, Bevbss1|XP_008598864.1, Bevbss1|XP_008602731.1	Fuspdg1|XP_009253356.1, Fuspdg1|XP_009258157.1, Fuspdg1|XP_009258434.1, Fuspdg1|XP_009259062.1		Pesfci1|XP_007827263.1, Pesfci1|XP_007833442.1	Ustvrn1|XP_042995336.1, Ustvrn1|XP_042998852.1		Metbrn1|XP_014546201.1, Metbrn1|XP_014546202.1, Metbrn1|XP_014547717.1		Phisc1|XP_018070644.1	Drecns1|XP_040657041.1, Drecns1|XP_040660119.1	Codfms1|XP_018701049.1, Codfms1|XP_018708564.1, Codfms1|XP_018709175.1		Pocchl1|XP_018135685.2, Pocchl1|XP_018143591.1, Pocchl1|XP_022284096.1, Pocchl1|XP_022284271.1, Pocchl1|XP_022284667.1		Psevxt1|XP_040721779.1			Fuscff1|XP_031012868.1, Fuscff1|XP_031012885.1, Fuscff1|XP_031015995.1, Fuscff1|XP_031019243.1	Sodalk1|XP_028468593.1	Vernnf1|XP_028497362.1		Dalchd1|XP_033438653.1	Cryprs2|XP_040772761.1	Fusoxy2|XP_031030344.2, Fusoxy2|XP_031040414.2, Fusoxy2|XP_031042284.2, Fusoxy2|XP_031051735.3, Fusoxy2|XP_054558534.2	Fussbg1|XP_036534904.1, Fussbg1|XP_036538058.1, Fussbg1|XP_036538256.1, Fussbg1|XP_036542815.1, Fussbg1|XP_036544439.1	Fustjt1|XP_037199064.1, Fustjt1|XP_037207014.1, Fustjt1|XP_037207802.1, Fustjt1|XP_037208222.1	Diactr1|XP_043023271.1, Diactr1|XP_043024650.1	Diabtt1|XP_044639320.1, Diabtt1|XP_044650965.1	Fuspoa1|XP_044708559.1, Fuspoa1|XP_044710887.1, Fuspoa1|XP_044713051.1	Emeatl1|XP_046119447.1	Hyprhs1|XP_044718451.1, Hyprhs1|XP_044721515.1, Hyprhs1|XP_044722136.1	Truang1|XP_045956720.1, Truang1|XP_045957396.1
39	FGRRES_17192	Pryorz1|XP_003716280.1, Pryorz1|XP_003716281.1	Groclv1|XP_014170313.1	Chaglb1|XP_001220608.1	Gaetrt1|XP_009216985.1	Scscl1|XP_001587128.1	Colgrm1|XP_008089536.1	Verdhl1|XP_009648148.1	Fusvnt1|XP_003053908.1	Trivrs1|XP_013959612.1	Spomcr1|XP_024511209.1	Neucrs1|XP_011392967.1, Neucrs1|XP_011392968.1	Neutts1|XP_009856711.1	Codmlt1|XP_006672864.1, Codmlt1|XP_006673076.1	Thethm1|XP_003658871.1	Thetrr1|XP_003656840.1	Podans1|XP_001908555.1	Bevbss1|XP_008598636.1	Fuspdg1|XP_009261108.1		Pesfci1|XP_007840430.1	Ustvrn1|XP_042995151.1	Sceaps1|XP_016642151.1	Metbrn1|XP_014541267.1	Sposch1|XP_016583742.1	Phisc1|XP_018078464.1	Drecns1|XP_040656956.1	Codfms1|XP_018704014.1	Pseds1|XP_024323687.1	Pocchl1|XP_018136499.1	Colhgg1|XP_018158583.1	Psevxt1|XP_040710521.1	Melbi2|XP_024738440.1	Amore1|XP_024717220.1	Fuscff1|XP_031020560.1	Sodalk1|XP_028470138.1	Vernnf1|XP_028490183.1	Lahya1|XP_031005518.1	Dalchd1|XP_033434078.1	Cryprs2|XP_040775336.1	Fusoxy2|XP_031044215.2	Fussbg1|XP_036541905.1	Fustjt1|XP_037211906.1	Diactr1|XP_043032240.1	Diabtt1|XP_044640690.1	Fuspoa1|XP_044704043.1	Emeatl1|XP_046122191.1	Hyprhs1|XP_044726122.1	Truang1|XP_045961169.1
40	FGRRES_00318	Pryorz1|XP_003716092.1	Groclv1|XP_014168526.1	Chaglb1|XP_001228282.1	Gaetrt1|XP_009229148.1	Scscl1|XP_001597663.1	Colgrm1|XP_008096234.1	Verdhl1|XP_009657775.1	Fusvnt1|XP_003054408.1	Trivrs1|XP_013958388.1	Spomcr1|XP_003350742.1	Neucrs1|XP_956912.3	Neutts1|XP_009852092.1	Codmlt1|XP_006669970.1	Thethm1|XP_003666246.1, Thethm1|XP_003667135.1	Thetrr1|XP_003658024.1	Podans1|XP_001909395.1, Podans1|XP_001909470.1	Bevbss1|XP_008596481.1	Fuspdg1|XP_009259085.1		Pesfci1|XP_007841788.1, Pesfci1|XP_007841789.1		Sceaps1|XP_016645940.1	Metbrn1|XP_014545071.1	Sposch1|XP_016588218.1	Phisc1|XP_018062806.1	Drecns1|XP_040655049.1	Codfms1|XP_018702825.1	Pseds1|XP_024327547.1	Pocchl1|XP_022284695.1	Colhgg1|XP_018152133.1	Psevxt1|XP_040715494.1	Melbi2|XP_024733386.1	Amore1|XP_024722921.1	Fuscff1|XP_031010060.1	Sodalk1|XP_028468089.1	Vernnf1|XP_028491679.1	Lahya1|XP_031008592.1	Dalchd1|XP_033441536.1	Cryprs2|XP_040776764.1	Fusoxy2|XP_054558722.2	Fussbg1|XP_036538036.1	Fustjt1|XP_037204428.1	Diactr1|XP_043023555.1	Diabtt1|XP_044644543.1	Fuspoa1|XP_044700796.1, Fuspoa1|XP_044701571.1, Fuspoa1|XP_044710861.1	Emeatl1|XP_046121379.1	Hyprhs1|XP_044724507.1	Truang1|XP_045960975.1
41	FGRRES_00324	Pryorz1|XP_003709785.1	Groclv1|XP_014175898.1	Chaglb1|XP_001228392.1	Gaetrt1|XP_009227065.1	Scscl1|XP_001597870.1	Colgrm1|XP_008093944.1	Verdhl1|XP_009654228.1, Verdhl1|XP_009654229.1	Fusvnt1|XP_003054405.1	Trivrs1|XP_013958601.1	Spomcr1|XP_024511445.1	Neucrs1|XP_011393652.1, Neucrs1|XP_011393653.1	Neutts1|XP_009852376.1	Codmlt1|XP_006669975.1	Thethm1|XP_003667241.1	Thetrr1|XP_003658117.1	Podans1|XP_001909764.1	Bevbss1|XP_008596476.1	Fuspdg1|XP_009259079.1	Phamnm1|XP_007918149.1	Pesfci1|XP_007836049.1	Ustvrn1|XP_043001503.1	Sceaps1|XP_016641663.1	Metbrn1|XP_014545076.1	Sposch1|XP_016586715.1	Phisc1|XP_018063346.1	Drecns1|XP_040655044.1	Codfms1|XP_018702820.1	Pseds1|XP_024327981.1	Pocchl1|XP_022285904.1	Colhgg1|XP_018154664.1	Psevxt1|XP_040710404.1	Melbi2|XP_024733115.1	Amore1|XP_024719398.1	Fuscff1|XP_031012852.1	Sodalk1|XP_028471110.1	Vernnf1|XP_028495721.1				Fusoxy2|XP_059463812.1	Fussbg1|XP_036538042.1	Fustjt1|XP_037201392.1	Diactr1|XP_043017723.1, Diactr1|XP_043023286.1	Diabtt1|XP_044644540.1	Fuspoa1|XP_044710867.1	Emeatl1|XP_046121374.1	Hyprhs1|XP_044724502.1	Truang1|XP_045960735.1
42	FGRRES_01915, FGRRES_13460, FGRRES_16102	Pryorz1|XP_003709629.1	Groclv1|XP_014170815.1, Groclv1|XP_014174859.1, Groclv1|XP_014175945.1	Chaglb1|XP_001222199.1, Chaglb1|XP_001228058.1, Chaglb1|XP_001229124.1	Gaetrt1|XP_009230386.1	Scscl1|XP_001586501.1, Scscl1|XP_001591215.1	Colgrm1|XP_008090182.1	Verdhl1|XP_009652461.1, Verdhl1|XP_009656786.1, Verdhl1|XP_009656787.1	Fusvnt1|XP_003047537.1, Fusvnt1|XP_003048416.1	Trivrs1|XP_013953612.1, Trivrs1|XP_013960950.1	Spomcr1|XP_003348160.1, Spomcr1|XP_003352759.1	Neucrs1|XP_959141.2, Neucrs1|XP_961398.1	Neutts1|XP_009847975.1, Neutts1|XP_009856009.1	Codmlt1|XP_006674762.1	Thethm1|XP_003661391.1, Thethm1|XP_003663939.1, Thethm1|XP_003664877.1	Thetrr1|XP_003648875.1, Thetrr1|XP_003651897.1, Thetrr1|XP_003653749.1	Podans1|XP_001903607.1, Podans1|XP_001905655.1, Podans1|XP_001907053.1, Podans1|XP_001911005.1	Bevbss1|XP_008600578.1, Bevbss1|XP_008602886.1, Bevbss1|XP_008603164.1	Fuspdg1|XP_009255127.1, Fuspdg1|XP_009260525.1		Pesfci1|XP_007827137.1, Pesfci1|XP_007835134.1, Pesfci1|XP_007837917.1	Ustvrn1|XP_042999867.1		Metbrn1|XP_014542248.1	Sposch1|XP_016585786.1	Phisc1|XP_018075220.1	Drecns1|XP_040656993.1, Drecns1|XP_040659022.1	Codfms1|XP_018705234.1	Pseds1|XP_024323251.1, Pseds1|XP_024325817.1	Pocchl1|XP_018145129.1	Colhgg1|XP_018151656.1, Colhgg1|XP_018152343.1	Psevxt1|XP_040717128.1, Psevxt1|XP_040721132.1	Melbi2|XP_024735061.1, Melbi2|XP_024736885.1	Amore1|XP_024720738.1	Fuscff1|XP_031012094.1, Fuscff1|XP_031017409.1	Sodalk1|XP_028462603.1, Sodalk1|XP_028463048.1	Vernnf1|XP_028496165.1	Lahya1|XP_031004657.1	Dalchd1|XP_033438566.1	Cryprs2|XP_040771212.1, Cryprs2|XP_040776992.1, Cryprs2|XP_040780388.1	Fusoxy2|XP_031049731.2, Fusoxy2|XP_054561573.1, Fusoxy2|XP_054561768.1, Fusoxy2|XP_059467821.1	Fussbg1|XP_036532335.1, Fussbg1|XP_036539925.1	Fustjt1|XP_037201226.1, Fustjt1|XP_037210656.1	Diactr1|XP_043017466.1, Diactr1|XP_043017741.1, Diactr1|XP_043024599.1	Diabtt1|XP_044639571.1, Diabtt1|XP_044647180.1	Fuspoa1|XP_044710183.1, Fuspoa1|XP_044712529.1	Emeatl1|XP_046120088.1	Hyprhs1|XP_044717903.1, Hyprhs1|XP_044718758.1, Hyprhs1|XP_044721947.1	Truang1|XP_045956746.1, Truang1|XP_045956747.1, Truang1|XP_045959205.1, Truang1|XP_045964438.1
43	FGRRES_07546	Pryorz1|XP_003711780.1	Groclv1|XP_014171655.1	Chaglb1|XP_001227774.1, Chaglb1|XP_001230058.1	Gaetrt1|XP_009225942.1	Scscl1|XP_001594300.1	Colgrm1|XP_008095955.1	Verdhl1|XP_009657746.1	Fusvnt1|XP_003043753.1	Trivrs1|XP_013953243.1	Spomcr1|XP_003344721.2	Neucrs1|XP_960002.2	Neutts1|XP_009853208.1	Codmlt1|XP_006673394.1	Thethm1|XP_003660914.1, Thethm1|XP_003665053.1	Thetrr1|XP_003654527.1, Thetrr1|XP_003655035.1	Podans1|XP_001905720.1, Podans1|XP_001907601.1	Bevbss1|XP_008593929.1	Fuspdg1|XP_009261981.1	Phamnm1|XP_007912911.1	Pesfci1|XP_007841836.1	Ustvrn1|XP_042996732.1	Sceaps1|XP_016643523.1	Metbrn1|XP_014540868.1	Sposch1|XP_016587682.1		Drecns1|XP_040656979.1	Codfms1|XP_018708636.1	Pseds1|XP_024325784.1	Pocchl1|XP_018141193.1	Colhgg1|XP_018159166.1	Psevxt1|XP_040710902.1	Melbi2|XP_024728219.1	Amore1|XP_024719862.1	Fuscff1|XP_031021686.1	Sodalk1|XP_028464102.1	Vernnf1|XP_028493689.1	Lahya1|XP_031007044.1	Dalchd1|XP_033439677.1	Cryprs2|XP_040773168.1	Fusoxy2|XP_031048674.2	Fussbg1|XP_036539642.1	Fustjt1|XP_037205381.1	Diactr1|XP_043031349.1	Diabtt1|XP_044648350.1	Fuspoa1|XP_044703033.1	Emeatl1|XP_046122347.1	Hyprhs1|XP_044722316.1	Truang1|XP_045951999.1
44	FGRRES_10269	Pryorz1|XP_003717932.1	Groclv1|XP_014173272.1	Chaglb1|XP_001226604.1	Gaetrt1|XP_009216200.1	Scscl1|XP_001588329.1	Colgrm1|XP_008092352.1	Verdhl1|XP_009648704.1	Fusvnt1|XP_003050729.1	Trivrs1|XP_013950806.1	Spomcr1|XP_003345897.1	Neucrs1|XP_956548.2	Neutts1|XP_009854554.1	Codmlt1|XP_006671796.1	Thethm1|XP_003664485.1	Thetrr1|XP_003650867.1	Podans1|XP_001903925.1	Bevbss1|XP_008595137.1	Fuspdg1|XP_009254996.1	Phamnm1|XP_007911782.1	Pesfci1|XP_007832844.1	Ustvrn1|XP_042998282.1	Sceaps1|XP_016638503.1	Metbrn1|XP_014541436.1	Sposch1|XP_016587309.1	Phisc1|XP_018069954.1	Drecns1|XP_040660025.1	Codfms1|XP_018707311.1	Pseds1|XP_024319816.1	Pocchl1|XP_022284653.1	Colhgg1|XP_018156349.1	Psevxt1|XP_040719063.1	Melbi2|XP_024733814.1	Amore1|XP_024724843.1	Fuscff1|XP_031017191.1	Sodalk1|XP_028463445.1	Vernnf1|XP_028494255.1	Lahya1|XP_031009348.1	Dalchd1|XP_033434583.1	Cryprs2|XP_040771825.1	Fusoxy2|XP_059464880.1	Fussbg1|XP_036541631.1	Fustjt1|XP_037211532.1	Diactr1|XP_043022645.1	Diabtt1|XP_044649877.1	Fuspoa1|XP_044713852.1	Emeatl1|XP_046114113.1	Hyprhs1|XP_044725122.1	Truang1|XP_045957059.1
45	FGRRES_16034	Pryorz1|XP_003717793.1, Pryorz1|XP_003717794.1	Groclv1|XP_014174677.1		Gaetrt1|XP_009222799.1	Scscl1|XP_001596279.1	Colgrm1|XP_008100126.1	Verdhl1|XP_009656930.1	Fusvnt1|XP_003044778.1	Trivrs1|XP_013954050.1, Trivrs1|XP_013954779.1	Spomcr1|XP_003350327.1	Neucrs1|XP_011393868.1, Neucrs1|XP_011393869.1	Neutts1|XP_009850451.1	Codmlt1|XP_006674313.1	Thethm1|XP_003662510.1	Thetrr1|XP_003656061.1	Podans1|XP_001905492.1	Bevbss1|XP_008600787.1	Fuspdg1|XP_009257880.1	Phamnm1|XP_007912383.1	Pesfci1|XP_007839524.1	Ustvrn1|XP_043001257.1	Sceaps1|XP_016645061.1	Metbrn1|XP_014547471.1	Sposch1|XP_016584572.1	Phisc1|XP_018066926.1, Phisc1|XP_018077329.1	Drecns1|XP_040655955.1	Codfms1|XP_018700203.1	Pseds1|XP_024322882.1	Pocchl1|XP_018149594.1	Colhgg1|XP_018161624.1	Psevxt1|XP_040714946.1	Melbi2|XP_024742290.1	Amore1|XP_024722393.1	Fuscff1|XP_031016599.1	Sodalk1|XP_028465902.1	Vernnf1|XP_028497834.1	Lahya1|XP_031002334.1	Dalchd1|XP_033439730.1	Cryprs2|XP_040776192.1	Fusoxy2|XP_059464956.1	Fussbg1|XP_036537787.1	Fustjt1|XP_037209802.1	Diactr1|XP_043016864.1	Diabtt1|XP_044637269.1	Fuspoa1|XP_044713342.1	Emeatl1|XP_046116782.1	Hyprhs1|XP_044718922.1	Truang1|XP_045964955.1
46	FGRRES_16521_M	Pryorz1|XP_003712623.1		Chaglb1|XP_001223456.1	Gaetrt1|XP_009219486.1	Scscl1|XP_001584557.1	Colgrm1|XP_008100598.1	Verdhl1|XP_009650418.1	Fusvnt1|XP_003048690.1	Trivrs1|XP_013955079.1	Spomcr1|XP_003350255.1	Neucrs1|XP_957028.3	Neutts1|XP_009849583.1	Codmlt1|XP_006674513.1	Thethm1|XP_003666159.1	Thetrr1|XP_003652754.1	Podans1|XP_001910561.1	Bevbss1|XP_008595491.1	Fuspdg1|XP_009257658.1	Phamnm1|XP_007918499.1	Pesfci1|XP_007831602.1	Ustvrn1|XP_042998436.1	Sceaps1|XP_016640356.1	Metbrn1|XP_014544767.1	Sposch1|XP_016584603.1	Phisc1|XP_018064860.1	Drecns1|XP_040660723.1	Codfms1|XP_018702519.1	Pseds1|XP_024326957.1	Pocchl1|XP_018143110.1	Colhgg1|XP_018151181.1	Psevxt1|XP_040711235.1	Melbi2|XP_024741093.1	Amore1|XP_024724102.1	Fuscff1|XP_031013321.1	Sodalk1|XP_028470045.1	Vernnf1|XP_028491306.1	Lahya1|XP_031005559.1	Dalchd1|XP_033437375.1	Cryprs2|XP_040778214.1	Fusoxy2|XP_031036070.2	Fussbg1|XP_036541339.1	Fustjt1|XP_037211891.1	Diactr1|XP_043019291.1	Diabtt1|XP_044641402.1	Fuspoa1|XP_044705101.1	Emeatl1|XP_046116586.1	Hyprhs1|XP_044718527.1	Truang1|XP_045963508.1
47	FGRRES_00385	Pryorz1|XP_003710967.1	Groclv1|XP_014168059.1	Chaglb1|XP_001229234.1	Gaetrt1|XP_009225778.1		Colgrm1|XP_008092948.1	Verdhl1|XP_009655490.1	Fusvnt1|XP_003054372.1	Trivrs1|XP_013951050.1	Spomcr1|XP_003350917.1	Neucrs1|XP_011393295.1, Neucrs1|XP_011393296.1, Neucrs1|XP_011393297.1	Neutts1|XP_009856488.1	Codmlt1|XP_006667490.1	Thethm1|XP_003659464.1	Thetrr1|XP_003652125.1	Podans1|XP_001905127.1	Bevbss1|XP_008597553.1	Fuspdg1|XP_009251442.1	Phamnm1|XP_007912807.1	Pesfci1|XP_007827513.1	Ustvrn1|XP_042995499.1	Sceaps1|XP_016644062.1	Metbrn1|XP_014546080.1	Sposch1|XP_016586746.1	Phisc1|XP_018062320.1, Phisc1|XP_018067903.1	Drecns1|XP_040656233.1	Codfms1|XP_018705561.1	Pseds1|XP_024327818.1	Pocchl1|XP_018148355.1	Colhgg1|XP_018153430.1	Psevxt1|XP_040717082.1	Melbi2|XP_024740970.1	Amore1|XP_024721391.1	Fuscff1|XP_031018225.1	Sodalk1|XP_028462260.1, Sodalk1|XP_028462588.1	Vernnf1|XP_028497275.1	Lahya1|XP_031004608.1	Dalchd1|XP_033437198.1, Dalchd1|XP_033437199.1	Cryprs2|XP_040775836.1	Fusoxy2|XP_031042377.1	Fussbg1|XP_036533293.1	Fustjt1|XP_037207490.1	Diactr1|XP_043026476.1	Diabtt1|XP_044645452.1	Fuspoa1|XP_044710935.1	Emeatl1|XP_046121821.1	Hyprhs1|XP_044720832.1	Truang1|XP_045953203.1
48	FGRRES_00729	Pryorz1|XP_003714249.1	Groclv1|XP_014168289.1	Chaglb1|XP_001220092.1	Gaetrt1|XP_009223896.1	Scscl1|XP_001592861.1	Colgrm1|XP_008089510.1	Verdhl1|XP_009648109.1	Fusvnt1|XP_003053828.1	Trivrs1|XP_013959352.1, Trivrs1|XP_013960512.1	Spomcr1|XP_003348360.1	Neucrs1|XP_964985.1	Neutts1|XP_009856330.1	Codmlt1|XP_006665318.1	Thethm1|XP_003659321.1	Thetrr1|XP_003652268.1	Podans1|XP_001908768.1	Bevbss1|XP_008593840.1	Fuspdg1|XP_009252795.1	Phamnm1|XP_007916896.1	Pesfci1|XP_007833015.1	Ustvrn1|XP_042997635.1	Sceaps1|XP_016642122.1	Metbrn1|XP_014541873.1	Sposch1|XP_016584458.1	Phisc1|XP_018078577.1	Drecns1|XP_040656105.1	Codfms1|XP_018703855.1	Pseds1|XP_024321502.1	Pocchl1|XP_018145234.1	Colhgg1|XP_018158609.1	Psevxt1|XP_040710558.1	Melbi2|XP_024738273.1	Amore1|XP_024716918.1	Fuscff1|XP_031018095.1	Sodalk1|XP_028471419.1	Vernnf1|XP_028490493.1	Lahya1|XP_031008733.1	Dalchd1|XP_033433914.1	Cryprs2|XP_040775676.1	Fusoxy2|XP_031041671.2	Fussbg1|XP_036539035.1	Fustjt1|XP_037206558.1	Diactr1|XP_043031575.1	Diabtt1|XP_044644175.1	Fuspoa1|XP_044711292.1	Emeatl1|XP_046119803.1	Hyprhs1|XP_044719854.1	Truang1|XP_045961589.1
49	FGRRES_01366	Pryorz1|XP_003710530.1, Pryorz1|XP_003710531.1	Groclv1|XP_014170542.1, Groclv1|XP_014170700.1	Chaglb1|XP_001229260.1, Chaglb1|XP_001229261.1	Gaetrt1|XP_009217326.1, Gaetrt1|XP_009217327.1	Scscl1|XP_001596968.1	Colgrm1|XP_008092722.1, Colgrm1|XP_008092723.1	Verdhl1|XP_009649455.1, Verdhl1|XP_009649456.1	Fusvnt1|XP_003054059.1, Fusvnt1|XP_003054060.1	Trivrs1|XP_013950577.1, Trivrs1|XP_013951903.1	Spomcr1|XP_003347457.1, Spomcr1|XP_003350945.1, Spomcr1|XP_003350946.2	Neucrs1|XP_959752.1, Neucrs1|XP_963832.1, Neucrs1|XP_963833.3	Neutts1|XP_009853441.1, Neutts1|XP_009856512.1, Neutts1|XP_009856513.1	Codmlt1|XP_006671884.1, Codmlt1|XP_006671885.1	Thethm1|XP_003659490.1, Thethm1|XP_003659491.1, Thethm1|XP_003665528.1	Thetrr1|XP_003652098.1, Thetrr1|XP_003652099.1	Podans1|XP_001905098.1, Podans1|XP_001905099.1	Bevbss1|XP_008603566.1, Bevbss1|XP_008603632.1	Fuspdg1|XP_009262930.1, Fuspdg1|XP_009262931.1	Phamnm1|XP_007917275.1	Pesfci1|XP_007827973.1, Pesfci1|XP_007828139.1	Ustvrn1|XP_042998313.1, Ustvrn1|XP_042998314.1	Sceaps1|XP_016641615.1	Metbrn1|XP_014543859.1, Metbrn1|XP_014543860.1	Sposch1|XP_016585300.1, Sposch1|XP_016585301.1	Phisc1|XP_018074741.1, Phisc1|XP_018074896.1	Drecns1|XP_040653863.1	Codfms1|XP_018704729.1	Pseds1|XP_024327801.1, Pseds1|XP_024327850.1	Pocchl1|XP_018141469.1	Colhgg1|XP_018153677.1, Colhgg1|XP_018153678.1	Psevxt1|XP_040714124.1, Psevxt1|XP_040714125.1, Psevxt1|XP_040717307.1	Melbi2|XP_024732745.1, Melbi2|XP_024732795.1	Amore1|XP_024721492.1, Amore1|XP_024721544.1	Fuscff1|XP_031021234.1	Sodalk1|XP_028464832.1, Sodalk1|XP_028464836.1	Vernnf1|XP_028495354.1, Vernnf1|XP_028495355.1	Lahya1|XP_031005310.1, Lahya1|XP_031006922.1	Dalchd1|XP_033435153.1, Dalchd1|XP_033436336.1	Cryprs2|XP_040775815.1, Cryprs2|XP_040775816.1	Fusoxy2|XP_031043752.2, Fusoxy2|XP_054562108.1	Fussbg1|XP_036537200.1	Fustjt1|XP_037210230.1	Diactr1|XP_043018915.1, Diactr1|XP_043026452.1, Diactr1|XP_043026453.1	Diabtt1|XP_044646046.1, Diabtt1|XP_044646125.1	Fuspoa1|XP_044711988.1, Fuspoa1|XP_044711989.1	Emeatl1|XP_046117456.1, Emeatl1|XP_046117457.1	Hyprhs1|XP_044718173.1, Hyprhs1|XP_044718174.1	Truang1|XP_045964037.1, Truang1|XP_045964687.1
50	FGRRES_08892		Groclv1|XP_014174529.1	Chaglb1|XP_001222681.1	Gaetrt1|XP_009225381.1	Scscl1|XP_001594197.1			Fusvnt1|XP_003052790.1	Trivrs1|XP_013956744.1	Spomcr1|XP_003347102.1	Neucrs1|XP_011392908.1, Neucrs1|XP_011392909.1	Neutts1|XP_009855441.1	Codmlt1|XP_006671727.1	Thethm1|XP_003660216.1	Thetrr1|XP_003651348.1		Bevbss1|XP_008601052.1	Fuspdg1|XP_009259615.1	Phamnm1|XP_007913910.1			Sceaps1|XP_016642623.1		Sposch1|XP_016592261.1	Phisc1|XP_018060586.1, Phisc1|XP_018060588.1	Drecns1|XP_040659106.1		Pseds1|XP_024326450.1							Sodalk1|XP_028469097.1						Fussbg1|XP_036536849.1	Fustjt1|XP_037212136.1		Diabtt1|XP_044648781.1		Emeatl1|XP_046118074.1	Hyprhs1|XP_044721875.1
52	FGRRES_08890, FGRRES_08893, FGRRES_05151	Pryorz1|XP_003719905.1, Pryorz1|XP_003720721.1, Pryorz1|XP_003720722.1	Groclv1|XP_014174140.1, Groclv1|XP_014174596.1	Chaglb1|XP_001222679.1, Chaglb1|XP_001225844.1, Chaglb1|XP_001230096.1	Gaetrt1|XP_009220656.1, Gaetrt1|XP_009220758.1	Scscl1|XP_001593912.1, Scscl1|XP_001594199.1	Colgrm1|XP_008093519.1, Colgrm1|XP_008097404.1	Verdhl1|XP_009651392.1, Verdhl1|XP_009654207.1	Fusvnt1|XP_003051581.1, Fusvnt1|XP_003053292.1	Trivrs1|XP_013955608.1, Trivrs1|XP_013957388.1, Trivrs1|XP_013958399.1	Spomcr1|XP_003344643.1, Spomcr1|XP_003347105.1	Neucrs1|XP_956370.1	Neutts1|XP_009852576.1	Codmlt1|XP_006669797.1	Thethm1|XP_003660214.1, Thethm1|XP_003666636.1	Thetrr1|XP_003651350.1, Thetrr1|XP_003657476.1, Thetrr1|XP_003657477.1	Podans1|XP_001903015.1, Podans1|XP_001909907.1	Bevbss1|XP_008598762.1	Fuspdg1|XP_009257944.1, Fuspdg1|XP_009259617.1	Phamnm1|XP_007913914.1, Phamnm1|XP_007918939.1	Pesfci1|XP_007829717.1, Pesfci1|XP_007829718.1, Pesfci1|XP_007838217.1	Ustvrn1|XP_042997554.1, Ustvrn1|XP_043001585.1	Sceaps1|XP_016644567.1	Metbrn1|XP_014541600.1, Metbrn1|XP_014545028.1	Sposch1|XP_016588079.1	Phisc1|XP_018060589.1, Phisc1|XP_018060590.1, Phisc1|XP_018067636.1	Drecns1|XP_040655151.1, Drecns1|XP_040659108.1	Codfms1|XP_018703253.1	Pseds1|XP_024324900.1, Pseds1|XP_024326204.1	Pocchl1|XP_018145209.1, Pocchl1|XP_018149120.1	Colhgg1|XP_018152300.1, Colhgg1|XP_018154368.1	Psevxt1|XP_040709478.1, Psevxt1|XP_040709723.1	Melbi2|XP_024731206.1, Melbi2|XP_024736646.1	Amore1|XP_024718402.1, Amore1|XP_024721234.1	Fuscff1|XP_031014263.1, Fuscff1|XP_031016190.1	Sodalk1|XP_028469506.1, Sodalk1|XP_028470291.1	Vernnf1|XP_028499065.1	Lahya1|XP_031009982.1	Dalchd1|XP_033442174.1	Cryprs2|XP_040777038.1, Cryprs2|XP_040779377.1	Fusoxy2|XP_031050984.2, Fusoxy2|XP_054560972.1	Fussbg1|XP_036536847.1, Fussbg1|XP_036538120.1	Fustjt1|XP_037207714.1, Fustjt1|XP_037212134.1	Diactr1|XP_043023718.1, Diactr1|XP_043030742.1, Diactr1|XP_043030744.1	Diabtt1|XP_044641219.1, Diabtt1|XP_044647534.1	Fuspoa1|XP_044705656.1, Fuspoa1|XP_044708285.1	Emeatl1|XP_046118076.1, Emeatl1|XP_046122019.1	Hyprhs1|XP_044721876.1, Hyprhs1|XP_044724603.1	Truang1|XP_045956090.1, Truang1|XP_045960458.1, Truang1|XP_045960459.1
53	FGRRES_00515	Pryorz1|XP_003713712.1, Pryorz1|XP_003713713.1	Groclv1|XP_014169462.1	Chaglb1|XP_001222043.1	Gaetrt1|XP_009218004.1	Scscl1|XP_001597217.1	Colgrm1|XP_008090229.1	Verdhl1|XP_009649309.1	Fusvnt1|XP_003053588.1	Trivrs1|XP_013958982.1	Spomcr1|XP_003351892.1	Neucrs1|XP_964303.1	Neutts1|XP_009857071.1	Codmlt1|XP_006671430.1	Thethm1|XP_003659680.1	Thetrr1|XP_003651790.1	Podans1|XP_001907212.1	Bevbss1|XP_008601210.1	Fuspdg1|XP_009255814.1	Phamnm1|XP_007917455.1	Pesfci1|XP_007828090.1	Ustvrn1|XP_042995341.1		Metbrn1|XP_014546197.1	Sposch1|XP_016584330.1	Phisc1|XP_018065506.1	Drecns1|XP_040657045.1	Codfms1|XP_018708184.1	Pseds1|XP_024324616.1	Pocchl1|XP_018148505.1	Colhgg1|XP_018164157.1	Psevxt1|XP_040717256.1	Melbi2|XP_024733451.1	Amore1|XP_024722887.1	Fuscff1|XP_031016638.1	Sodalk1|XP_028464673.1	Vernnf1|XP_028494477.1	Lahya1|XP_031008555.1	Dalchd1|XP_033440605.1	Cryprs2|XP_040780163.1	Fusoxy2|XP_031042662.1	Fussbg1|XP_036534766.1	Fustjt1|XP_037202623.1	Diactr1|XP_043025706.1	Diabtt1|XP_044640221.1	Fuspoa1|XP_044711063.1	Emeatl1|XP_046118927.1	Hyprhs1|XP_044718455.1	Truang1|XP_045964736.1
54	FGRRES_01555	Pryorz1|XP_003716673.1	Groclv1|XP_014175699.1	Chaglb1|XP_001228415.1	Gaetrt1|XP_009222499.1	Scscl1|XP_001598740.1	Colgrm1|XP_008099172.1	Verdhl1|XP_009654916.1	Fusvnt1|XP_003049840.1	Trivrs1|XP_013949989.1	Spomcr1|XP_003345443.1	Neucrs1|XP_963605.2	Neutts1|XP_009851800.1	Codmlt1|XP_006674123.1	Thethm1|XP_003667255.1	Thetrr1|XP_003658119.1	Podans1|XP_001909779.1	Bevbss1|XP_008600802.1	Fuspdg1|XP_009252174.1	Phamnm1|XP_007918892.1	Pesfci1|XP_007835890.1	Ustvrn1|XP_042999564.1	Sceaps1|XP_016646042.1	Metbrn1|XP_014543279.1	Sposch1|XP_016586725.1	Phisc1|XP_018076060.1	Drecns1|XP_040661102.1	Codfms1|XP_018707152.1	Pseds1|XP_024327540.1	Pocchl1|XP_018138870.1	Colhgg1|XP_018155190.1	Psevxt1|XP_040712447.1	Melbi2|XP_024736232.1	Amore1|XP_024719275.1	Fuscff1|XP_031017365.1	Sodalk1|XP_028462997.1	Vernnf1|XP_028490742.1	Lahya1|XP_031008622.1	Dalchd1|XP_033441870.1, Dalchd1|XP_033442263.1	Cryprs2|XP_040776942.1	Fusoxy2|XP_031029311.2	Fussbg1|XP_036543158.1	Fustjt1|XP_037205274.1	Diactr1|XP_043024225.1	Diabtt1|XP_044642766.1	Fuspoa1|XP_044712180.1	Emeatl1|XP_046120234.1	Hyprhs1|XP_044723914.1	Truang1|XP_045960851.1, Truang1|XP_045960852.1
55	FGRRES_05171	Pryorz1|XP_003709753.1	Groclv1|XP_014174760.1	Chaglb1|XP_001225876.1	Gaetrt1|XP_009226943.1	Scscl1|XP_001588496.1, Scscl1|XP_001597596.1	Colgrm1|XP_008097432.1	Verdhl1|XP_009652421.1	Fusvnt1|XP_003052036.1	Trivrs1|XP_013956153.1, Trivrs1|XP_013958733.1	Spomcr1|XP_003352334.1	Neucrs1|XP_956815.2	Neutts1|XP_009852629.1	Codmlt1|XP_006667089.1	Thethm1|XP_003666614.1	Thetrr1|XP_003657424.1	Podans1|XP_001909945.1	Bevbss1|XP_008598309.1	Fuspdg1|XP_009257965.1	Phamnm1|XP_007918922.1	Pesfci1|XP_007838195.1, Pesfci1|XP_007838196.1	Ustvrn1|XP_043001605.1	Sceaps1|XP_016646711.1	Metbrn1|XP_014544986.1	Sposch1|XP_016587931.1, Sposch1|XP_016587932.1	Phisc1|XP_018060937.1	Drecns1|XP_040654568.1	Codfms1|XP_018706317.1	Pseds1|XP_024324782.1	Pocchl1|XP_018149156.1	Colhgg1|XP_018152274.1	Psevxt1|XP_040709930.1	Melbi2|XP_024731241.1, Melbi2|XP_024737243.1	Amore1|XP_024720548.1, Amore1|XP_024720549.1, Amore1|XP_024723515.1	Fuscff1|XP_031016209.1	Sodalk1|XP_028471300.1	Vernnf1|XP_028497217.1	Lahya1|XP_031007162.1	Dalchd1|XP_033442295.1	Cryprs2|XP_040777023.1	Fusoxy2|XP_031050942.2	Fussbg1|XP_036531462.1	Fustjt1|XP_037204227.1	Diactr1|XP_043023734.1	Diabtt1|XP_044641070.1	Fuspoa1|XP_044705635.1	Emeatl1|XP_046122036.1	Hyprhs1|XP_044724621.1	Truang1|XP_045952589.1
56	FGRRES_06651		Groclv1|XP_014169558.1	Chaglb1|XP_001229428.1	Gaetrt1|XP_009229718.1, Gaetrt1|XP_009229804.1	Scscl1|XP_001598692.1	Colgrm1|XP_008091054.1	Verdhl1|XP_009652944.1	Fusvnt1|XP_003052363.1	Trivrs1|XP_013949784.1	Spomcr1|XP_024511410.1	Neucrs1|XP_957800.2	Neutts1|XP_009851103.1	Codmlt1|XP_006668018.1	Thethm1|XP_003662968.1, Thethm1|XP_003666260.1, Thethm1|XP_003666261.1	Thetrr1|XP_003655602.1	Podans1|XP_001907832.1	Bevbss1|XP_008594232.1	Fuspdg1|XP_009252989.1		Pesfci1|XP_007832105.1	Ustvrn1|XP_042997010.1	Sceaps1|XP_016642619.1	Metbrn1|XP_014548917.1	Sposch1|XP_016591405.1	Phisc1|XP_018074269.1	Drecns1|XP_040659562.1	Codfms1|XP_018701729.1	Pseds1|XP_024328129.1	Pocchl1|XP_018146645.1	Colhgg1|XP_018162886.1	Psevxt1|XP_040719518.1	Melbi2|XP_024741867.1	Amore1|XP_024721159.1	Fuscff1|XP_031020481.1	Sodalk1|XP_028463829.1	Vernnf1|XP_028495428.1	Lahya1|XP_031006014.1	Dalchd1|XP_033439174.1	Cryprs2|XP_040781343.1	Fusoxy2|XP_031046741.2	Fussbg1|XP_036544058.1	Fustjt1|XP_037206113.1	Diactr1|XP_043028924.1	Diabtt1|XP_044642386.1	Fuspoa1|XP_044701443.1, Fuspoa1|XP_044701511.1, Fuspoa1|XP_044702080.1, Fuspoa1|XP_044710381.1	Emeatl1|XP_046121025.1	Hyprhs1|XP_044723466.1	Truang1|XP_045965208.1
57	FGRRES_09832	Pryorz1|XP_003712000.1, Pryorz1|XP_003712001.1, Pryorz1|XP_003712002.1	Groclv1|XP_014172102.1	Chaglb1|XP_001223960.1	Gaetrt1|XP_009224491.1	Scscl1|XP_001585973.1	Colgrm1|XP_008091693.1	Verdhl1|XP_009655031.1	Fusvnt1|XP_003046068.1	Trivrs1|XP_013955503.1	Spomcr1|XP_003350066.1	Neucrs1|XP_962237.3	Neutts1|XP_009849423.1	Codmlt1|XP_006669474.1	Thethm1|XP_003660584.1	Thetrr1|XP_003653265.1	Podans1|XP_001909268.1	Bevbss1|XP_008593807.1	Fuspdg1|XP_009261740.1		Pesfci1|XP_007832493.1	Ustvrn1|XP_043000233.1	Sceaps1|XP_016640915.1	Metbrn1|XP_014548135.1	Sposch1|XP_016585151.1	Phisc1|XP_018068798.1	Drecns1|XP_040658828.1	Codfms1|XP_018703627.1	Pseds1|XP_024326015.1	Pocchl1|XP_018140729.1	Colhgg1|XP_018160857.1	Psevxt1|XP_040714855.1	Melbi2|XP_024731109.1	Amore1|XP_024718332.1	Fuscff1|XP_031015351.1	Sodalk1|XP_028467211.1	Vernnf1|XP_028491980.1	Lahya1|XP_031001505.1	Dalchd1|XP_033433291.1	Cryprs2|XP_040778833.1, Cryprs2|XP_040779199.1	Fusoxy2|XP_031045143.2	Fussbg1|XP_036539309.1	Fustjt1|XP_037201635.1	Diactr1|XP_043029469.1	Diabtt1|XP_044648615.1	Fuspoa1|XP_044703485.1	Emeatl1|XP_046119788.1	Hyprhs1|XP_044723111.1	Truang1|XP_045964837.1
58	FGRRES_10142	Pryorz1|XP_003715195.1	Groclv1|XP_014173237.1	Chaglb1|XP_001219853.1	Gaetrt1|XP_009216744.1	Scscl1|XP_001593486.1	Colgrm1|XP_008093187.1	Verdhl1|XP_009651280.1	Fusvnt1|XP_003050840.1	Trivrs1|XP_013961355.1	Spomcr1|XP_003348189.1	Neucrs1|XP_011394512.1, Neucrs1|XP_011394513.1	Neutts1|XP_009847291.1	Codmlt1|XP_006674321.1	Thethm1|XP_003661207.1	Thetrr1|XP_003648703.1	Podans1|XP_001910874.1	Bevbss1|XP_008598132.1	Fuspdg1|XP_009254030.1	Phamnm1|XP_007915312.1	Pesfci1|XP_007840135.1	Ustvrn1|XP_043000782.1	Sceaps1|XP_016638424.1	Metbrn1|XP_014545513.1	Sposch1|XP_016585908.1	Phisc1|XP_018070104.1	Drecns1|XP_040659747.1	Codfms1|XP_018701288.1	Pseds1|XP_024320727.1	Pocchl1|XP_018139624.1	Colhgg1|XP_018156031.1	Psevxt1|XP_040716578.1	Melbi2|XP_024734040.1	Amore1|XP_024722957.1, Amore1|XP_024725017.1	Fuscff1|XP_031014573.1	Sodalk1|XP_028465491.1	Vernnf1|XP_028492018.1	Lahya1|XP_031007247.1	Dalchd1|XP_033434569.1	Cryprs2|XP_040772193.1	Fusoxy2|XP_031032016.2, Fusoxy2|XP_031039552.1, Fusoxy2|XP_054562301.2	Fussbg1|XP_036531532.1	Fustjt1|XP_037201199.1		Diabtt1|XP_044649227.1	Fuspoa1|XP_044713713.1	Emeatl1|XP_046114409.1	Hyprhs1|XP_044717045.1	Truang1|XP_045956961.1
59	FGRRES_01307	Pryorz1|XP_003710608.1	Groclv1|XP_014173573.1	Chaglb1|XP_001229287.1	Gaetrt1|XP_009217352.1	Scscl1|XP_001584677.1	Colgrm1|XP_008092748.1	Verdhl1|XP_009649435.1	Fusvnt1|XP_003054089.1	Trivrs1|XP_013950644.1	Spomcr1|XP_003350990.1	Neucrs1|XP_011393010.1, Neucrs1|XP_011393011.1	Neutts1|XP_009856556.1	Codmlt1|XP_006666336.1	Thethm1|XP_003659516.1	Thetrr1|XP_003652074.1	Podans1|XP_001905076.1	Bevbss1|XP_008601402.1	Fuspdg1|XP_009252798.1	Phamnm1|XP_007918352.1	Pesfci1|XP_007828726.1	Ustvrn1|XP_042994686.1		Metbrn1|XP_014543921.1	Sposch1|XP_016591092.1	Phisc1|XP_018074615.1	Drecns1|XP_040655334.1	Codfms1|XP_018704639.1	Pseds1|XP_024326242.1	Pocchl1|XP_018141541.1	Colhgg1|XP_018153650.1	Psevxt1|XP_040717443.1	Melbi2|XP_024732897.1	Amore1|XP_024721427.1	Fuscff1|XP_031010957.1	Sodalk1|XP_028464810.1	Vernnf1|XP_028495335.1	Lahya1|XP_031001528.1	Dalchd1|XP_033437623.1	Cryprs2|XP_040776225.1	Fusoxy2|XP_031043622.2	Fussbg1|XP_036532447.1	Fustjt1|XP_037200302.1	Diactr1|XP_043026675.1	Diabtt1|XP_044645296.1	Fuspoa1|XP_044711924.1	Emeatl1|XP_046118959.1	Hyprhs1|XP_044714821.1	Truang1|XP_045964368.1
60	FGRRES_02814	Pryorz1|XP_003721375.1	Groclv1|XP_014174638.1	Chaglb1|XP_001222772.1	Gaetrt1|XP_009221045.1, Gaetrt1|XP_009228302.1	Scscl1|XP_001595191.1	Colgrm1|XP_008093632.1	Verdhl1|XP_009655990.1	Fusvnt1|XP_003041017.1		Spomcr1|XP_003349064.1	Neucrs1|XP_011392883.1, Neucrs1|XP_011392884.1	Neutts1|XP_009856866.1		Thethm1|XP_003666349.1	Thetrr1|XP_003651275.1	Podans1|XP_001906451.1		Fuspdg1|XP_009256970.1	Phamnm1|XP_007917009.1			Sceaps1|XP_016642999.1		Sposch1|XP_016585995.1	Phisc1|XP_018062505.1			Pseds1|XP_024322074.1		Colhgg1|XP_018154250.1		Melbi2|XP_024740003.1	Amore1|XP_024719450.1	Fuscff1|XP_031018296.1	Sodalk1|XP_028469406.1	Vernnf1|XP_028497617.1	Lahya1|XP_031007322.1		Cryprs2|XP_040770897.1	Fusoxy2|XP_031038406.1	Fussbg1|XP_036533774.1	Fustjt1|XP_037199015.1	Diactr1|XP_043018794.1	Diabtt1|XP_044637870.1	Fuspoa1|XP_044708408.1	Emeatl1|XP_046118010.1	Hyprhs1|XP_044718488.1
61	FGRRES_09308	Pryorz1|XP_003718444.1	Groclv1|XP_014170634.1	Chaglb1|XP_001227013.1	Gaetrt1|XP_009216131.1		Colgrm1|XP_008097538.1	Verdhl1|XP_009649621.1	Fusvnt1|XP_003046206.1	Trivrs1|XP_013959155.1	Spomcr1|XP_003349163.1	Neucrs1|XP_957891.1	Neutts1|XP_009854629.1	Codmlt1|XP_006669225.1	Thethm1|XP_003664156.1	Thetrr1|XP_003650498.1	Podans1|XP_001906088.1	Bevbss1|XP_008599550.1	Fuspdg1|XP_009261101.1	Phamnm1|XP_007913494.1	Pesfci1|XP_007836603.1	Ustvrn1|XP_042999673.1	Sceaps1|XP_016642774.1	Metbrn1|XP_014547076.1	Sposch1|XP_016584473.1		Drecns1|XP_040654437.1	Codfms1|XP_018704473.1		Pocchl1|XP_018150116.1	Colhgg1|XP_018151404.1, Colhgg1|XP_018151405.1	Psevxt1|XP_040713680.1			Fuscff1|XP_031020553.1	Sodalk1|XP_028462683.1	Vernnf1|XP_028490755.1		Dalchd1|XP_033436061.1, Dalchd1|XP_033436062.1	Cryprs2|XP_040772988.1	Fusoxy2|XP_031044242.2	Fussbg1|XP_036541899.1	Fustjt1|XP_037205787.1	Diactr1|XP_043024849.1	Diabtt1|XP_044650016.1	Fuspoa1|XP_044704050.1		Hyprhs1|XP_044716183.1, Hyprhs1|XP_044726297.1	Truang1|XP_045954269.1
62	FGRRES_15831	Pryorz1|XP_003713427.1	Groclv1|XP_014169128.1	Chaglb1|XP_001221986.1	Gaetrt1|XP_009220219.1	Scscl1|XP_001597799.1	Colgrm1|XP_008092929.1	Verdhl1|XP_009655452.1	Fusvnt1|XP_003053439.1	Trivrs1|XP_013960662.1	Spomcr1|XP_003351944.1	Neucrs1|XP_011393047.1, Neucrs1|XP_011393048.1	Neutts1|XP_009856980.1	Codmlt1|XP_006672206.1	Thethm1|XP_003659627.1	Thetrr1|XP_003651733.1	Podans1|XP_001907301.1	Bevbss1|XP_008597768.1	Fuspdg1|XP_009253998.1		Pesfci1|XP_007828558.1	Ustvrn1|XP_042995844.1	Sceaps1|XP_016642945.1	Metbrn1|XP_014546480.1	Sposch1|XP_016587888.1	Phisc1|XP_018065580.1	Drecns1|XP_040654811.1	Codfms1|XP_018704865.1	Pseds1|XP_024324341.1	Pocchl1|XP_018148929.1	Colhgg1|XP_018153452.1	Psevxt1|XP_040714003.1	Melbi2|XP_024726740.1	Amore1|XP_024723743.1	Fuscff1|XP_031011263.1	Sodalk1|XP_028463413.1	Vernnf1|XP_028499320.1	Lahya1|XP_031003401.1	Dalchd1|XP_033433208.1	Cryprs2|XP_040780183.1	Fusoxy2|XP_059463881.1	Fussbg1|XP_036530741.1	Fustjt1|XP_037199460.1	Diactr1|XP_043025590.1	Diabtt1|XP_044650561.1	Fuspoa1|XP_044711783.1	Emeatl1|XP_046119089.1	Hyprhs1|XP_044714974.1	Truang1|XP_045964246.1
63	FGRRES_04220	Pryorz1|XP_003720365.1	Groclv1|XP_014171595.1	Chaglb1|XP_001224444.1	Gaetrt1|XP_009219558.1	Scscl1|XP_001590455.1	Colgrm1|XP_008097794.1	Verdhl1|XP_009655893.1	Fusvnt1|XP_003045061.1	Trivrs1|XP_013958550.1	Spomcr1|XP_003347917.1	Neucrs1|XP_962967.2	Neutts1|XP_009848912.1	Codmlt1|XP_006669860.1	Thethm1|XP_003663630.1	Thetrr1|XP_003653705.1	Podans1|XP_001903283.1	Bevbss1|XP_008598747.1	Fuspdg1|XP_009261816.1	Phamnm1|XP_007915810.1	Pesfci1|XP_007841379.1	Ustvrn1|XP_042993672.1	Sceaps1|XP_016645511.1	Metbrn1|XP_014545663.1	Sposch1|XP_016587581.1	Phisc1|XP_018061347.1	Drecns1|XP_040661273.1	Codfms1|XP_018704740.1	Pseds1|XP_024321626.1	Pocchl1|XP_018139851.1	Colhgg1|XP_018161478.1	Psevxt1|XP_040720430.1	Melbi2|XP_024727023.1, Melbi2|XP_024739633.1	Amore1|XP_024720271.1	Fuscff1|XP_031014906.1	Sodalk1|XP_028463935.1	Vernnf1|XP_028496224.1	Lahya1|XP_031001682.1	Dalchd1|XP_033439799.1	Cryprs2|XP_040777663.1	Fusoxy2|XP_031034058.3	Fussbg1|XP_036535420.1	Fustjt1|XP_037208842.1	Diactr1|XP_043017363.1	Diabtt1|XP_044641823.1	Fuspoa1|XP_044709861.1	Emeatl1|XP_046122848.1	Hyprhs1|XP_044719500.1	Truang1|XP_045965148.1
64	FGRRES_10129	Pryorz1|XP_003718315.1	Groclv1|XP_014174287.1	Chaglb1|XP_001219797.1	Gaetrt1|XP_009230256.1	Scscl1|XP_001590416.1	Colgrm1|XP_008093166.1	Verdhl1|XP_009651260.1	Fusvnt1|XP_003051234.1	Trivrs1|XP_013961340.1	Spomcr1|XP_003343963.1	Neucrs1|XP_960837.1	Neutts1|XP_009847900.1		Thethm1|XP_003661163.1	Thetrr1|XP_003648650.1	Podans1|XP_001910833.1	Bevbss1|XP_008598032.1	Fuspdg1|XP_009254016.1	Phamnm1|XP_007915328.1	Pesfci1|XP_007833074.1	Ustvrn1|XP_043000706.1	Sceaps1|XP_016638412.1	Metbrn1|XP_014545496.1	Sposch1|XP_016591502.1	Phisc1|XP_018066282.1, Phisc1|XP_018073486.1	Drecns1|XP_040659762.1	Codfms1|XP_018701244.1	Pseds1|XP_024324131.1	Pocchl1|XP_018139603.1	Colhgg1|XP_018156008.1	Psevxt1|XP_040710653.1, Psevxt1|XP_040716948.1	Melbi2|XP_024732178.1, Melbi2|XP_024733790.1	Amore1|XP_024724800.1, Amore1|XP_024725911.1	Fuscff1|XP_031020913.1	Sodalk1|XP_028465516.1	Vernnf1|XP_028490273.1	Lahya1|XP_031008389.1, Lahya1|XP_031009602.1	Dalchd1|XP_033434781.1	Cryprs2|XP_040772100.1	Fusoxy2|XP_031039574.2	Fussbg1|XP_036531544.1	Fustjt1|XP_037201186.1	Diactr1|XP_043022215.1	Diabtt1|XP_044639357.1	Fuspoa1|XP_044713700.1	Emeatl1|XP_046114420.1	Hyprhs1|XP_044717026.1	Truang1|XP_045957191.1, Truang1|XP_045960093.1
65	FGRRES_10384	Pryorz1|XP_003715968.1	Groclv1|XP_014169144.1	Chaglb1|XP_001224558.1	Gaetrt1|XP_009229257.1	Scscl1|XP_001598963.1	Colgrm1|XP_008095473.1	Verdhl1|XP_009651519.1	Fusvnt1|XP_003039845.1	Trivrs1|XP_013959932.1	Spomcr1|XP_003349090.1	Neucrs1|XP_955821.1	Neutts1|XP_009847486.1	Codmlt1|XP_006674792.1	Thethm1|XP_003662384.1	Thetrr1|XP_003650005.1	Podans1|XP_001903242.1	Bevbss1|XP_008596631.1	Fuspdg1|XP_009258789.1	Phamnm1|XP_007911064.1	Pesfci1|XP_007832930.1	Ustvrn1|XP_043001022.1	Sceaps1|XP_016640457.1	Metbrn1|XP_014545232.1	Sposch1|XP_016587800.1	Phisc1|XP_018072299.1	Drecns1|XP_040659969.1	Codfms1|XP_018701899.1	Pseds1|XP_024320319.1	Pocchl1|XP_018139239.1	Colhgg1|XP_018155535.1	Psevxt1|XP_040719238.1	Melbi2|XP_024732331.1, Melbi2|XP_024743096.1	Amore1|XP_024721960.1	Fuscff1|XP_031011331.1	Sodalk1|XP_028463282.1	Vernnf1|XP_028495574.1	Lahya1|XP_031008466.1	Dalchd1|XP_033434276.1	Cryprs2|XP_040771422.1	Fusoxy2|XP_031039126.1	Fussbg1|XP_036540519.1	Fustjt1|XP_037207161.1	Diactr1|XP_043023115.1, Diactr1|XP_043031823.1	Diabtt1|XP_044644069.1, Diabtt1|XP_044649288.1	Fuspoa1|XP_044713981.1	Emeatl1|XP_046119597.1	Hyprhs1|XP_044715613.1	Truang1|XP_045960360.1
66	FGRRES_01182	Pryorz1|XP_003718956.1	Groclv1|XP_014171257.1	Chaglb1|XP_001220038.1	Gaetrt1|XP_009226327.1	Scscl1|XP_001592350.1	Colgrm1|XP_008092839.1	Verdhl1|XP_009649393.1		Trivrs1|XP_013960119.1	Spomcr1|XP_003348306.1	Neucrs1|XP_964166.2	Neutts1|XP_009856384.1	Codmlt1|XP_006672215.1	Thethm1|XP_003659374.1	Thetrr1|XP_003652214.1	Podans1|XP_001908871.1	Bevbss1|XP_008597764.1	Fuspdg1|XP_009253225.1	Phamnm1|XP_007912817.1	Pesfci1|XP_007828083.1	Ustvrn1|XP_042995853.1	Sceaps1|XP_016644437.1	Metbrn1|XP_014546469.1	Sposch1|XP_016592594.1	Phisc1|XP_018074761.1	Drecns1|XP_040654801.1	Codfms1|XP_018704855.1	Pseds1|XP_024327639.1	Pocchl1|XP_018148945.1	Colhgg1|XP_018153554.1	Psevxt1|XP_040713916.1	Melbi2|XP_024732812.1	Amore1|XP_024721473.1	Fuscff1|XP_031011272.1	Sodalk1|XP_028464761.1	Vernnf1|XP_028490518.1	Lahya1|XP_031005653.1	Dalchd1|XP_033440305.1		Fusoxy2|XP_059463884.1	Fussbg1|XP_036530739.1	Fustjt1|XP_037201864.1	Diactr1|XP_043026771.1	Diabtt1|XP_044645487.1	Fuspoa1|XP_044711792.1	Emeatl1|XP_046119077.1	Hyprhs1|XP_044714966.1	Truang1|XP_045964744.1
67	FGRRES_02608	Pryorz1|XP_003718592.1	Groclv1|XP_014169876.1	Chaglb1|XP_001229885.1	Gaetrt1|XP_009229846.1	Scscl1|XP_001598097.1		Verdhl1|XP_009657597.1	Fusvnt1|XP_003044899.1	Trivrs1|XP_013951996.1	Spomcr1|XP_003347192.1	Neucrs1|XP_011393751.1, Neucrs1|XP_011393752.1, Neucrs1|XP_011393753.1	Neutts1|XP_009850902.1	Codmlt1|XP_006671024.1	Thethm1|XP_003663370.1	Thetrr1|XP_003655339.1	Podans1|XP_001907779.1	Bevbss1|XP_008603292.1	Fuspdg1|XP_009263312.1	Phamnm1|XP_007912209.1	Pesfci1|XP_007839714.1	Ustvrn1|XP_042997080.1	Sceaps1|XP_016644688.1	Metbrn1|XP_014542262.1	Sposch1|XP_016591349.1	Phisc1|XP_018074143.1	Drecns1|XP_040653902.1	Codfms1|XP_018700833.1	Pseds1|XP_024328247.1	Pocchl1|XP_018145112.1	Colhgg1|XP_018162391.1		Melbi2|XP_024741665.1	Amore1|XP_024721049.1	Fuscff1|XP_031011601.1	Sodalk1|XP_028467957.1	Vernnf1|XP_028493416.1	Lahya1|XP_031001798.1	Dalchd1|XP_033439371.1	Cryprs2|XP_040781326.1	Fusoxy2|XP_031040724.1	Fussbg1|XP_036544278.1	Fustjt1|XP_037209472.1	Diactr1|XP_043028954.1		Fuspoa1|XP_044713228.1	Emeatl1|XP_046116667.1	Hyprhs1|XP_044717863.1	Truang1|XP_045964929.1
68	FGRRES_05304	Pryorz1|XP_003711970.1	Groclv1|XP_014172429.1	Chaglb1|XP_001223703.1	Gaetrt1|XP_009219803.1	Scscl1|XP_001590836.1	Colgrm1|XP_008094759.1	Verdhl1|XP_009650209.1	Fusvnt1|XP_003039856.1	Trivrs1|XP_013954495.1	Spomcr1|XP_024511526.1	Neucrs1|XP_962365.3	Neutts1|XP_009849259.1	Codmlt1|XP_006669942.1	Thethm1|XP_003660337.1	Thetrr1|XP_003652996.1	Podans1|XP_001910385.1	Bevbss1|XP_008598506.1	Fuspdg1|XP_009258581.1	Phamnm1|XP_007917612.1	Pesfci1|XP_007831304.1	Ustvrn1|XP_042994328.1	Sceaps1|XP_016640958.1	Metbrn1|XP_014549815.1		Phisc1|XP_018070504.1	Drecns1|XP_040658951.1	Codfms1|XP_018705711.1	Pseds1|XP_024323064.1	Pocchl1|XP_018147809.1	Colhgg1|XP_018161025.1	Psevxt1|XP_040716111.1	Melbi2|XP_024739427.1	Amore1|XP_024717976.1	Fuscff1|XP_031012567.1	Sodalk1|XP_028468435.1	Vernnf1|XP_028495446.1	Lahya1|XP_031004267.1	Dalchd1|XP_033436523.1	Cryprs2|XP_040778732.1	Fusoxy2|XP_031044948.2	Fussbg1|XP_036537300.1	Fustjt1|XP_037199476.1	Diactr1|XP_043029834.1	Diabtt1|XP_044647185.1	Fuspoa1|XP_044705494.1	Emeatl1|XP_046120373.1	Hyprhs1|XP_044722057.1	Truang1|XP_045964510.1
69	FGRRES_05475	Pryorz1|XP_003717306.1	Groclv1|XP_014172431.1		Gaetrt1|XP_009225587.1	Scscl1|XP_001589917.1	Colgrm1|XP_008089045.1	Verdhl1|XP_009653552.1	Fusvnt1|XP_003048785.1	Trivrs1|XP_013951263.1, Trivrs1|XP_013955383.1	Spomcr1|XP_003347210.1	Neucrs1|XP_957221.3	Neutts1|XP_009850884.1	Codmlt1|XP_006672708.1		Thetrr1|XP_003655317.1	Podans1|XP_001908229.1	Bevbss1|XP_008595607.1	Fuspdg1|XP_009254925.1	Phamnm1|XP_007917142.1	Pesfci1|XP_007834776.1	Ustvrn1|XP_042999896.1	Sceaps1|XP_016642236.1	Metbrn1|XP_014542368.1	Sposch1|XP_016588541.1	Phisc1|XP_018073711.1	Drecns1|XP_040661150.1	Codfms1|XP_018702764.1	Pseds1|XP_024322413.1	Pocchl1|XP_018144993.1	Colhgg1|XP_018162072.1	Psevxt1|XP_040719802.1	Melbi2|XP_024732086.1	Amore1|XP_024725880.1	Fuscff1|XP_031013267.1	Sodalk1|XP_028463730.1	Vernnf1|XP_028491604.1	Lahya1|XP_031004733.1	Dalchd1|XP_033438331.1	Cryprs2|XP_040781198.1	Fusoxy2|XP_031035692.2	Fussbg1|XP_036535169.1	Fustjt1|XP_037202037.1	Diactr1|XP_043028015.1	Diabtt1|XP_044646340.1	Fuspoa1|XP_044705306.1	Emeatl1|XP_046117826.1	Hyprhs1|XP_044721085.1	Truang1|XP_045958893.1
70	FGRRES_09019	Pryorz1|XP_003712331.1	Groclv1|XP_014169945.1	Chaglb1|XP_001225234.1	Gaetrt1|XP_009230463.1	Scscl1|XP_001587642.1	Colgrm1|XP_008093719.1	Verdhl1|XP_009653101.1	Fusvnt1|XP_003046955.1	Trivrs1|XP_013960174.1	Spomcr1|XP_003349536.1	Neucrs1|XP_961320.1	Neutts1|XP_009848411.1	Codmlt1|XP_006667134.1	Thethm1|XP_003661799.1	Thetrr1|XP_003649336.1	Podans1|XP_001911419.1	Bevbss1|XP_008603083.1	Fuspdg1|XP_009258471.1	Phamnm1|XP_007917700.1	Pesfci1|XP_007836383.1	Ustvrn1|XP_042997700.1	Sceaps1|XP_016640249.1	Metbrn1|XP_014540095.1	Sposch1|XP_016591232.1	Phisc1|XP_018076283.1	Drecns1|XP_040656567.1	Codfms1|XP_018700627.1	Pseds1|XP_024322994.1		Colhgg1|XP_018160237.1	Psevxt1|XP_040721096.1	Melbi2|XP_024735861.1	Amore1|XP_024719009.1	Fuscff1|XP_031019733.1	Sodalk1|XP_028466787.1	Vernnf1|XP_028492118.1	Lahya1|XP_031008682.1	Dalchd1|XP_033433522.1	Cryprs2|XP_040781990.1	Fusoxy2|XP_031036241.2	Fussbg1|XP_036537642.1	Fustjt1|XP_037199513.1	Diactr1|XP_043020248.1	Diabtt1|XP_044639682.1	Fuspoa1|XP_044704453.1	Emeatl1|XP_046116095.1	Hyprhs1|XP_044725408.1	Truang1|XP_045956420.1
71	FGRRES_16753	Pryorz1|XP_003712641.1	Groclv1|XP_014169755.1	Chaglb1|XP_001229372.1	Gaetrt1|XP_009219996.1	Scscl1|XP_001585380.1	Colgrm1|XP_008092464.1	Verdhl1|XP_009657177.1	Fusvnt1|XP_003052230.1	Trivrs1|XP_013954059.1, Trivrs1|XP_013958850.1				Codmlt1|XP_006667830.1	Thethm1|XP_003662917.1	Thetrr1|XP_003655663.1		Bevbss1|XP_008597468.1	Fuspdg1|XP_009256148.1	Phamnm1|XP_007911131.1	Pesfci1|XP_007834924.1	Ustvrn1|XP_042997095.1	Sceaps1|XP_016642440.1	Metbrn1|XP_014549153.1	Sposch1|XP_016589112.1	Phisc1|XP_018061694.1, Phisc1|XP_018073868.1	Drecns1|XP_040657154.1	Codfms1|XP_018709107.1	Pseds1|XP_024319528.1, Pseds1|XP_024322442.1	Pocchl1|XP_018136198.1, Pocchl1|XP_018146930.1, Pocchl1|XP_022284910.1	Colhgg1|XP_018162631.1	Psevxt1|XP_040720080.1	Melbi2|XP_024729454.1, Melbi2|XP_024731820.1, Melbi2|XP_024744270.1	Amore1|XP_024725750.1	Fuscff1|XP_031016046.1, Fuscff1|XP_031016546.1	Sodalk1|XP_028463522.1	Vernnf1|XP_028495646.1	Lahya1|XP_031007251.1			Fusoxy2|XP_031047646.2	Fussbg1|XP_036530952.1, Fussbg1|XP_036542335.1	Fustjt1|XP_037207653.1, Fustjt1|XP_037212283.1			Fuspoa1|XP_044702420.1	Emeatl1|XP_046113294.1, Emeatl1|XP_046113298.1, Emeatl1|XP_046113509.1, Emeatl1|XP_046113568.1, Emeatl1|XP_046114590.1, Emeatl1|XP_046114614.1, Emeatl1|XP_046118874.1	Hyprhs1|XP_044720543.1	Truang1|XP_045958393.1
72	FGRRES_06944	Pryorz1|XP_003717145.1	Groclv1|XP_014172477.1	Chaglb1|XP_001229799.1	Gaetrt1|XP_009224338.1	Scscl1|XP_001598491.1	Colgrm1|XP_008088995.1	Verdhl1|XP_009653628.1	Fusvnt1|XP_003052212.1	Trivrs1|XP_013958878.1	Spomcr1|XP_003346453.1	Neucrs1|XP_011393877.1, Neucrs1|XP_011393878.1	Neutts1|XP_009850678.1	Codmlt1|XP_006667861.1	Thethm1|XP_003663297.1	Thetrr1|XP_003655269.1	Podans1|XP_001908175.1	Bevbss1|XP_008597435.1	Fuspdg1|XP_009256173.1	Phamnm1|XP_007912461.1	Pesfci1|XP_007838461.1	Ustvrn1|XP_042997205.1		Metbrn1|XP_014549179.1	Sposch1|XP_016584973.1	Phisc1|XP_018074213.1	Drecns1|XP_040657182.1	Codfms1|XP_018709080.1	Pseds1|XP_024328687.1	Pocchl1|XP_018137142.1, Pocchl1|XP_018146967.1	Colhgg1|XP_018162130.1	Psevxt1|XP_040719889.1	Melbi2|XP_024741955.1	Amore1|XP_024717837.1	Fuscff1|XP_031016071.1	Sodalk1|XP_028466322.1	Vernnf1|XP_028492385.1	Lahya1|XP_031001787.1	Dalchd1|XP_033435267.1	Cryprs2|XP_040781520.1	Fusoxy2|XP_054559785.1	Fussbg1|XP_036532709.1	Fustjt1|XP_037204365.1	Diactr1|XP_043028087.1	Diabtt1|XP_044646403.1	Fuspoa1|XP_044702394.1	Emeatl1|XP_046118849.1	Hyprhs1|XP_044720567.1	Truang1|XP_045958587.1
73	FGRRES_15782	Pryorz1|XP_003714873.1		Chaglb1|XP_001221269.1	Gaetrt1|XP_009230127.1	Scscl1|XP_001592912.1	Colgrm1|XP_008097622.1	Verdhl1|XP_009657578.1	Fusvnt1|XP_003053858.1	Trivrs1|XP_013953305.1	Spomcr1|XP_003343696.1	Neucrs1|XP_964842.1	Neutts1|XP_009854892.1, Neutts1|XP_009857390.1	Codmlt1|XP_006665377.1	Thethm1|XP_003664791.1	Thetrr1|XP_003656197.1	Podans1|XP_001912254.1	Bevbss1|XP_008594986.1	Fuspdg1|XP_009260610.1		Pesfci1|XP_007829855.1	Ustvrn1|XP_042995071.1	Sceaps1|XP_016645704.1	Metbrn1|XP_014547983.1		Phisc1|XP_018078884.1	Drecns1|XP_040656839.1	Codfms1|XP_018703916.1	Pseds1|XP_024323675.1	Pocchl1|XP_018140514.1	Colhgg1|XP_018158266.1	Psevxt1|XP_040710905.1	Melbi2|XP_024738366.1	Amore1|XP_024717085.1	Fuscff1|XP_031018165.1	Sodalk1|XP_028467287.1	Vernnf1|XP_028490573.1	Lahya1|XP_031002798.1		Cryprs2|XP_040775232.1	Fusoxy2|XP_031041560.2	Fussbg1|XP_036538964.1	Fustjt1|XP_037211160.1	Diactr1|XP_043031747.1	Diabtt1|XP_044644470.1	Fuspoa1|XP_044711364.1	Emeatl1|XP_046122119.1	Hyprhs1|XP_044719787.1	Truang1|XP_045961295.1
74	FGRRES_06071	Pryorz1|XP_003716640.1	Groclv1|XP_014172857.1	Chaglb1|XP_001228867.1	Gaetrt1|XP_009221642.1, Gaetrt1|XP_009221643.1	Scscl1|XP_001586829.1	Colgrm1|XP_008099686.1	Verdhl1|XP_009649593.1	Fusvnt1|XP_003051639.1	Trivrs1|XP_013957714.1	Spomcr1|XP_003346045.1	Neucrs1|XP_959882.1	Neutts1|XP_009853769.1	Codmlt1|XP_006666219.1	Thethm1|XP_003663773.1	Thetrr1|XP_003654765.1	Podans1|XP_001904103.1	Bevbss1|XP_008594864.1	Fuspdg1|XP_009255619.1	Phamnm1|XP_007916779.1	Pesfci1|XP_007829894.1	Ustvrn1|XP_043000827.1		Metbrn1|XP_014547771.1	Sposch1|XP_016586257.1	Phisc1|XP_018069037.1	Drecns1|XP_040654191.1	Codfms1|XP_018708517.1	Pseds1|XP_024322645.1	Pocchl1|XP_018143521.1	Colhgg1|XP_018153928.1	Psevxt1|XP_040717766.1	Melbi2|XP_024744223.1	Amore1|XP_024717561.1	Fuscff1|XP_031017584.1	Sodalk1|XP_028466211.1	Vernnf1|XP_028496634.1	Lahya1|XP_031003474.1	Dalchd1|XP_033438693.1		Fusoxy2|XP_031051191.2	Fussbg1|XP_036538725.1	Fustjt1|XP_037208509.1	Diactr1|XP_043016903.1	Diabtt1|XP_044642968.1	Fuspoa1|XP_044706143.1	Emeatl1|XP_046114954.1	Hyprhs1|XP_044722945.1	Truang1|XP_045958474.1
75	FGRRES_16557	Pryorz1|XP_003712359.1	Groclv1|XP_014171767.1	Chaglb1|XP_001225311.1	Gaetrt1|XP_009222143.1, Gaetrt1|XP_009222144.1	Scscl1|XP_001597283.1	Colgrm1|XP_008099605.1	Verdhl1|XP_009653904.1	Fusvnt1|XP_003050622.1	Trivrs1|XP_013954203.1	Spomcr1|XP_003348092.1	Neucrs1|XP_961604.1	Neutts1|XP_009848032.1	Codmlt1|XP_006673169.1	Thethm1|XP_003661758.1	Thetrr1|XP_003649292.1	Podans1|XP_001911473.1	Bevbss1|XP_008599916.1	Fuspdg1|XP_009257196.1	Phamnm1|XP_007914362.1	Pesfci1|XP_007838378.1	Ustvrn1|XP_043000403.1	Sceaps1|XP_016640213.1	Metbrn1|XP_014542541.1	Sposch1|XP_016587698.1	Phisc1|XP_018072064.1	Drecns1|XP_040661051.1	Codfms1|XP_018707790.1	Pseds1|XP_024319948.1	Pocchl1|XP_018142472.1	Colhgg1|XP_018159923.1	Psevxt1|XP_040721055.1	Melbi2|XP_024729687.1	Amore1|XP_024723429.1	Fuscff1|XP_031017706.1	Sodalk1|XP_028466861.1	Vernnf1|XP_028498870.1	Lahya1|XP_031005712.1	Dalchd1|XP_033433337.1	Cryprs2|XP_040782305.1	Fusoxy2|XP_059464246.1	Fussbg1|XP_036538523.1	Fustjt1|XP_037202160.1	Diactr1|XP_043019444.1	Diabtt1|XP_044639538.1	Fuspoa1|XP_044705919.1	Emeatl1|XP_046114214.1	Hyprhs1|XP_044725519.1	Truang1|XP_045962491.1
76	FGRRES_08634	Pryorz1|XP_003720998.1	Groclv1|XP_014172424.1	Chaglb1|XP_001222574.1	Gaetrt1|XP_009227763.1	Scscl1|XP_001593613.1	Colgrm1|XP_008090737.1	Verdhl1|XP_009656127.1	Fusvnt1|XP_003039394.1, Fusvnt1|XP_003053207.1	Trivrs1|XP_013956902.1	Spomcr1|XP_003347028.1	Neucrs1|XP_963796.3	Neutts1|XP_009855152.1	Codmlt1|XP_006668813.1	Thethm1|XP_003660109.1	Thetrr1|XP_003651455.1	Podans1|XP_001907384.1	Bevbss1|XP_008595690.1	Fuspdg1|XP_009259221.1, Fuspdg1|XP_009262085.1	Phamnm1|XP_007916433.1	Pesfci1|XP_007840879.1	Ustvrn1|XP_042997914.1	Sceaps1|XP_016639114.1	Metbrn1|XP_014541708.1	Sposch1|XP_016592409.1	Phisc1|XP_018061832.1, Phisc1|XP_018077780.1	Drecns1|XP_040659234.1	Codfms1|XP_018701423.1	Pseds1|XP_024328289.1	Pocchl1|XP_018135863.1, Pocchl1|XP_018145451.1	Colhgg1|XP_018157283.1	Psevxt1|XP_040718009.1	Melbi2|XP_024730586.1, Melbi2|XP_024737164.1, Melbi2|XP_024737809.1	Amore1|XP_024722057.1	Fuscff1|XP_031010053.1	Sodalk1|XP_028465366.1	Vernnf1|XP_028494803.1	Lahya1|XP_031009817.1	Dalchd1|XP_033436533.1		Fusoxy2|XP_059465158.1	Fussbg1|XP_036530489.1, Fussbg1|XP_036538934.1	Fustjt1|XP_037199152.1	Diactr1|XP_043030907.1	Diabtt1|XP_044647049.1	Fuspoa1|XP_044708006.1	Emeatl1|XP_046122570.1	Hyprhs1|XP_044721815.1	Truang1|XP_045952393.1
77	FGRRES_17300, FGRRES_03281, FGRRES_12472	Pryorz1|XP_003715551.1, Pryorz1|XP_003717757.1	Groclv1|XP_014168605.1	Chaglb1|XP_001219913.1	Gaetrt1|XP_009223119.1, Gaetrt1|XP_009229339.1	Scscl1|XP_001588818.1	Colgrm1|XP_008092209.1, Colgrm1|XP_008095377.1	Verdhl1|XP_009648344.1, Verdhl1|XP_009656175.1	Fusvnt1|XP_003039698.1, Fusvnt1|XP_003050739.1	Trivrs1|XP_013951094.1	Spomcr1|XP_024511259.1	Neucrs1|XP_011394473.1, Neucrs1|XP_011394474.1	Neutts1|XP_009848101.1	Codmlt1|XP_006665783.1, Codmlt1|XP_006666848.1, Codmlt1|XP_006674700.1	Thethm1|XP_003661270.1	Thetrr1|XP_003648767.1	Podans1|XP_001907298.1, Podans1|XP_001910935.1, Podans1|XP_003437416.1	Bevbss1|XP_008597175.1, Bevbss1|XP_008599383.1, Bevbss1|XP_008602760.1, Bevbss1|XP_008602879.1, Bevbss1|XP_008603552.1, Bevbss1|XP_008603572.1	Fuspdg1|XP_009255283.1, Fuspdg1|XP_009259848.1, Fuspdg1|XP_009259849.1		Pesfci1|XP_007840174.1	Ustvrn1|XP_042998077.1, Ustvrn1|XP_042998980.1	Sceaps1|XP_016645048.1	Metbrn1|XP_014543452.1, Metbrn1|XP_014549395.1	Sposch1|XP_016583832.1	Phisc1|XP_018072363.1	Drecns1|XP_040657725.1	Codfms1|XP_018699313.1, Codfms1|XP_018702088.1, Codfms1|XP_018702213.1	Pseds1|XP_024319851.1, Pseds1|XP_024325269.1	Pocchl1|XP_018147237.1	Colhgg1|XP_018153099.1, Colhgg1|XP_018156182.1	Psevxt1|XP_040710370.1, Psevxt1|XP_040713236.1, Psevxt1|XP_040719107.1	Melbi2|XP_024743173.1, Melbi2|XP_024743174.1	Amore1|XP_024721918.1	Fuscff1|XP_031019345.1	Sodalk1|XP_028463287.1, Sodalk1|XP_028469187.1	Vernnf1|XP_028494848.1, Vernnf1|XP_028495545.1	Lahya1|XP_031009987.1	Dalchd1|XP_033434852.1	Cryprs2|XP_040771772.1, Cryprs2|XP_040779659.1	Fusoxy2|XP_031032398.2, Fusoxy2|XP_031032400.2, Fusoxy2|XP_031039679.3, Fusoxy2|XP_054562173.1, Fusoxy2|XP_059465048.1, Fusoxy2|XP_059468150.1	Fussbg1|XP_036530620.1, Fussbg1|XP_036536003.1, Fussbg1|XP_036536004.1	Fustjt1|XP_037202748.1, Fustjt1|XP_037208299.1	Diactr1|XP_043022757.1, Diactr1|XP_043031109.1	Diabtt1|XP_044648830.1, Diabtt1|XP_044649874.1	Fuspoa1|XP_044708874.1, Fuspoa1|XP_044710303.1, Fuspoa1|XP_044713557.1	Emeatl1|XP_046115973.1	Hyprhs1|XP_044716427.1, Hyprhs1|XP_044722132.1, Hyprhs1|XP_044725148.1	Truang1|XP_045957231.1, Truang1|XP_045957232.1
78	FGRRES_08696	Pryorz1|XP_003720973.1	Groclv1|XP_014168711.1	Chaglb1|XP_001222565.1	Gaetrt1|XP_009227778.1	Scscl1|XP_001594158.1	Colgrm1|XP_008090753.1	Verdhl1|XP_009656094.1	Fusvnt1|XP_003052641.1	Trivrs1|XP_013958151.1	Spomcr1|XP_003347020.1	Neucrs1|XP_964617.1	Neutts1|XP_009855141.1	Codmlt1|XP_006668506.1	Thethm1|XP_003660102.1	Thetrr1|XP_003651462.1	Podans1|XP_001907391.1	Bevbss1|XP_008600082.1	Fuspdg1|XP_009263112.1	Phamnm1|XP_007916155.1	Pesfci1|XP_007840896.1	Ustvrn1|XP_042997766.1	Sceaps1|XP_016639124.1	Metbrn1|XP_014541843.1	Sposch1|XP_016587913.1	Phisc1|XP_018077892.1	Drecns1|XP_040659270.1	Codfms1|XP_018707637.1	Pseds1|XP_024328283.1	Pocchl1|XP_018145356.1	Colhgg1|XP_018157303.1	Psevxt1|XP_040717896.1	Melbi2|XP_024731620.1	Amore1|XP_024722245.1	Fuscff1|XP_031014806.1	Sodalk1|XP_028465351.1	Vernnf1|XP_028491063.1	Lahya1|XP_031004939.1	Dalchd1|XP_033439006.1	Cryprs2|XP_040779733.1	Fusoxy2|XP_031037228.2, Fusoxy2|XP_054562051.1	Fussbg1|XP_036530808.1	Fustjt1|XP_037206801.1	Diactr1|XP_043030798.1	Diabtt1|XP_044648399.1	Fuspoa1|XP_044708072.1	Emeatl1|XP_046114050.1	Hyprhs1|XP_044721646.1	Truang1|XP_045953515.1
79	FGRRES_09339	Pryorz1|XP_003714096.1	Groclv1|XP_014174935.1	Chaglb1|XP_001220599.1	Gaetrt1|XP_009220065.1	Scscl1|XP_001593202.1	Colgrm1|XP_008089523.1	Verdhl1|XP_009648120.1	Fusvnt1|XP_003053928.1	Trivrs1|XP_013959629.1	Spomcr1|XP_003346265.1	Neucrs1|XP_965689.3	Neutts1|XP_009856733.1	Codmlt1|XP_006672882.1	Thethm1|XP_003658879.1	Thetrr1|XP_003656850.1	Podans1|XP_001912878.1	Bevbss1|XP_008598657.1	Fuspdg1|XP_009256437.1	Phamnm1|XP_007912027.1	Pesfci1|XP_007833693.1	Ustvrn1|XP_042994560.1	Sceaps1|XP_016645827.1	Metbrn1|XP_014547846.1	Sposch1|XP_016588574.1	Phisc1|XP_018079002.1	Drecns1|XP_040653712.1	Codfms1|XP_018704034.1	Pseds1|XP_024323521.1	Pocchl1|XP_018140361.1	Colhgg1|XP_018158598.1	Psevxt1|XP_040709346.1	Melbi2|XP_024738710.1	Amore1|XP_024717037.1	Fuscff1|XP_031020584.1	Sodalk1|XP_028471407.1	Vernnf1|XP_028491095.1	Lahya1|XP_031002716.1	Dalchd1|XP_033433894.1	Cryprs2|XP_040775306.1	Fusoxy2|XP_059464737.1	Fussbg1|XP_036541935.1	Fustjt1|XP_037211936.1	Diactr1|XP_043031954.1	Diabtt1|XP_044640811.1	Fuspoa1|XP_044704013.1	Emeatl1|XP_046113351.1	Hyprhs1|XP_044726138.1	Truang1|XP_045961193.1
80	FGRRES_00696	Pryorz1|XP_003714054.1	Groclv1|XP_014168315.1	Chaglb1|XP_001221175.1	Gaetrt1|XP_009219124.1, Gaetrt1|XP_009230580.1	Scscl1|XP_001594552.1	Colgrm1|XP_008089630.1	Verdhl1|XP_009657409.1	Fusvnt1|XP_003053814.1	Trivrs1|XP_013959393.1	Spomcr1|XP_003351662.1	Neucrs1|XP_964752.3	Neutts1|XP_009855798.1	Codmlt1|XP_006665276.1	Thethm1|XP_003658338.1	Thetrr1|XP_003656286.1	Podans1|XP_001912357.1	Bevbss1|XP_008594696.1	Fuspdg1|XP_009251700.1		Pesfci1|XP_007832973.1	Ustvrn1|XP_042996233.1	Sceaps1|XP_016645752.1	Metbrn1|XP_014544551.1	Sposch1|XP_016589874.1	Phisc1|XP_018078210.1	Drecns1|XP_040656091.1	Codfms1|XP_018705694.1	Pseds1|XP_024325948.1	Pocchl1|XP_018144085.1	Colhgg1|XP_018158477.1	Psevxt1|XP_040709668.1	Melbi2|XP_024728441.1	Amore1|XP_024719956.1	Fuscff1|XP_031018058.1	Sodalk1|XP_028467809.1	Vernnf1|XP_028491075.1	Lahya1|XP_031007560.1	Dalchd1|XP_033434104.1		Fusoxy2|XP_059466556.1	Fussbg1|XP_036535349.1	Fustjt1|XP_037205226.1	Diactr1|XP_043031987.1	Diabtt1|XP_044640560.1	Fuspoa1|XP_044711253.1	Emeatl1|XP_046119857.1	Hyprhs1|XP_044719913.1	Truang1|XP_045961546.1
81	FGRRES_01665	Pryorz1|XP_003712099.1	Groclv1|XP_014175961.1	Chaglb1|XP_001225936.1	Gaetrt1|XP_009223663.1	Scscl1|XP_001597840.1	Colgrm1|XP_008095136.1	Verdhl1|XP_009654299.1	Fusvnt1|XP_003049594.1	Trivrs1|XP_013950244.1	Spomcr1|XP_003345440.1	Neucrs1|XP_963602.2	Neutts1|XP_009851803.1	Codmlt1|XP_006667361.1	Thethm1|XP_003666545.1	Thetrr1|XP_003657362.1	Podans1|XP_001906852.1	Bevbss1|XP_008595799.1	Fuspdg1|XP_009262887.1	Phamnm1|XP_007918481.1	Pesfci1|XP_007836163.1	Ustvrn1|XP_042999036.1	Sceaps1|XP_016645994.1	Metbrn1|XP_014543110.1	Sposch1|XP_016589500.1	Phisc1|XP_018063291.1	Drecns1|XP_040655530.1	Codfms1|XP_018706466.1	Pseds1|XP_024328012.1	Pocchl1|XP_018146249.2	Colhgg1|XP_018155371.1	Psevxt1|XP_040710297.1	Melbi2|XP_024733017.1	Amore1|XP_024719381.1	Fuscff1|XP_031012377.1	Sodalk1|XP_028470216.1	Vernnf1|XP_028496790.1	Lahya1|XP_031003646.1	Dalchd1|XP_033442297.1	Cryprs2|XP_040777398.1	Fusoxy2|XP_031029475.2	Fussbg1|XP_036542522.1	Fustjt1|XP_037203755.1	Diactr1|XP_043021021.1	Diabtt1|XP_044643597.1	Fuspoa1|XP_044712292.1	Emeatl1|XP_046113714.1	Hyprhs1|XP_044723855.1	Truang1|XP_045952477.1
82	FGRRES_02471	Pryorz1|XP_003720392.1	Groclv1|XP_014171684.1	Chaglb1|XP_001224435.1	Gaetrt1|XP_009219575.1	Scscl1|XP_001595576.1	Colgrm1|XP_008097750.1	Verdhl1|XP_009655925.1	Fusvnt1|XP_003045114.1	Trivrs1|XP_013961220.1	Spomcr1|XP_003347933.1	Neucrs1|XP_962851.2	Neutts1|XP_009848938.1	Codmlt1|XP_006666852.1	Thethm1|XP_003663622.1	Thetrr1|XP_003653695.1	Podans1|XP_001903299.1	Bevbss1|XP_008598278.1	Fuspdg1|XP_009253327.1	Phamnm1|XP_007915804.1	Pesfci1|XP_007839571.1	Ustvrn1|XP_042994049.1	Sceaps1|XP_016645552.1	Metbrn1|XP_014549444.1	Sposch1|XP_016587593.1	Phisc1|XP_018070765.1	Drecns1|XP_040657672.1	Codfms1|XP_018706379.1	Pseds1|XP_024321540.1	Pocchl1|XP_022284598.1	Colhgg1|XP_018161537.1	Psevxt1|XP_040720437.1	Melbi2|XP_024739924.1	Amore1|XP_024720083.1	Fuscff1|XP_031019217.1	Sodalk1|XP_028463907.1	Vernnf1|XP_028496257.1	Lahya1|XP_031009013.1	Dalchd1|XP_033439796.1	Cryprs2|XP_040777830.1	Fusoxy2|XP_031040458.2	Fussbg1|XP_036544410.1	Fustjt1|XP_037200530.1	Diactr1|XP_043023203.1	Diabtt1|XP_044649522.1	Fuspoa1|XP_044713080.1	Emeatl1|XP_046122712.1	Hyprhs1|XP_044725246.1	Truang1|XP_045964998.1
83	FGRRES_02527	Pryorz1|XP_003710586.1	Groclv1|XP_014173862.1	Chaglb1|XP_001229455.1	Gaetrt1|XP_009224243.1	Scscl1|XP_001585423.1	Colgrm1|XP_008091126.1	Verdhl1|XP_009652099.1	Fusvnt1|XP_003044874.1	Trivrs1|XP_013951881.1	Spomcr1|XP_003350550.1	Neucrs1|XP_956677.2	Neutts1|XP_009850944.1	Codmlt1|XP_006666806.1	Thethm1|XP_003662995.1	Thetrr1|XP_003655575.1	Podans1|XP_001907889.1	Bevbss1|XP_008596598.1	Fuspdg1|XP_009260041.1	Phamnm1|XP_007917099.1	Pesfci1|XP_007839767.1	Ustvrn1|XP_042999718.1	Sceaps1|XP_016645198.1	Metbrn1|XP_014544286.1	Sposch1|XP_016591518.1	Phisc1|XP_018073905.1	Drecns1|XP_040661213.1	Codfms1|XP_018706349.1	Pseds1|XP_024322330.1	Pocchl1|XP_022285153.1	Colhgg1|XP_018162781.1	Psevxt1|XP_040719995.1	Melbi2|XP_024731763.1	Amore1|XP_024725780.1	Fuscff1|XP_031014234.1	Sodalk1|XP_028470565.1	Vernnf1|XP_028490649.1	Lahya1|XP_031005756.1	Dalchd1|XP_033435902.1	Cryprs2|XP_040780925.1	Fusoxy2|XP_059464987.1	Fussbg1|XP_036544297.1	Fustjt1|XP_037199971.1	Diactr1|XP_043028383.1	Diabtt1|XP_044646848.1	Fuspoa1|XP_044713141.1	Emeatl1|XP_046116726.1	Hyprhs1|XP_044717539.1	Truang1|XP_045965519.1
84	FGRRES_05604_M	Pryorz1|XP_003713436.1	Groclv1|XP_014169038.1	Chaglb1|XP_001221958.1	Gaetrt1|XP_009227515.1	Scscl1|XP_001597506.1	Colgrm1|XP_008092902.1	Verdhl1|XP_009655442.1	Fusvnt1|XP_003048725.1	Trivrs1|XP_013951358.1	Spomcr1|XP_003351715.1	Neucrs1|XP_965173.1	Neutts1|XP_009855859.1	Codmlt1|XP_006672472.1	Thethm1|XP_003659615.1	Thetrr1|XP_003651723.1	Podans1|XP_001907104.1	Bevbss1|XP_008600357.1	Fuspdg1|XP_009257588.1	Phamnm1|XP_007917421.1	Pesfci1|XP_007827938.1	Ustvrn1|XP_043000038.1	Sceaps1|XP_016639803.1	Metbrn1|XP_014541143.1	Sposch1|XP_016585475.1	Phisc1|XP_018065484.1	Drecns1|XP_040656291.1	Codfms1|XP_018707198.1	Pseds1|XP_024320186.1	Pocchl1|XP_018144777.1	Colhgg1|XP_018153487.1	Psevxt1|XP_040714069.1	Melbi2|XP_024726790.1	Amore1|XP_024723779.1	Fuscff1|XP_031012169.1	Sodalk1|XP_028463403.1	Vernnf1|XP_028499330.1	Lahya1|XP_031008604.1	Dalchd1|XP_033436188.1	Cryprs2|XP_040780125.1	Fusoxy2|XP_031035956.2	Fussbg1|XP_036541406.1	Fustjt1|XP_037200489.1	Diactr1|XP_043025749.1	Diabtt1|XP_044640246.1	Fuspoa1|XP_044705146.1	Emeatl1|XP_046115492.1	Hyprhs1|XP_044721013.1	Truang1|XP_045964411.1
85	FGRRES_06291	Pryorz1|XP_003718035.1	Groclv1|XP_014170416.1	Chaglb1|XP_001227587.1	Gaetrt1|XP_009221848.1	Scscl1|XP_001586799.1	Colgrm1|XP_008095758.1	Verdhl1|XP_009648003.1	Fusvnt1|XP_003051541.1	Trivrs1|XP_013957781.1	Spomcr1|XP_003351413.1	Neucrs1|XP_959920.1	Neutts1|XP_009853487.1	Codmlt1|XP_006666537.1	Thethm1|XP_003665215.1	Thetrr1|XP_003654345.1	Podans1|XP_001904716.1	Bevbss1|XP_008594652.1	Fuspdg1|XP_009252402.1	Phamnm1|XP_007917200.1	Pesfci1|XP_007839169.1	Ustvrn1|XP_042998863.1	Sceaps1|XP_016643900.1	Metbrn1|XP_014547706.1	Sposch1|XP_016582603.1	Phisc1|XP_018069014.1	Drecns1|XP_040654083.1	Codfms1|XP_018701553.1	Pseds1|XP_024322852.1	Pocchl1|XP_022285420.1	Colhgg1|XP_018164577.1	Psevxt1|XP_040711642.1	Melbi2|XP_024744208.1	Amore1|XP_024717274.1	Fuscff1|XP_031018725.1	Sodalk1|XP_028463590.1	Vernnf1|XP_028498561.1	Lahya1|XP_031003450.1	Dalchd1|XP_033435123.1	Cryprs2|XP_040774619.1	Fusoxy2|XP_031050742.2	Fussbg1|XP_036539091.1	Fustjt1|XP_037209356.1	Diactr1|XP_043024368.1	Diabtt1|XP_044643331.1	Fuspoa1|XP_044706379.1	Emeatl1|XP_046114446.1	Hyprhs1|XP_044717230.1	Truang1|XP_045956301.1
86	FGRRES_06356	Pryorz1|XP_003718120.1	Groclv1|XP_014173922.1	Chaglb1|XP_001227654.1	Gaetrt1|XP_009221824.1	Scscl1|XP_001587790.1	Colgrm1|XP_008095711.1	Verdhl1|XP_009656493.1	Fusvnt1|XP_003051509.1	Trivrs1|XP_013957530.1	Spomcr1|XP_003344766.1	Neucrs1|XP_011395237.1, Neucrs1|XP_011395238.1	Neutts1|XP_009853241.1	Codmlt1|XP_006666550.1	Thethm1|XP_003665151.1	Thetrr1|XP_003654413.1	Podans1|XP_001904679.1	Bevbss1|XP_008594603.1	Fuspdg1|XP_009252531.1	Phamnm1|XP_007913285.1	Pesfci1|XP_007841184.1	Ustvrn1|XP_042994843.1	Sceaps1|XP_016642663.1	Metbrn1|XP_014547646.1	Sposch1|XP_016590102.1	Phisc1|XP_018069129.1		Codfms1|XP_018708578.1	Pseds1|XP_024321972.1	Pocchl1|XP_018143671.1	Colhgg1|XP_018164632.1	Psevxt1|XP_040713186.1	Melbi2|XP_024744286.1	Amore1|XP_024716677.1	Fuscff1|XP_031010845.1	Sodalk1|XP_028463565.1	Vernnf1|XP_028493469.1	Lahya1|XP_031001886.1	Dalchd1|XP_033435432.1	Cryprs2|XP_040774734.1	Fusoxy2|XP_054559357.2	Fussbg1|XP_036535946.1	Fustjt1|XP_037200661.1	Diactr1|XP_043021455.1	Diabtt1|XP_044638565.1	Fuspoa1|XP_044706450.1	Emeatl1|XP_046114525.1	Hyprhs1|XP_044715532.1	Truang1|XP_045957358.1
87	FGRRES_06359	Pryorz1|XP_003716403.1	Groclv1|XP_014169438.1	Chaglb1|XP_001219619.1	Gaetrt1|XP_009221185.1	Scscl1|XP_001586783.1	Colgrm1|XP_008100248.1	Verdhl1|XP_009656574.1	Fusvnt1|XP_003051961.1	Trivrs1|XP_013957537.1	Spomcr1|XP_003344360.1	Neucrs1|XP_959541.3	Neutts1|XP_009853353.1	Codmlt1|XP_006666555.1	Thethm1|XP_003665487.1	Thetrr1|XP_003654055.1	Podans1|XP_001929765.1	Bevbss1|XP_008594607.1	Fuspdg1|XP_009252529.1	Phamnm1|XP_007912687.1	Pesfci1|XP_007839350.1	Ustvrn1|XP_042994833.1	Sceaps1|XP_016642670.1	Metbrn1|XP_014547661.1	Sposch1|XP_016582724.1	Phisc1|XP_018065021.1	Drecns1|XP_040654130.1	Codfms1|XP_018708583.1	Pseds1|XP_024321922.1	Pocchl1|XP_018143654.1	Colhgg1|XP_018164652.1	Psevxt1|XP_040718543.1	Melbi2|XP_024744146.1	Amore1|XP_024717403.1	Fuscff1|XP_031017935.1	Sodalk1|XP_028463557.1	Vernnf1|XP_028490516.1	Lahya1|XP_031009646.1	Dalchd1|XP_033440348.1	Cryprs2|XP_040774586.1	Fusoxy2|XP_031050628.1	Fussbg1|XP_036535943.1	Fustjt1|XP_037206052.1	Diactr1|XP_043021361.1	Diabtt1|XP_044643463.1	Fuspoa1|XP_044706452.1	Emeatl1|XP_046114500.1	Hyprhs1|XP_044715540.1	Truang1|XP_045957541.1
88	FGRRES_06948	Pryorz1|XP_003717104.1	Groclv1|XP_014169710.1	Chaglb1|XP_001229860.1	Gaetrt1|XP_009225580.1	Scscl1|XP_001591570.1	Colgrm1|XP_008089066.1	Verdhl1|XP_009653646.1	Fusvnt1|XP_003052215.1	Trivrs1|XP_013958874.1	Spomcr1|XP_003347211.1	Neucrs1|XP_957219.1	Neutts1|XP_009850882.1	Codmlt1|XP_006667853.1	Thethm1|XP_003663339.1	Thetrr1|XP_003655309.1	Podans1|XP_001908230.1	Bevbss1|XP_008597446.1	Fuspdg1|XP_009256169.1	Phamnm1|XP_007910873.1	Pesfci1|XP_007838737.1	Ustvrn1|XP_042997211.1	Sceaps1|XP_016641338.1	Metbrn1|XP_014549175.1	Sposch1|XP_016590506.1	Phisc1|XP_018067080.1	Drecns1|XP_040657177.1	Codfms1|XP_018709084.1	Pseds1|XP_024328259.1	Pocchl1|XP_018146960.1	Colhgg1|XP_018162051.1	Psevxt1|XP_040719471.1	Melbi2|XP_024743170.1, Melbi2|XP_024743417.1	Amore1|XP_024722649.1	Fuscff1|XP_031016068.1	Sodalk1|XP_028466302.1	Vernnf1|XP_028492368.1	Lahya1|XP_031006582.1	Dalchd1|XP_033438879.1		Fusoxy2|XP_031047598.2	Fussbg1|XP_036532713.1	Fustjt1|XP_037212306.1	Diactr1|XP_043027965.1	Diabtt1|XP_044646939.1	Fuspoa1|XP_044702398.1	Emeatl1|XP_046118852.1	Hyprhs1|XP_044720563.1	Truang1|XP_045958347.1
89	FGRRES_07420	Pryorz1|XP_003719852.1	Groclv1|XP_014170500.1	Chaglb1|XP_001225420.1	Gaetrt1|XP_009224048.1	Scscl1|XP_001598486.1	Colgrm1|XP_008092109.1	Verdhl1|XP_009648578.1	Fusvnt1|XP_003050343.1	Trivrs1|XP_013961645.1	Spomcr1|XP_003346167.1	Neucrs1|XP_961016.3	Neutts1|XP_009847827.1	Codmlt1|XP_006669106.1	Thethm1|XP_003661654.1	Thetrr1|XP_003649182.1	Podans1|XP_001911339.1	Bevbss1|XP_008600501.1	Fuspdg1|XP_009260775.1	Phamnm1|XP_007912276.1	Pesfci1|XP_007834662.1	Ustvrn1|XP_042996599.1	Sceaps1|XP_016639527.1	Metbrn1|XP_014546736.1	Sposch1|XP_016585781.1	Phisc1|XP_018074210.1	Drecns1|XP_040653685.1	Codfms1|XP_018705289.1	Pseds1|XP_024328428.1	Pocchl1|XP_018141096.1	Colhgg1|XP_018160633.1	Psevxt1|XP_040721575.1	Melbi2|XP_024741958.1	Amore1|XP_024717834.1	Fuscff1|XP_031012740.1	Sodalk1|XP_028470918.1	Vernnf1|XP_028492143.1	Lahya1|XP_031004904.1	Dalchd1|XP_033433476.1	Cryprs2|XP_040781658.1	Fusoxy2|XP_031048448.3	Fussbg1|XP_036538862.1	Fustjt1|XP_037207951.1	Diactr1|XP_043020538.1	Diabtt1|XP_044639981.1	Fuspoa1|XP_044702910.1	Emeatl1|XP_046119168.1	Hyprhs1|XP_044722433.1	Truang1|XP_045955421.1
90	FGRRES_10286	Pryorz1|XP_003711783.1	Groclv1|XP_014172784.1		Gaetrt1|XP_009226039.1, Gaetrt1|XP_009226040.1	Scscl1|XP_001593434.1	Colgrm1|XP_008096335.1	Verdhl1|XP_009649873.1		Trivrs1|XP_013959836.1	Spomcr1|XP_003349270.1	Neucrs1|XP_960605.1						Bevbss1|XP_008601774.1	Fuspdg1|XP_009263781.1		Pesfci1|XP_007833110.1	Ustvrn1|XP_042993838.1	Sceaps1|XP_016640485.1	Metbrn1|XP_014545355.1				Codfms1|XP_018700183.1		Pocchl1|XP_018139406.1					Fuscff1|XP_031017174.1		Vernnf1|XP_028491035.1	Lahya1|XP_031007219.1	Dalchd1|XP_033434274.1			Fussbg1|XP_036541727.1	Fustjt1|XP_037211467.1	Diactr1|XP_043023166.1		Fuspoa1|XP_044713871.1		Hyprhs1|XP_044717092.1
91	FGRRES_13746	Pryorz1|XP_003715056.1	Groclv1|XP_014173692.1	Chaglb1|XP_001226622.1	Gaetrt1|XP_009223055.1	Scscl1|XP_001593559.1	Colgrm1|XP_008099059.1	Verdhl1|XP_009649769.1	Fusvnt1|XP_003051316.1	Trivrs1|XP_013959889.1	Spomcr1|XP_003345879.1	Neucrs1|XP_011394869.1, Neucrs1|XP_011394870.1	Neutts1|XP_009854573.1	Codmlt1|XP_006673700.1	Thethm1|XP_003664468.1	Thetrr1|XP_003650850.1	Podans1|XP_001903956.1	Bevbss1|XP_008596888.1	Fuspdg1|XP_009252614.1	Phamnm1|XP_007911769.1	Pesfci1|XP_007839879.1	Ustvrn1|XP_043000975.1	Sceaps1|XP_016644993.1	Metbrn1|XP_014545317.1	Sposch1|XP_016587278.1	Phisc1|XP_018070127.1	Drecns1|XP_040659933.1	Codfms1|XP_018701941.1	Pseds1|XP_024324279.1	Pocchl1|XP_018139334.1	Colhgg1|XP_018156102.1	Psevxt1|XP_040716081.1	Melbi2|XP_024734076.1	Amore1|XP_024725024.1	Fuscff1|XP_031018453.1	Sodalk1|XP_028469230.1		Lahya1|XP_031007200.1	Dalchd1|XP_033434587.1		Fusoxy2|XP_031039184.2	Fussbg1|XP_036540553.1	Fustjt1|XP_037207130.1	Diactr1|XP_043023082.1	Diabtt1|XP_044649772.1	Fuspoa1|XP_044714017.1	Emeatl1|XP_046119670.1	Hyprhs1|XP_044715578.1	Truang1|XP_045959871.1
92	FGRRES_16620, FGRRES_03597	Pryorz1|XP_003714460.1	Groclv1|XP_014168425.1	Chaglb1|XP_001223891.1	Gaetrt1|XP_009224573.1	Scscl1|XP_001589336.1	Colgrm1|XP_008091802.1	Verdhl1|XP_009650355.1	Fusvnt1|XP_003043549.1, Fusvnt1|XP_003046493.1	Trivrs1|XP_013959082.1	Spomcr1|XP_003350011.1	Neucrs1|XP_011394308.1, Neucrs1|XP_011394309.1	Neutts1|XP_009848830.1	Codmlt1|XP_006672404.1	Thethm1|XP_003660517.1	Thetrr1|XP_003653192.1	Podans1|XP_001910158.1	Bevbss1|XP_008596287.1	Fuspdg1|XP_009252820.1, Fuspdg1|XP_009256884.1	Phamnm1|XP_007911287.1	Pesfci1|XP_007831027.1	Ustvrn1|XP_042997661.1	Sceaps1|XP_016640982.1	Metbrn1|XP_014548395.1	Sposch1|XP_016584922.1	Phisc1|XP_018064664.1	Drecns1|XP_040658576.1	Codfms1|XP_018703454.1	Pseds1|XP_024326977.1	Pocchl1|XP_018145753.1	Colhgg1|XP_018160968.1	Psevxt1|XP_040714542.1	Melbi2|XP_024727221.1	Amore1|XP_024724231.1	Fuscff1|XP_031015471.1, Fuscff1|XP_031020376.1	Sodalk1|XP_028468487.1	Vernnf1|XP_028494210.1	Lahya1|XP_031008308.1	Dalchd1|XP_033436401.1, Dalchd1|XP_033436402.1	Cryprs2|XP_040778563.1	Fusoxy2|XP_031028625.3, Fusoxy2|XP_031032798.2, Fusoxy2|XP_031045615.2, Fusoxy2|XP_059466311.1	Fussbg1|XP_036532496.1, Fussbg1|XP_036535566.1	Fustjt1|XP_037201108.1, Fustjt1|XP_037202451.1	Diactr1|XP_043030000.1	Diabtt1|XP_044647104.1	Fuspoa1|XP_044706312.1, Fuspoa1|XP_044709209.1	Emeatl1|XP_046123097.1	Hyprhs1|XP_044724163.1	Truang1|XP_045964569.1
93	FGRRES_17259	Pryorz1|XP_003714434.1	Groclv1|XP_014174686.1	Chaglb1|XP_001223128.1	Gaetrt1|XP_009224608.1, Gaetrt1|XP_009224609.1	Scscl1|XP_001584588.1	Colgrm1|XP_008094949.1	Verdhl1|XP_009650264.1	Fusvnt1|XP_003045997.1	Trivrs1|XP_013956515.1	Spomcr1|XP_003348642.1	Neucrs1|XP_011394327.1, Neucrs1|XP_011394328.1, Neucrs1|XP_011394329.1	Neutts1|XP_009850051.1	Codmlt1|XP_006669245.1	Thethm1|XP_003665898.1	Thetrr1|XP_003657131.1	Podans1|XP_001906612.1	Bevbss1|XP_008598460.1	Fuspdg1|XP_009255708.1	Phamnm1|XP_007914193.1	Pesfci1|XP_007831924.1	Ustvrn1|XP_042997838.1		Metbrn1|XP_014548265.1	Sposch1|XP_016588506.1	Phisc1|XP_018064785.1, Phisc1|XP_018064786.1	Drecns1|XP_040658711.1	Codfms1|XP_018705757.1	Pseds1|XP_024326525.1	Pocchl1|XP_018145924.1	Colhgg1|XP_018157577.1	Psevxt1|XP_040714712.1	Melbi2|XP_024727039.1, Melbi2|XP_024728375.1	Amore1|XP_024724082.1	Fuscff1|XP_031012369.1	Sodalk1|XP_028468374.1	Vernnf1|XP_028490366.1	Lahya1|XP_031002743.1	Dalchd1|XP_033438365.1	Cryprs2|XP_040778600.1	Fusoxy2|XP_059464653.1	Fussbg1|XP_036537867.1	Fustjt1|XP_037202312.1	Diactr1|XP_043029969.1	Diabtt1|XP_044648811.1	Fuspoa1|XP_044703615.1	Emeatl1|XP_046122997.1	Hyprhs1|XP_044723296.1	Truang1|XP_045963794.1
note	TF with defective sexual phenotypes in bold
[truncated: 22 more columns]
