# Supplementary material for: Transcription factor-dependent regulatory networks of sexual reproduction in Fusarium graminearum
Source: mBio. 2024 Nov 26;16(1):e03030-24. doi: 10.1128/mbio.03030-24 (PMC11708053; doi:10.1128/mbio.03030-24)
Supplement: Table S2 — Phenotypic analysis of genes putatively regulated by VAD3 and REL3. [file mbio.03030-24-s0007.xlsx]

## Sheet: SRA_accessions
Supplemental Table S2. The complete list of differentially expressed genes in transcription factor knockouts
SRA accession number	Description
SRX24161965	REL3 knockout, stage2, replicate 1
SRX24161966	REL3 knockout, stage2, replicate 2
SRX24161977	REL3 knockout, stage2, replicate 3
SRX24161988	ASD5 knockout, stage2, replicate 1
SRX24161999	ASD5 knockout, stage2, replicate 2
SRX24162010	ASD5 knockout, stage2, replicate 3
SRX24162021	MAT double knockout, stage2, replicate 1, tech_rep 1
SRX24162022	MAT double knockout, stage2, replicate 1, tech_rep 2
SRX24162023	MAT double knockout, stage2, replicate 2, tech_rep 1
SRX24162024	MAT double knockout, stage2, replicate 2, tech_rep 2
SRX24161967	MAT double knockout, stage2, replicate 3, tech_rep 1
SRX24161968	MAT double knockout, stage2, replicate 3, tech_rep 2
SRX24161969	BEK1 knockout, stage4, replicate 1, tech_rep 1
SRX24161970	BEK1 knockout, stage4, replicate 1, tech_rep 2
SRX24161971	BEK1 knockout, stage4, replicate 2, tech_rep 1
SRX24161972	BEK1 knockout, stage4, replicate 2, tech_rep 2
SRX24161973	BEK1 knockout, stage4, replicate 3, tech_rep 1
SRX24161974	BEK1 knockout, stage4, replicate 3, tech_rep 2
SRX24161975	ADV1 knockout, stage1, replicate 1, tech_rep 1
SRX24161976	ADV1 knockout, stage1, replicate 1, tech_rep 2
SRX24161978	ADV1 knockout, stage1, replicate 2, tech_rep 1
SRX24161979	ADV1 knockout, stage1, replicate 2, tech_rep 2
SRX24161980	ADV1 knockout, stage1, replicate 3, tech_rep 1
SRX24161981	ADV1 knockout, stage1, replicate 3, tech_rep 2
SRX24161982	ASM1 knockout, stage1, replicate 1, tech_rep 1
SRX24161983	ASM1 knockout, stage1, replicate 1, tech_rep 2
SRX24161984	ASM1 knockout, stage1, replicate 2, tech_rep 1
SRX24161985	ASM1 knockout, stage1, replicate 2, tech_rep 2
SRX24161986	ASM1 knockout, stage1, replicate 3, tech_rep 1
SRX24161987	ASM1 knockout, stage1, replicate 3, tech_rep 2
SRX24161989	VAD3 knockout, stage2, replicate 1, tech_rep 1
SRX24161990	VAD3 knockout, stage2, replicate 1, tech_rep 2
SRX24161991	VAD3 knockout, stage2, replicate 2, tech_rep 1
SRX24161992	VAD3 knockout, stage2, replicate 2, tech_rep 2
SRX24161993	VAD3 knockout, stage2, replicate 3, tech_rep 1
SRX24161994	VAD3 knockout, stage2, replicate 3, tech_rep 2
SRX24161995	MYT2 knockout, stage3, replicate 1, tech_rep 1
SRX24161996	MYT2 knockout, stage3, replicate 1, tech_rep 2
SRX24161997	MYT2 knockout, stage3, replicate 2, tech_rep 1
SRX24161998	MYT2 knockout, stage3, replicate 2, tech_rep 2
SRX24162000	MYT2 knockout, stage3, replicate 3, tech_rep 1
SRX24162001	MYT2 knockout, stage3, replicate 3, tech_rep 2
SRX24162002	REL3 knockout, stage5, replicate 1
SRX24162003	REL3 knockout, stage5, replicate 2
SRX24162004	REL3 knockout, stage5, replicate 3
SRX24162005	FMF1 knockout, stage2, replicate 1
SRX24162006	FMF1 knockout, stage2, replicate 2
SRX24162007	FMF1 knockout, stage2, replicate 3
SRX24162008	PP1 knockout, stage3, replicate 1
SRX24162009	PP1 knockout, stage3, replicate 2
SRX24162011	PP1 knockout, stage3, replicate 3
SRX24162012	PNA1 knockout, stage2, replicate 1
SRX24162013	PNA1 knockout, stage2, replicate 2
SRX24162014	PNA1 knockout, stage2, replicate 3
SRX24162015	SUB1 knockout, stage1, replicate 1
SRX24162016	SUB1 knockout, stage1, replicate 2
SRX24162017	SUB1 knockout, stage1, replicate 3
SRX24162018	VAD3 knockout, stage5, replicate 1
SRX24162019	VAD3 knockout, stage5, replicate 2
SRX24162020	VAD3 knockout, stage5, replicate 3

## Sheet: Δsub1 at S0
Supplemental Table S2. The complete list of differentially expressed genes in transcription factor knockouts
gene_id	logFC	AveExpr	adj.P.Val
FGRRES_04874	-8.94651	6.17471	0.000566933
FGRRES_04226	5.0182	6.72738	0.000566933
FGRRES_17300	-9.5898	2.34084	0.000566933
FGRRES_13162	8.16347	5.5933	0.000566933
FGRRES_00701	6.63188	4.40474	0.000566933
FGRRES_04180	9.82409	4.8378	0.000566933
FGRRES_10442	13.026	2.26007	0.000566933
FGRRES_01752	8.13009	6.72025	0.000566933
FGRRES_03932	-10.3171	1.79408	0.000566933
FGRRES_03801	-9.14799	1.49295	0.000566933
FGRRES_03934_M	-9.76828	2.56962	0.000566933
FGRRES_16555	9.63629	8.20141	0.000566933
FGRRES_17019	7.44883	6.58789	0.000566933
FGRRES_16153	8.6761	8.27993	0.000566933
FGRRES_07516	5.29021	4.52538	0.000566933
FGRRES_01676_M	7.62939	1.03732	0.000566933
FGRRES_02847	5.28924	5.0631	0.000566933
FGRRES_05061	9.29119	10.5728	0.000566933
FGRRES_01459	6.36339	3.23041	0.000566933
FGRRES_05818_M	7.09446	4.80191	0.000566933
FGRRES_03010_M	7.31288	4.25955	0.000576239
FGRRES_16889	7.76391	3.37448	0.000576239
FGRRES_07630	7.61912	9.55022	0.000576239
FGRRES_15175	-7.9815	5.29348	0.000613692
FGRRES_00412	8.63027	5.29055	0.000636291
FGRRES_02976	-7.7858	4.88432	0.000671157
FGRRES_20390	6.39492	3.8406	0.000671157
FGRRES_00285	6.39789	6.42145	0.000671157
FGRRES_12184_M	6.32737	3.92049	0.000671157
FGRRES_05785	7.80834	-0.58044	0.000675028
FGRRES_02755	6.30028	2.35306	0.000772132
FGRRES_07774	-7.36086	3.04948	0.000772132
FGRRES_05834_M	6.3465	5.39671	0.000849923
FGRRES_12834	5.49199	3.26715	0.000849923
FGRRES_03738	5.42212	5.37286	0.000897725
FGRRES_01827	7.19207	4.58648	0.000897725
FGRRES_00262_M	6.22958	0.868466	0.0009004
FGRRES_05819	7.59528	0.984787	0.000916782
FGRRES_16229_M	-5.38962	2.60319	0.000916782
FGRRES_05228	6.82313	1.45486	0.000916782
FGRRES_07522	4.74666	4.77711	0.00100865
FGRRES_17304	9.08544	4.35747	0.0010294
FGRRES_13464	-6.83863	3.63678	0.0010294
FGRRES_05650	6.03036	5.82013	0.0010294
FGRRES_08246_M	4.61177	5.83652	0.0010294
FGRRES_01158	5.97677	7.64562	0.0010294
FGRRES_09479	5.48565	6.02377	0.00106442
FGRRES_08269	5.36543	3.75131	0.00106442
FGRRES_07869	6.93111	2.30469	0.00107825
FGRRES_15891	-6.91332	0.621815	0.00108311
FGRRES_10611	-5.98039	4.78203	0.00108311
FGRRES_07784	9.04678	4.34348	0.00108311
FGRRES_20340	6.3547	-1.85277	0.0011733
FGRRES_10613	-6.44346	5.32534	0.0012412
FGRRES_02990	9.11816	0.338286	0.0012412
FGRRES_05151	6.72611	5.29462	0.00126248
FGRRES_03735_2_M	6.61623	1.65469	0.00126474
FGRRES_02887	6.08775	-1.96783	0.00126474
FGRRES_10580	6.44569	2.05266	0.00126474
FGRRES_01861	5.3394	5.87582	0.00126474
FGRRES_02844	-4.82539	3.73395	0.00134416
FGRRES_02414	4.57051	8.44673	0.00134416
FGRRES_01677	7.90308	4.35777	0.00134416
FGRRES_13153	5.61316	4.83489	0.00134416
FGRRES_16524	5.35411	6.81277	0.00140106
FGRRES_01764	6.70025	1.82134	0.00141344
FGRRES_11411	-4.55648	6.96612	0.00148121
FGRRES_10443	10.9851	4.82687	0.00150263
FGRRES_08894	3.4599	6.71955	0.00150654
FGRRES_12745	3.67395	7.31571	0.00153977
MSTRG.3456	4.57702	5.50288	0.00153977
FGRRES_03800	-8.50275	1.59262	0.0016151
FGRRES_02115	-5.68994	4.13492	0.0016151
FGRRES_16213_M	5.61612	2.85748	0.00165249
FGRRES_17094	6.04999	4.7774	0.0016728
FGRRES_13757	5.99071	5.14971	0.0016728
FGRRES_03385	4.51713	5.97708	0.00169839
FGRRES_08194	6.58273	-1.7157	0.00169961
FGRRES_03264	-4.89717	6.53829	0.00170652
FGRRES_15853	8.01376	4.82203	0.00170652
FGRRES_15941	7.06259	1.80958	0.00176237
FGRRES_11016	5.05711	5.08774	0.00176237
FGRRES_09329	6.10238	2.47224	0.00176237
FGRRES_13562_M	4.66087	6.65708	0.00176237
FGRRES_04224	10.1212	2.13668	0.00176422
FGRRES_10614	-5.83809	5.89961	0.00179901
FGRRES_05652	7.49221	7.4758	0.00179901
FGRRES_01366	6.90507	5.67047	0.00179901
FGRRES_07496_M	3.15354	8.15834	0.00179901
FGRRES_01714	7.38066	-0.773725	0.00179901
FGRRES_00005	-7.05761	-1.13866	0.00179901
FGRRES_02866	-7.98663	1.1576	0.00182333
FGRRES_07629	6.02743	1.86991	0.00185851
FGRRES_15933	-7.2089	7.94028	0.00198163
FGRRES_16522	-3.59063	7.58541	0.00202042
FGRRES_13952	5.18642	1.35979	0.00202042
FGRRES_03567	-3.31068	4.38978	0.00202042
FGRRES_01401	4.08319	4.19095	0.00202042
FGRRES_10428	7.41843	2.97338	0.00202042
FGRRES_01400	6.74943	-0.565087	0.00217186
FGRRES_09475	-3.676	6.26178	0.00221158
FGRRES_12819	-5.26357	2.05384	0.0023451
FGRRES_08048	-4.81902	7.90924	0.00250299
FGRRES_02908	4.38197	2.75574	0.00250299
FGRRES_04179	3.34142	4.83332	0.00253591
FGRRES_00973	-3.36957	5.71785	0.00254803
FGRRES_01594	3.1559	5.96566	0.00254803
FGRRES_00783	4.57153	3.70536	0.00254803
FGRRES_07027	3.63689	4.70798	0.00255688
FGRRES_01705	3.73625	5.63109	0.00255688
FGRRES_07684_M	5.97623	1.59505	0.00267064
FGRRES_07822	-9.00905	4.96483	0.00270006
FGRRES_10101	3.34138	5.36475	0.00271656
FGRRES_09040	6.44535	1.98089	0.00271656
FGRRES_02315	-6.23004	3.1264	0.00271656
FGRRES_02111	-6.78756	7.57598	0.00278287
FGRRES_01015	4.22697	6.84056	0.00280333
FGRRES_05231	4.07302	6.5988	0.00283076
FGRRES_13536	6.73451	-0.569007	0.00292143
FGRRES_15173	5.21449	-2.40439	0.00293764
FGRRES_17068	4.23558	3.55739	0.00299731
FGRRES_16095	4.90974	4.8397	0.00299731
FGRRES_03933	-8.84143	1.86707	0.00305208
FGRRES_10609	-6.02874	5.64923	0.00305208
FGRRES_17589	6.27979	-1.32787	0.0030841
FGRRES_16896	6.96314	7.06002	0.0030841
FGRRES_06199	-4.87523	1.29863	0.0030841
FGRRES_03345	5.82519	6.27607	0.00308747
FGRRES_16275	4.82314	3.70717	0.00313304
FGRRES_17401	-5.93798	4.11128	0.00315243
FGRRES_07829	6.08055	0.35932	0.00321458
FGRRES_17335	4.78828	1.43665	0.00321458
FGRRES_11974	5.02456	2.26162	0.00323174
FGRRES_08580	4.50512	2.93731	0.00323174
FGRRES_11099	-6.94823	7.57114	0.00323174
FGRRES_04518	-6.85378	4.74678	0.00323174
FGRRES_04215	-5.38433	2.76047	0.00346825
FGRRES_11498	-5.85774	0.339396	0.00346825
FGRRES_04956	5.97621	-1.48302	0.00346825
FGRRES_09722	-3.08389	7.25308	0.00346825
FGRRES_13230	5.08166	5.15931	0.00346825
FGRRES_03737	4.7678	1.99701	0.00346825
FGRRES_10612	-6.77763	4.36089	0.00348253
FGRRES_03346	4.58876	4.33244	0.00348253
FGRRES_10230	3.68149	5.9701	0.00348253
FGRRES_07672	5.35919	7.00407	0.00348253
FGRRES_05167	4.76703	4.88272	0.00359319
FGRRES_08245	5.26796	7.7463	0.00359319
FGRRES_05796	-3.83056	5.63882	0.00359319
FGRRES_17573	-5.59526	1.93938	0.00359319
FGRRES_05621	3.21574	7.73834	0.00359319
FGRRES_01512	5.56521	-1.70163	0.00395239
FGRRES_02114	-6.43621	8.54467	0.00397023
FGRRES_07982_M	-8.47512	0.873946	0.00402559
FGRRES_02112	-4.5555	1.27885	0.00409256
FGRRES_01751	3.30667	5.37368	0.00433871
FGRRES_08012	-4.55981	6.37627	0.00437159
FGRRES_15034	4.26401	4.50593	0.00437159
FGRRES_03011	-3.43974	5.63757	0.00437159
FGRRES_11156	6.42943	-1.24809	0.00437159
FGRRES_07631	5.88103	4.94461	0.00437606
FGRRES_00895	4.53871	2.04916	0.00437606
FGRRES_16864	4.04467	3.23719	0.00440836
FGRRES_01482	8.05175	2.88952	0.00440836
FGRRES_04654	-6.40121	1.59951	0.00444833
FGRRES_04383	7.44817	0.806945	0.00444833
FGRRES_03409	-7.32399	0.0528646	0.00444833
FGRRES_08892	3.52338	7.65239	0.00449881
FGRRES_09345	6.91423	2.77904	0.00449881
FGRRES_17153	-6.37533	3.12648	0.00450863
FGRRES_08802	2.75526	4.69301	0.00453613
FGRRES_03739_M	8.15012	1.70282	0.00453613
FGRRES_12132	5.63406	3.45095	0.00453613
FGRRES_04767	4.34144	1.06052	0.00458687
MSTRG.7051	-5.67601	-1.30108	0.00458977
FGRRES_06303	4.76456	6.87773	0.00458977
FGRRES_01196	3.51787	2.69864	0.00458977
FGRRES_15749	3.41436	5.72748	0.00458977
FGRRES_15858	7.74372	4.77183	0.00458977
FGRRES_10446	6.69752	2.44295	0.00458977
FGRRES_00004	-7.32076	-0.0701111	0.00458977
FGRRES_01595	3.94363	2.49157	0.00458977
FGRRES_01768	4.3474	1.16652	0.00466793
FGRRES_02023	5.32954	1.18251	0.00466793
FGRRES_02569	-8.19633	2.38713	0.00466793
FGRRES_07790	7.55059	0.103648	0.00466793
FGRRES_16176	7.96624	5.47277	0.00466793
FGRRES_17372	3.66334	4.79361	0.00466793
FGRRES_07651	4.29047	4.47438	0.00466793
FGRRES_01994	-3.80733	2.95798	0.00466793
FGRRES_08244	5.46448	4.95252	0.00472611
FGRRES_01688	7.9671	6.12921	0.0047512
FGRRES_15168	-5.18403	-1.54489	0.0047658
FGRRES_00093_M	8.22202	5.03917	0.00484332
FGRRES_15603	6.37839	-1.7985	0.00487793
FGRRES_17269	7.55818	4.17189	0.00491921
FGRRES_08793	5.8115	-1.56036	0.00491921
FGRRES_02102	5.70091	6.61625	0.00491921
FGRRES_06471	-5.43564	-1.41933	0.00491921
FGRRES_00023	6.22857	0.210519	0.00495601
FGRRES_15782	4.4669	5.35501	0.00501018
FGRRES_04162	4.66491	2.74816	0.00505415
FGRRES_10052	3.34581	3.50311	0.00505415
MSTRG.9151	3.74209	2.86126	0.00513995
FGRRES_09595	4.11124	5.47003	0.00513995
FGRRES_16887	3.4397	5.30715	0.00513995
FGRRES_07765	-10.9674	1.34436	0.00513995
FGRRES_05239	3.82939	4.60051	0.00513995
FGRRES_09293_M	3.71569	4.69517	0.00527618
FGRRES_03408	-5.89829	-1.18888	0.00535956
FGRRES_02117	-6.5301	8.27383	0.00535956
FGRRES_12234_M	4.17294	2.83558	0.00539471
FGRRES_10579	8.95984	1.6349	0.0053984
FGRRES_04763	5.20031	0.567012	0.0053984
FGRRES_03061	2.62925	5.21775	0.0053984
FGRRES_16397	7.28975	3.24443	0.0053984
FGRRES_17533	4.84853	0.745063	0.0053984
FGRRES_13247	4.27347	4.46451	0.00543417
FGRRES_00413	8.63853	2.29926	0.00549602
FGRRES_08893	3.3776	5.25331	0.00549602
FGRRES_07416_M	-2.81794	5.99881	0.00555492
FGRRES_10143	4.13181	2.43392	0.00557902
FGRRES_08243_M	4.94909	-0.963027	0.00557902
FGRRES_15932	-4.2592	5.49345	0.00560279
FGRRES_10470	3.90094	4.18531	0.00560279
FGRRES_02651	-3.52261	3.50753	0.00560279
FGRRES_10827	4.26005	1.98703	0.00560279
FGRRES_16169	4.4127	5.67531	0.00560279
FGRRES_10982	-3.72418	6.32578	0.00560279
FGRRES_16375	-3.37524	3.94342	0.00560279
FGRRES_04517	-3.21163	4.70197	0.00560279
FGRRES_12522_M	-4.30896	1.30189	0.00560279
FGRRES_10441_M	7.69934	1.22473	0.00562898
FGRRES_00619	3.29894	5.6638	0.00569274
FGRRES_09195	-3.14363	3.71361	0.00577909
FGRRES_02909_M	5.77117	2.43229	0.00578593
FGRRES_10842	3.25455	2.22769	0.00578593
FGRRES_11014_M	-5.30599	0.222436	0.00578593
FGRRES_06541	-8.07568	0.671849	0.00578593
MSTRG.17463	-3.72839	2.09657	0.00578593
FGRRES_09474	3.38393	5.16692	0.00597679
FGRRES_04538	6.42609	-0.373106	0.0061057
FGRRES_02843	-3.34124	2.26135	0.0061057
FGRRES_03968	-4.59093	0.463459	0.0061057
FGRRES_03632	-3.04621	4.46779	0.0061057
FGRRES_12554	9.28879	1.22649	0.0061057
FGRRES_06469	-5.74239	9.3766	0.0061057
FGRRES_17190	7.03598	5.67986	0.0061057
FGRRES_12490	-7.15506	2.13012	0.0061057
FGRRES_17469	4.01106	2.95181	0.0061057
FGRRES_05521	5.95362	3.79391	0.0061057
FGRRES_03245_M	4.76072	3.66918	0.0061057
MSTRG.14068	-5.00194	-0.580414	0.0061057
FGRRES_03340	6.53073	-0.163565	0.0061057
FGRRES_20029	6.33686	-0.514809	0.0061057
FGRRES_04742_M	7.27738	6.28978	0.0061057
FGRRES_06217	-3.59553	2.79308	0.0061057
FGRRES_16216	7.62839	2.46774	0.0061057
FGRRES_02034	6.91428	2.25455	0.00614996
FGRRES_10665	5.04759	1.6213	0.00614996
FGRRES_17060	3.685	0.901029	0.00626623
FGRRES_00260	6.5714	6.37459	0.00630547
FGRRES_00793	3.13949	4.87753	0.00631183
FGRRES_02118	-4.55807	6.06261	0.00643097
FGRRES_06620	-3.20632	4.7293	0.00650466
FGRRES_05724	4.90839	2.55672	0.00650466
FGRRES_07096	-3.96201	7.26764	0.00650466
FGRRES_10326	-3.42021	5.67397	0.00658979
FGRRES_05947	5.0602	2.39903	0.00660545
FGRRES_12963	6.25524	-1.84362	0.00660545
FGRRES_07723	6.94672	-0.535663	0.00660545
FGRRES_02645	3.03959	6.30033	0.00666389
FGRRES_05593	-3.31483	7.70477	0.00666389
FGRRES_04475	5.71188	5.21063	0.00676273
FGRRES_17059	8.78007	2.85236	0.00685193
FGRRES_05020	5.88264	2.8237	0.00699028
FGRRES_16885	7.04751	-0.476659	0.00702326
MSTRG.9386	4.58771	1.31696	0.00708086
FGRRES_10444	7.40178	4.1658	0.00708086
FGRRES_04058_M	3.3477	3.95799	0.00708086
FGRRES_04460_M	4.61911	1.53435	0.00711943
FGRRES_07413	2.70531	5.28688	0.00711943
FGRRES_05916	-2.71719	8.79533	0.00711943
FGRRES_17170	6.84619	5.02927	0.00715651
FGRRES_03167_M	5.82217	1.58274	0.00715651
FGRRES_04787	6.85347	-1.60212	0.00717545
MSTRG.2936	-5.03689	-0.845343	0.00723504
FGRRES_05357	-3.78033	4.07641	0.00723504
FGRRES_08846	2.83255	4.62584	0.0072372
FGRRES_01818_M	-5.3229	6.11985	0.00728072
FGRRES_11412	5.6843	-0.845073	0.00744448
FGRRES_10758	3.42324	2.38361	0.00748349
FGRRES_12654_M	5.87293	-1.52078	0.00748349
FGRRES_03009	-5.84807	3.70579	0.00752836
FGRRES_03083	-4.33782	4.99778	0.00754728
FGRRES_08983	2.69264	4.8865	0.00778327
FGRRES_20304	3.76006	1.48217	0.00778399
FGRRES_10978	-2.84396	4.82342	0.00778399
FGRRES_11380_M	7.85127	-1.03186	0.00781678
FGRRES_03124	-3.78478	3.89893	0.00781678
FGRRES_11253_M	7.28453	5.38889	0.007817
FGRRES_17361	5.68455	2.56086	0.00782398
FGRRES_02877	-3.7205	3.51663	0.0080398
FGRRES_10359	4.53878	6.0796	0.0080398
FGRRES_00348	5.3667	0.521833	0.00810256
FGRRES_11105	3.20062	6.27981	0.00812996
FGRRES_16687	-5.01578	-1.38374	0.00827236
FGRRES_03046	3.42196	11.2208	0.00834043
FGRRES_01440	6.07062	4.00917	0.00838414
FGRRES_10252	4.81657	0.724124	0.00838414
FGRRES_00598	3.10564	7.23073	0.0084004
FGRRES_16417	4.9954	2.967	0.00881002
FGRRES_17692	-2.61562	5.13337	0.00884921
FGRRES_06076	4.89966	0.204234	0.00888239
FGRRES_03689	4.09992	1.86602	0.00891448
FGRRES_13676	5.76958	-1.57239	0.00899656
FGRRES_16231	-6.08579	2.95855	0.00899656
FGRRES_03825	3.26343	5.37515	0.00906818
FGRRES_00992	6.34	4.06855	0.00921146
FGRRES_07744	3.96389	4.45493	0.00923926
FGRRES_11128	3.49975	5.45679	0.00924363
FGRRES_17253	6.77517	2.90349	0.00924363
FGRRES_04283	4.18181	7.11036	0.00931831
FGRRES_16549	-7.97242	3.30177	0.00938374
FGRRES_15234	7.01252	-0.93721	0.0095015
FGRRES_03202	5.84376	1.17747	0.00953621
FGRRES_03835	-2.35135	6.89487	0.00953621
MSTRG.120	5.06749	-1.45454	0.00954349
FGRRES_09934	-2.49375	6.2882	0.0098607
FGRRES_04960	5.89409	-2.02189	0.0098607
FGRRES_10712	-4.96382	1.89506	0.0098607
FGRRES_16930	-3.50116	2.66952	0.0098607
FGRRES_06728	6.41178	0.920224	0.0098607
FGRRES_06993	-4.72512	8.38254	0.0098607
FGRRES_10753	3.5255	3.93259	0.0098607
FGRRES_12211	2.85786	5.46194	0.0098607
FGRRES_13183	5.4263	-1.74362	0.0098607
FGRRES_07645	7.23941	4.25844	0.0098607
FGRRES_15265	7.5175	3.98032	0.0098607
FGRRES_09381	-3.10289	8.12334	0.0098607
FGRRES_15722	3.19422	5.62358	0.00996065
FGRRES_05097_M	3.53179	0.488104	0.0100048
FGRRES_16059	-3.12245	4.99148	0.0100048
FGRRES_05184	-3.53108	2.62828	0.0100048
FGRRES_04795	-6.37794	2.18694	0.0100048
FGRRES_02212	-2.65589	3.65927	0.0100197
FGRRES_15650	3.89778	1.71381	0.0100562
MSTRG.11593	3.93696	0.548943	0.010127
FGRRES_07725_M	7.54433	-1.30102	0.0101652
FGRRES_00483	2.83923	5.91839	0.0102076
FGRRES_10445	6.67445	3.67791	0.0102076
FGRRES_07762	8.38185	1.23833	0.0102785
FGRRES_07785	6.66853	8.55691	0.0103201
FGRRES_04744	-4.67001	3.28075	0.0103201
FGRRES_13245_M	-3.28879	4.61408	0.0103519
FGRRES_03514_M	3.46503	1.15152	0.0105082
FGRRES_08576	5.68527	0.520559	0.0105845
FGRRES_00554	3.77757	9.42562	0.010645
FGRRES_02939	3.48279	1.05716	0.0107466
FGRRES_08001	-4.98092	-0.872197	0.0107574
FGRRES_15456	6.64278	1.60386	0.0108572
FGRRES_02885	6.92847	6.27674	0.0108572
FGRRES_11478	-3.50089	5.07694	0.0109053
FGRRES_16104	4.74591	0.0357001	0.0110567
MSTRG.4664	4.34619	2.35452	0.0110626
FGRRES_16465	7.95763	4.31307	0.0111352
FGRRES_02037	2.57946	4.14332	0.0111726
FGRRES_07270_M	6.45979	2.20134	0.0111726
FGRRES_03642	-4.08947	-0.262067	0.0111726
FGRRES_17117	-4.72771	0.0455535	0.0111726
FGRRES_02119	-3.57926	6.51486	0.0111726
FGRRES_08407	-3.80627	5.38718	0.0111726
FGRRES_09099	-3.29017	2.71079	0.0111726
FGRRES_08584	7.02553	4.54527	0.0111726
FGRRES_04555_M	-3.30673	3.87726	0.0111774
FGRRES_03626	-4.40015	3.39398	0.0112656
FGRRES_11098	-6.58151	8.74773	0.0113631
FGRRES_05017	7.27682	3.15423	0.0114213
FGRRES_12387	6.01916	-0.50189	0.0114468
FGRRES_04793	3.7559	2.16301	0.0115817
FGRRES_16753	3.09093	6.70061	0.0115818
FGRRES_01872	-2.46867	8.87227	0.0115962
FGRRES_04739	3.66251	1.92806	0.0116388
FGRRES_20102	3.45271	2.19956	0.0116388
FGRRES_17425	3.34475	1.84508	0.0116552
FGRRES_06771	-3.03287	6.38427	0.011742
FGRRES_02655	4.07505	3.82063	0.0118682
FGRRES_16312_M	5.7923	0.836398	0.0119545
FGRRES_01806	-4.33593	3.12777	0.0119831
FGRRES_04617	6.97674	1.54687	0.0119831
FGRRES_03070	6.99809	5.64931	0.01205
MSTRG.8976	4.28864	-0.170554	0.0120733
FGRRES_10213	6.32756	0.0113421	0.0120773
FGRRES_04490	4.47094	3.27542	0.0121015
FGRRES_11501	-3.84902	-1.68518	0.0121091
FGRRES_02748	3.81849	2.02557	0.0121091
FGRRES_15353	3.41274	1.4477	0.0121765
FGRRES_13187	7.35032	-0.751389	0.0122375
FGRRES_04802	4.99484	2.47825	0.0123351
FGRRES_01848	3.46241	5.14526	0.0123351
FGRRES_16903	5.38386	0.514562	0.0124017
FGRRES_08059	-3.20918	3.54959	0.0124633
FGRRES_17447	3.11313	3.07686	0.0124633
FGRRES_01734_M	3.61212	2.49489	0.0124918
FGRRES_10569	3.39356	4.36761	0.0124918
FGRRES_16020	2.26209	6.5289	0.0124988
FGRRES_10715	5.82821	-0.761653	0.0124988
FGRRES_20306	5.53701	-0.131379	0.0126465
FGRRES_12783	7.06899	4.48512	0.0127669
FGRRES_07480	-2.60997	11.3934	0.0128564
FGRRES_05493	-2.62648	9.46272	0.0129087
FGRRES_11238	4.16188	-0.719509	0.0129087
FGRRES_00193	-3.237	2.05708	0.013031
FGRRES_13822_M	-3.6361	0.38558	0.0130852
FGRRES_16407	3.14799	3.62601	0.0131394
FGRRES_06232	4.43583	-0.967	0.0131394
FGRRES_00594	4.10981	1.70787	0.0132968
FGRRES_17101_M	5.5038	0.885117	0.01333
FGRRES_03231	4.46669	3.06701	0.0133997
FGRRES_09343_M	6.94105	2.44045	0.0134549
FGRRES_17056	4.60455	-1.42224	0.0136314
FGRRES_01981	3.99323	0.126023	0.0136314
FGRRES_08679_M	3.99624	6.47287	0.0136314
FGRRES_00016_M	-6.21193	-0.260801	0.0136314
FGRRES_16142	3.63392	3.55687	0.0136862
FGRRES_12023_M	5.33836	-0.751036	0.0136862
FGRRES_16168	3.38538	4.02054	0.0138236
FGRRES_03256	-2.68087	6.22896	0.0138881
FGRRES_11310	3.88403	2.30272	0.0138881
FGRRES_15525	3.10289	4.27584	0.0139275
FGRRES_02177	7.98715	3.94663	0.0140654
FGRRES_00858	2.71825	4.20673	0.0142309
FGRRES_01763	6.16623	0.62442	0.0142309
FGRRES_01822	-3.87079	1.82565	0.0142309
FGRRES_02763	2.31203	6.44716	0.0143345
FGRRES_09896	2.9847	7.50487	0.0144439
FGRRES_09977	6.72452	4.59416	0.0144454
FGRRES_10922	4.72446	4.20175	0.0145183
FGRRES_02385	4.77403	-1.3525	0.0146337
FGRRES_08091_M	5.73172	3.69991	0.0146481
FGRRES_03357	6.49272	1.04579	0.0146481
FGRRES_09056	5.06511	3.62562	0.0147246
FGRRES_06467	5.19322	1.73991	0.0147949
FGRRES_17127	-3.98906	-0.433597	0.0148229
FGRRES_01384	3.52939	-0.0142499	0.015025
FGRRES_12625	4.53578	-1.66904	0.015025
FGRRES_01569	3.3131	3.93848	0.0150521
FGRRES_01286	4.73572	1.0509	0.0150521
FGRRES_05040	-2.77961	4.44591	0.0151086
FGRRES_02681	-3.88799	4.77229	0.0151086
FGRRES_20068	5.54607	-1.22503	0.0151086
FGRRES_12832	7.4887	4.19332	0.0154873
FGRRES_02279	3.46244	1.78244	0.0154873
MSTRG.6600	5.47774	-0.851284	0.0156246
FGRRES_03430	6.69736	3.2124	0.0156974
FGRRES_05825	7.08757	4.4638	0.0156974
FGRRES_13758	3.2935	0.742126	0.0159518
FGRRES_09679	6.35462	4.02632	0.0159579
FGRRES_00624	5.11298	4.9412	0.0159579
FGRRES_11864	4.23492	8.34946	0.0159579
FGRRES_16873	4.47384	8.24436	0.0159954
FGRRES_12341	-2.65562	2.85903	0.0161593
FGRRES_16575	4.53442	2.14425	0.0163474
FGRRES_15938	-3.52659	1.35986	0.0163474
FGRRES_13788	-2.71354	3.70893	0.0163474
FGRRES_17099	2.22978	5.48254	0.0164174
FGRRES_16976	2.14644	6.4527	0.0164237
FGRRES_20194	5.89325	-1.48742	0.0164237
FGRRES_11870	4.80739	-0.784794	0.0164602
FGRRES_16177	3.82146	-0.401033	0.0164602
FGRRES_02813	4.45165	3.35748	0.0165052
FGRRES_13611_M	3.53573	3.39852	0.0166676
FGRRES_15885	5.14293	0.809595	0.0166676
FGRRES_16287	6.82661	1.73393	0.0166676
FGRRES_02690	-2.48769	4.36348	0.0166676
FGRRES_02152_M	5.79346	3.48085	0.0166676
FGRRES_15918	4.16102	4.2808	0.0166676
FGRRES_09187	2.89363	9.76441	0.0166736
FGRRES_12432	4.54429	-0.625981	0.0166736
FGRRES_05725	-4.06705	0.161695	0.016693
FGRRES_16353	-4.25366	2.75595	0.0168276
FGRRES_05232	3.17305	6.68745	0.0168276
FGRRES_09087	3.9768	1.11808	0.0168276
FGRRES_09054	3.8445	3.2532	0.0168276
FGRRES_07056_M	6.61703	2.43962	0.0168276
FGRRES_01477	3.19879	2.6888	0.0169065
FGRRES_05295	3.31837	4.47475	0.0169776
FGRRES_03510	4.00484	4.94834	0.0170311
FGRRES_15689	3.54602	7.75003	0.0172473
FGRRES_10582	3.70705	1.41938	0.017344
FGRRES_07734	2.96363	3.73419	0.017344
FGRRES_08055	5.19745	1.17935	0.017344
FGRRES_16204	-3.25223	5.23798	0.017344
FGRRES_09302	6.383	1.63509	0.017344
FGRRES_10372	2.64012	5.22663	0.0174135
FGRRES_16376	5.94117	2.71323	0.0174402
FGRRES_04137	-2.32867	9.33218	0.0174402
FGRRES_05345	4.86145	-1.78889	0.0174402
FGRRES_16331_M	-5.26488	-0.200336	0.0174402
FGRRES_11104	2.83992	8.10924	0.0174402
FGRRES_04867	-4.95992	-1.13039	0.0174501
FGRRES_09213_M	6.26618	2.39258	0.0174501
FGRRES_05458	2.23188	6.47506	0.0174962
FGRRES_00784_M	3.62189	-0.0398562	0.0175096
FGRRES_13767	7.17369	3.9263	0.0176761
FGRRES_11853	3.74727	-0.360327	0.0177501
FGRRES_05802	-5.6524	1.54747	0.0178198
FGRRES_17400	-3.53535	6.50954	0.0178675
FGRRES_10798	2.62347	3.10304	0.0178726
FGRRES_17433	5.61412	-0.377915	0.0178726
FGRRES_01726_M	6.31614	4.22354	0.0178806
FGRRES_16469	2.43986	4.40419	0.0178865
FGRRES_20385	3.67224	-1.34176	0.0179496
FGRRES_13184	6.96682	1.39699	0.0179547
FGRRES_06969	2.63751	4.84503	0.0179547
FGRRES_10245	-2.4383	9.44399	0.0179689
FGRRES_11741	3.89092	1.78983	0.0179689
FGRRES_09623_M	-2.81418	6.07736	0.0179689
FGRRES_02348_M	4.52492	0.252542	0.0179689
FGRRES_04635	3.6891	0.784842	0.0179689
FGRRES_06465	3.34493	0.995513	0.017986
FGRRES_09151_M	3.81595	2.7645	0.0180084
FGRRES_03032	4.41818	0.388361	0.0180084
FGRRES_02468_M	2.66237	3.15019	0.0180084
FGRRES_20391	6.29602	-1.0409	0.0180084
FGRRES_11212	7.23622	-0.416267	0.018207
FGRRES_00733	7.14232	0.646669	0.0182602
FGRRES_01718	7.99428	0.459974	0.0182602
FGRRES_04895	3.5404	2.91409	0.0186389
FGRRES_05039	-3.09097	5.00982	0.0186389
FGRRES_06155_M	4.47543	2.17073	0.0186957
FGRRES_02221	6.3436	7.11747	0.0186957
FGRRES_16869	-5.66393	2.11087	0.0187728
FGRRES_04092	-3.10877	4.88867	0.0187728
FGRRES_10784	3.78796	0.338736	0.0187728
FGRRES_06596	-2.6228	6.66929	0.0187728
FGRRES_08813	2.1261	6.13967	0.0187728
FGRRES_07759_M	6.86482	3.23505	0.0188392
FGRRES_07901	2.3409	5.42963	0.0188392
FGRRES_01525	2.67206	4.45866	0.0188392
FGRRES_09727	2.91287	3.34615	0.0190011
FGRRES_06689	2.82203	5.85271	0.0190844
FGRRES_05743	2.82336	3.90449	0.0191374
FGRRES_02842_M	-5.51703	1.00676	0.0191374
FGRRES_00046	4.77762	-1.58323	0.0191374
FGRRES_16043	6.65355	4.03582	0.0191374
MSTRG.6881	3.14264	3.0456	0.0191491
FGRRES_10666	3.92336	0.95858	0.019265
FGRRES_07179	2.37296	6.00098	0.0194565
FGRRES_02178_M	5.40239	0.229491	0.0194565
FGRRES_08092	6.36855	3.05703	0.0195729
FGRRES_03744	3.74088	5.76478	0.0195917
FGRRES_16206	6.73592	3.5876	0.0195917
FGRRES_02632	3.46845	2.15975	0.0195917
FGRRES_04422	6.66715	3.6552	0.0195945
FGRRES_05814	3.05829	0.38883	0.0195947
FGRRES_03911	-5.69516	5.86502	0.0195947
FGRRES_06921_M	-2.27884	8.47834	0.0195947
FGRRES_07569	2.42826	5.03945	0.0196961
FGRRES_00817	3.08867	3.97208	0.0196961
FGRRES_04188	4.69878	5.33038	0.0197487
FGRRES_13888	-3.10413	4.8243	0.0197487
FGRRES_04740	3.30304	1.68592	0.0197851
FGRRES_01205	2.29708	6.15184	0.019791
FGRRES_11164	-4.04749	10.918	0.0199047
FGRRES_17165	2.9685	3.65496	0.0199374
FGRRES_16410	4.10138	3.91866	0.0199374
FGRRES_05933	-3.6962	4.17393	0.0199374
FGRRES_03768	8.59487	3.4384	0.0201446
FGRRES_01609	6.82868	4.34201	0.0202765
FGRRES_04013	-4.28176	4.05959	0.020349
FGRRES_08459	-3.01945	7.87701	0.0204704
FGRRES_09763	3.24345	4.49953	0.0204704
FGRRES_07793	-6.3148	-0.456392	0.0204994
FGRRES_15341	8.16528	2.55294	0.0204994
FGRRES_08145	3.00378	5.0442	0.0205164
FGRRES_16374	-4.91155	4.20355	0.0205164
FGRRES_05263	2.05826	6.78105	0.0205164
FGRRES_12902_M	3.39224	4.5031	0.0205865
FGRRES_00331	-2.85753	6.9415	0.0207428
FGRRES_15644	7.49434	3.95216	0.0209504
FGRRES_11110	4.19427	5.44427	0.0210799
FGRRES_04241	2.65442	5.67046	0.0210799
FGRRES_12746	2.80802	4.2535	0.0212222
FGRRES_05999_M	-2.31093	10.1958	0.0212222
FGRRES_12829	4.1253	3.776	0.0214499
FGRRES_15833	5.99138	2.09184	0.0214554
FGRRES_03806	4.83846	-0.920991	0.0214554
FGRRES_00572	-3.25837	7.34966	0.0214554
FGRRES_03859	8.78355	-0.19959	0.0214554
FGRRES_08347	4.55529	0.409295	0.0214554
FGRRES_10984	3.69895	1.38157	0.0214554
FGRRES_01486	2.62964	6.39914	0.0214554
FGRRES_08068_M	3.45774	1.67912	0.0214554
FGRRES_15167	7.68818	3.35478	0.0214554
MSTRG.11066	4.41896	-1.24642	0.021489
FGRRES_11477	3.35161	2.35925	0.021489
FGRRES_12534	-3.55283	3.68561	0.021489
FGRRES_01943	-2.5643	9.41229	0.021489
FGRRES_11574	4.59382	-1.79539	0.0214983
FGRRES_07208	-2.48791	4.14234	0.0214983
FGRRES_05628	3.87787	0.0755418	0.0215874
FGRRES_13397	6.90584	0.911163	0.0215874
FGRRES_02967	2.69189	4.913	0.0215874
FGRRES_10600	3.81255	4.12264	0.0215874
FGRRES_03078	-2.32897	5.11	0.0215874
FGRRES_17468	3.80798	-0.285442	0.0215874
FGRRES_03967	6.01283	-0.37314	0.0215874
FGRRES_04810	5.22069	0.669439	0.0215874
FGRRES_15446	8.82585	2.60446	0.0215874
FGRRES_02667	-4.12726	9.92369	0.0215874
FGRRES_12843	7.18209	3.7721	0.0215874
FGRRES_11282	2.83739	1.10115	0.0215874
FGRRES_09723	3.24993	6.04409	0.0215874
FGRRES_00671	-2.4824	9.17366	0.0215874
FGRRES_04089	3.14273	2.02977	0.0215874
FGRRES_03837_M	6.61754	0.959565	0.0216082
FGRRES_09827_M	-4.8594	4.06426	0.0216082
FGRRES_08374	6.52519	2.58048	0.0216816
FGRRES_04465_M	3.95584	3.54164	0.0218004
FGRRES_11126	6.50855	2.38355	0.021876
FGRRES_16205	3.73963	0.635345	0.021876
FGRRES_09506	-3.14113	0.979301	0.0222038
FGRRES_17278	-3.66147	0.294706	0.0222135
FGRRES_09145	-2.31606	5.47394	0.0222584
FGRRES_10985	3.9346	1.91367	0.0223459
FGRRES_11393	7.85616	1.3165	0.0223459
FGRRES_01154	-2.31059	10.1306	0.022346
FGRRES_04942	8.8995	0.649747	0.0223965
FGRRES_09096	3.86924	0.9524	0.0224013
FGRRES_13165	7.17565	2.92313	0.0227176
FGRRES_08301_M	6.98157	0.904339	0.0229289
FGRRES_02868	2.52556	4.3154	0.0231611
FGRRES_05640	-2.31029	9.56091	0.0233355
FGRRES_05440	-3.06123	7.77623	0.0233709
FGRRES_03882	3.60382	6.3964	0.0236344
FGRRES_01238	-2.25202	8.97844	0.0236632
FGRRES_10803	4.02515	1.68438	0.0236632
FGRRES_02929	-2.13753	7.35407	0.0236632
FGRRES_03040	3.20275	4.34148	0.0237456
MSTRG.12410	2.63112	2.4389	0.0237456
FGRRES_07036_M	6.62024	2.90977	0.0238278
FGRRES_00351_M	3.52381	3.9677	0.0240971
FGRRES_04499	2.71504	2.45269	0.0242024
MSTRG.5636	4.63434	2.46922	0.0242114
FGRRES_02044	2.23658	6.50595	0.0242114
FGRRES_12910	2.95271	2.07028	0.0242963
FGRRES_12989	3.2392	1.87228	0.0242963
FGRRES_03846	3.70364	3.79247	0.0243518
FGRRES_06019	-2.32805	9.98412	0.0243518
FGRRES_02878	-3.46406	1.8923	0.0243518
FGRRES_03021_M	3.41795	-0.612577	0.0243988
FGRRES_11234_M	3.35777	2.38271	0.0243988
FGRRES_08528	3.5061	4.57871	0.0243988
MSTRG.14226	2.55483	3.03128	0.0243988
FGRRES_13629	3.55645	0.191342	0.0243988
FGRRES_03027	-3.1536	7.66001	0.0243988
FGRRES_01169	-2.18982	5.78596	0.0243988
FGRRES_00050	-3.54413	4.4208	0.0243988
FGRRES_10957	2.20244	6.26623	0.0245537
FGRRES_02679	-2.68673	4.68967	0.0245537
FGRRES_20015	2.88815	2.31394	0.0245763
FGRRES_12935	6.17223	2.96674	0.0245763
FGRRES_16793	-2.69111	4.77304	0.0245763
FGRRES_02069	-2.41908	8.10461	0.0245763
FGRRES_11691	7.18604	3.78161	0.0246294
FGRRES_01749	-4.40301	4.4912	0.0247328
FGRRES_03255	-2.55686	2.71916	0.0248691
FGRRES_06020_M	-2.23301	9.59966	0.0249114
FGRRES_05976	6.6169	1.12299	0.0249187
FGRRES_11431_M	-3.02757	1.24684	0.0249196
FGRRES_03491	6.80957	0.34668	0.0249713
FGRRES_11936	2.8217	6.12487	0.0250949
FGRRES_07656	8.70112	2.18004	0.0252199
FGRRES_00118	4.97205	-1.35967	0.0252535
FGRRES_00583	-2.39807	5.38622	0.0254004
FGRRES_03593	3.30805	8.52864	0.0255865
FGRRES_03026	4.94853	3.45639	0.0257046
FGRRES_00605	6.87496	2.54028	0.0257046
FGRRES_01458	4.41733	-0.987226	0.0257198
FGRRES_03365	-5.10306	-1.1761	0.0258552
FGRRES_03811	3.15772	4.91041	0.0258697
MSTRG.8135	3.88448	4.12548	0.0258697
FGRRES_16538	5.09702	-0.191368	0.0258697
FGRRES_01532	-2.70309	4.51807	0.0258729
FGRRES_16576_M	4.28119	4.33207	0.0258729
FGRRES_03390	-2.85628	1.75313	0.0259156
FGRRES_02643_M	4.73684	3.86346	0.0259156
FGRRES_02169	-3.63899	4.42265	0.0260295
FGRRES_12784	6.46981	-0.785033	0.0260295
FGRRES_16777	2.04728	7.18582	0.0260414
FGRRES_02061	4.2471	0.982026	0.0260414
FGRRES_16525	7.05544	2.00768	0.0260594
FGRRES_08617	3.546	5.64838	0.0261037
FGRRES_16394	3.68716	3.64888	0.0261779
FGRRES_15642	6.91706	3.48395	0.0261879
FGRRES_09680_M	4.14533	-0.194148	0.0261994
FGRRES_17704	-2.66845	2.95302	0.0261994
FGRRES_01060	3.01212	0.377709	0.0261994
FGRRES_02168	-3.35368	4.6197	0.0261994
FGRRES_02031	3.0654	5.18735	0.0261994
FGRRES_01114	7.26959	2.76291	0.026288
FGRRES_01767	-4.21491	9.2679	0.026288
FGRRES_12028_M	-2.61857	8.91711	0.0263631
FGRRES_12488	-2.95406	1.30216	0.02672
FGRRES_04553_M	-4.48777	3.64107	0.0268003
FGRRES_16621	-4.34195	5.76182	0.0268833
FGRRES_06223	3.52766	-1.00694	0.0270536
FGRRES_17660	2.19864	7.05024	0.0270995
FGRRES_09266	-2.95354	6.96801	0.0270995
FGRRES_08890	3.91896	0.254711	0.0270995
FGRRES_09252	-2.45522	4.53549	0.0270995
FGRRES_03123	-4.61086	5.3926	0.0270995
FGRRES_03757	6.93215	3.93871	0.0270995
FGRRES_02316	-4.80897	5.3044	0.0270995
FGRRES_11158	2.85583	8.59418	0.0272329
FGRRES_12434	2.91851	2.75353	0.0272378
FGRRES_13412	2.18017	6.0278	0.0272378
FGRRES_15259	4.6665	4.83472	0.0272378
FGRRES_04897_M	-4.20475	-0.978077	0.0272378
FGRRES_00344_M	6.63825	3.02846	0.0272496
FGRRES_16816_M	-2.18246	7.9123	0.0272581
MSTRG.12341	3.76488	-0.517808	0.0272951
FGRRES_05342	3.93241	4.76591	0.0273033
FGRRES_03371	2.6004	6.4516	0.0277169
FGRRES_15993	2.82045	2.68744	0.0279958
FGRRES_11295	-4.61576	2.57616	0.0280721
FGRRES_02109	-3.57442	0.631361	0.0280721
FGRRES_16266	2.07517	4.69419	0.0282155
FGRRES_01081	-2.2133	9.73674	0.0282155
FGRRES_05126	2.74843	5.61435	0.0282548
FGRRES_00606	8.04838	0.962986	0.0282548
FGRRES_04749	-4.45302	-0.892621	0.0282548
MSTRG.13475	3.47043	-1.28557	0.0282548
FGRRES_04390	-2.5399	3.6799	0.0282601
FGRRES_08895	-2.22767	10.2322	0.028373
FGRRES_11241	4.53551	-0.990769	0.028373
FGRRES_09974	-2.46531	10.2748	0.028373
FGRRES_00860	2.16089	6.59153	0.028373
FGRRES_01867	2.55355	5.46643	0.0284682
FGRRES_04548	2.99502	4.71725	0.0288807
FGRRES_17245	5.09943	2.80446	0.0290398
FGRRES_04689_M	4.36234	4.67478	0.0292068
FGRRES_13693	7.69658	1.957	0.0292386
FGRRES_11611	4.87161	-0.508428	0.0294109
FGRRES_01529	3.33813	1.8175	0.0296771
MSTRG.7846	4.58368	-0.729853	0.0297914
FGRRES_16130	6.54621	3.20923	0.0297914
FGRRES_17733	4.55775	3.34868	0.0297914
FGRRES_07866	-2.14028	7.75183	0.0297914
FGRRES_03954	9.89337	4.44946	0.0297914
FGRRES_07544	2.37377	3.81399	0.0298394
MSTRG.14140	3.98926	1.32314	0.0298394
MSTRG.15251	-2.37858	2.85117	0.0298879
FGRRES_10972	4.00095	3.67023	0.0301485
FGRRES_03620	-3.81787	1.25849	0.0302351
FGRRES_16631	3.26946	6.30379	0.0302351
FGRRES_08364	6.68199	1.27881	0.0305068
FGRRES_09070	-2.8153	0.311389	0.0306408
FGRRES_13304	4.37145	-1.14697	0.0306408
FGRRES_12531	-4.07704	3.02423	0.0311781
FGRRES_06440	-3.0474	3.2595	0.0312537
FGRRES_04797	-3.44538	4.37225	0.0312647
FGRRES_08156	3.15885	1.06869	0.0312647
FGRRES_01805	-2.9342	1.5187	0.031268
FGRRES_15715	2.71096	4.43297	0.031268
FGRRES_10165	2.67928	5.18362	0.0313512
FGRRES_06757	-2.19412	9.59565	0.0313794
FGRRES_15208	7.44524	1.93851	0.0314133
FGRRES_04149	-2.20189	9.58874	0.0314133
FGRRES_16326_M	-2.78303	5.70408	0.0315246
FGRRES_03619_M	-3.32951	0.533329	0.0316138
FGRRES_02321	-3.12781	11.242	0.0316138
FGRRES_00217	3.00799	4.99687	0.0317506
FGRRES_03295	3.43887	5.15393	0.0318728
FGRRES_02911	4.12415	1.15206	0.0318728
FGRRES_08317_M	7.17971	2.43399	0.0319218
FGRRES_13675	2.0711	5.60437	0.0319628
FGRRES_08482	6.9948	1.86285	0.0319733
FGRRES_10395	3.63119	-0.154182	0.0321615
FGRRES_00798	-2.16165	8.63381	0.0322322
FGRRES_02220	2.27833	7.14009	0.0322322
FGRRES_16547	-3.1177	1.50853	0.0322642
FGRRES_02705	2.7915	5.2977	0.0322724
FGRRES_04796	-3.46228	1.1569	0.0322724
FGRRES_15242	4.13561	0.649061	0.0333387
FGRRES_04587_M	-3.17932	4.13054	0.0336571
FGRRES_16697	2.3181	3.12674	0.033748
FGRRES_11305	-3.08127	-0.374269	0.0340763
FGRRES_02075	-3.33409	8.09216	0.0341299
FGRRES_09159	5.59308	0.266633	0.0341299
FGRRES_01626	6.13208	1.44546	0.034168
FGRRES_10937	-2.00679	4.55546	0.0342355
FGRRES_01780	2.9435	5.09673	0.034313
FGRRES_00116	2.11811	9.56713	0.0343764
FGRRES_12311	4.57738	-0.827895	0.0343764
FGRRES_02353	2.64652	1.92119	0.0345455
FGRRES_07843	2.34087	4.69977	0.0345974
FGRRES_17168	4.25778	2.46517	0.0346038
FGRRES_11035_M	-4.17916	6.42119	0.0346496
FGRRES_02949	-4.59371	3.6775	0.034818
FGRRES_00503	3.9205	-1.35334	0.0348338
FGRRES_01117	2.38023	5.37068	0.0348843
FGRRES_01021_M	-2.20502	9.90294	0.0348843
FGRRES_20377	-4.51874	-0.271543	0.0348843
FGRRES_04738	-3.39041	-0.366784	0.0348843
FGRRES_07755	-2.37291	9.38403	0.0349334
FGRRES_16906	-5.3746	2.35399	0.0350521
FGRRES_09622	5.94597	0.727871	0.0351935
FGRRES_20319	-4.28878	-0.651336	0.0352114
FGRRES_04236_M	3.00641	1.09338	0.0354042
FGRRES_04380	3.35679	0.437915	0.0354706
FGRRES_04142	5.91229	1.47108	0.0354706
FGRRES_08503	2.16002	3.63124	0.0356882
FGRRES_12861	2.85488	0.884471	0.0356882
FGRRES_04768	-3.73475	-0.0962849	0.0356978
FGRRES_05577	2.96794	1.19795	0.0357629
FGRRES_05841	8.5213	-0.120073	0.0357629
MSTRG.15938	2.58079	3.38839	0.0358382
FGRRES_16373_M	-2.83305	4.32153	0.0358615
FGRRES_20155	6.69084	0.937473	0.0359584
FGRRES_11806	3.48308	0.590785	0.0360934
FGRRES_04531	-3.50945	1.39317	0.0362964
FGRRES_04970	4.18475	1.48661	0.0362964
FGRRES_04461	2.24852	3.03935	0.0362964
FGRRES_15807	3.87616	4.82214	0.0362964
FGRRES_13685	4.41438	5.40861	0.0362964
FGRRES_07823	-6.21708	2.14219	0.0363249
FGRRES_08237_M	-2.38866	2.48942	0.0364152
FGRRES_15930	2.33623	5.49915	0.0365924
FGRRES_01181	-2.721	4.12501	0.0365924
FGRRES_13252_16931_M	2.8992	4.30235	0.0365924
FGRRES_07205	-2.04383	6.7212	0.0365924
FGRRES_02254	2.8794	0.644255	0.0365924
FGRRES_08829	2.933	1.58551	0.0366758
FGRRES_03550	5.05559	-0.542089	0.0366758
FGRRES_01329	-1.89734	6.91045	0.0370082
FGRRES_05325	3.43788	-0.611521	0.0372414
FGRRES_08318	7.21418	2.21729	0.0372414
FGRRES_07896	-2.4317	4.2446	0.0374908
FGRRES_11205	2.82232	5.53124	0.0375705
FGRRES_08697_M	2.61032	3.34999	0.0375705
FGRRES_04871	3.105	3.05833	0.0375912
FGRRES_06685_M	2.54386	4.96833	0.0375912
FGRRES_02052	4.33962	4.11423	0.0376271
FGRRES_11677	-4.11396	-0.781094	0.0376271
FGRRES_11125	-2.26115	4.31082	0.0376271
FGRRES_10010	-2.20091	9.64721	0.0377854
FGRRES_10581	3.51094	5.89317	0.0378052
FGRRES_03719	3.17994	2.81334	0.0381315
FGRRES_02422	7.87038	1.06158	0.0381997
FGRRES_11528	-4.33649	2.41777	0.0382785
FGRRES_10942	-2.11416	10.2619	0.0382785
FGRRES_03493	7.46323	1.14008	0.0382801
FGRRES_17373	3.31898	0.680064	0.038285
FGRRES_17070	-3.76219	0.775206	0.0385108
FGRRES_03191_M	-2.54507	4.97339	0.0385108
FGRRES_06144_M	3.22422	-1.16954	0.0385736
FGRRES_07824	-2.58111	6.98844	0.0388164
FGRRES_01736_M	2.81558	9.61091	0.0388164
FGRRES_01576	-3.72052	3.78796	0.0388164
MSTRG.9770	2.96764	1.14454	0.0388881
FGRRES_03939	6.64682	2.92636	0.0389734
FGRRES_15909	-2.01906	6.9974	0.039024
FGRRES_13604_M	2.58859	5.03776	0.0392778
FGRRES_01719	7.2142	1.59438	0.0393254
MSTRG.2002	6.37862	1.13899	0.0396109
FGRRES_15779	-2.3437	6.65981	0.0396109
FGRRES_16181	4.41609	1.46128	0.0396109
FGRRES_06632	5.05075	4.37572	0.0399881
FGRRES_05828	4.06717	4.0146	0.0399881
MSTRG.16712	5.86113	-0.55795	0.0399881
FGRRES_00522	2.33229	2.32663	0.0400107
FGRRES_11472	-3.5734	8.72724	0.0401191
FGRRES_17232	2.51205	6.34457	0.0401191
FGRRES_07887	-3.06116	0.900676	0.0401191
FGRRES_04021	6.49003	2.03717	0.0403607
FGRRES_00395	-2.13285	10.8781	0.0405631
FGRRES_09451	-2.53309	5.41587	0.0405631
FGRRES_07856	-2.3236	9.24951	0.0407331
FGRRES_16878	3.14889	0.409146	0.0408449
FGRRES_03998	2.2662	5.02245	0.0409649
FGRRES_07292_M	-2.39737	10.6429	0.0410833
FGRRES_16267	2.47914	3.01839	0.0410833
FGRRES_07048	-2.31171	8.82036	0.0410833
FGRRES_08391	-2.16594	4.84572	0.0410833
FGRRES_06931	-2.20696	10.5235	0.041129
FGRRES_09870	-2.47247	9.77833	0.041129
FGRRES_10386	4.69955	0.671955	0.041129
FGRRES_06506	-2.2765	3.23816	0.041451
FGRRES_03047	-4.21748	2.93772	0.0415591
FGRRES_03763_M	6.35872	0.662886	0.0416327
FGRRES_13493	2.40415	3.37991	0.0416774
FGRRES_06160	2.27463	5.63471	0.0416887
FGRRES_16678	3.33599	1.52574	0.0418953
FGRRES_02589	3.91766	4.47758	0.0419756
FGRRES_12503	-3.19397	2.46793	0.0419756
FGRRES_05333	3.38625	2.15688	0.0419761
FGRRES_06780	3.33842	-0.434217	0.0419761
FGRRES_02329	-3.09824	10.3275	0.042396
FGRRES_08188_M	-2.99944	1.91116	0.0427646
FGRRES_03177_M	2.73465	3.05985	0.0427646
FGRRES_11301	-2.55072	2.60301	0.0427987
FGRRES_16381	3.3061	0.933766	0.0428504
FGRRES_06827_M	-2.40212	9.51531	0.0430005
FGRRES_02902	-2.03896	5.92281	0.0430214
FGRRES_06784	-2.46351	6.60434	0.0430214
FGRRES_10311	-2.13406	4.33414	0.0430334
FGRRES_07886	3.22317	7.72034	0.0430334
FGRRES_11008	-3.14829	-0.0502096	0.043054
FGRRES_04969	4.93547	1.55773	0.0432877
FGRRES_04511_M	-2.76228	1.34749	0.0433215
FGRRES_07670	5.58754	3.03845	0.0436566
FGRRES_04026	-2.51587	5.08974	0.0436566
FGRRES_07748	4.40525	0.148432	0.0436566
FGRRES_15886	3.83576	6.27245	0.0436566
FGRRES_04758	-2.88025	0.942208	0.0436566
FGRRES_01072	-4.24738	1.35533	0.0437478
FGRRES_03184_M	3.37145	2.55605	0.0439267
FGRRES_02442	-2.16631	4.55058	0.0440739
FGRRES_11229	-4.2471	4.05261	0.0440739
FGRRES_10909	1.87748	6.94292	0.0442063
FGRRES_02503	-2.50259	8.27203	0.0445416
FGRRES_02488	3.65416	3.59625	0.0445416
FGRRES_03778	3.07415	3.76355	0.0448335
FGRRES_17243	2.27525	4.58282	0.0448335
FGRRES_02299	-2.4099	2.12573	0.045163
FGRRES_11302	5.16812	-0.62239	0.0452016
FGRRES_10173	4.71308	-0.189648	0.0452777
FGRRES_16683	4.21167	5.15815	0.0453304
FGRRES_09450_M	-2.05343	4.77024	0.0455876
FGRRES_02296	3.85676	-1.21208	0.0455876
FGRRES_10341	2.83459	2.45791	0.0455876
FGRRES_16372	3.02202	-0.271242	0.0460903
FGRRES_13813	2.76356	0.939226	0.0462651
FGRRES_13632	2.33737	2.84414	0.0463143
FGRRES_16592	2.04135	5.41241	0.0463708
FGRRES_06439	-4.27946	-0.980922	0.0466634
MSTRG.3298	4.21856	-0.615145	0.0466875
FGRRES_03856_M	-4.75787	3.49941	0.0467356
FGRRES_03373	3.27651	0.982074	0.046764
FGRRES_20314	-2.12256	7.95309	0.0472868
FGRRES_00381	6.69808	1.9036	0.0472868
FGRRES_02668	-3.25748	11.1391	0.0473443
FGRRES_08783	-2.08862	4.17043	0.0478608
FGRRES_16623	3.36846	2.80292	0.0478608
FGRRES_08139	2.72098	7.1497	0.0479875
FGRRES_09268	2.24346	6.04937	0.0482908
FGRRES_20364	6.86958	1.75987	0.0482978
FGRRES_03341_M	-2.22383	2.88636	0.0482978
FGRRES_02489	2.82099	2.20561	0.0482978
FGRRES_03936	-3.49885	5.61354	0.0485389
FGRRES_00720	1.90859	7.89219	0.0486112
FGRRES_06140	6.90781	2.25698	0.0486387
MSTRG.17193	-2.54247	2.14093	0.0490236
FGRRES_12221	3.27249	2.75218	0.0490236
FGRRES_09820	3.56233	4.23865	0.049233
FGRRES_11433	3.13698	1.34538	0.0492985
FGRRES_03311	-2.14657	5.84712	0.049575
FGRRES_06983_M	6.10821	2.39225	0.049575
FGRRES_16871	-2.04887	5.23924	0.049575
FGRRES_06520	6.03394	0.159044	0.049575
FGRRES_16195	-3.74503	-0.717616	0.0496306
FGRRES_11817	3.90425	-0.870948	0.0496443
FGRRES_05793	-5.82261	3.70189	0.0497524
FGRRES_11155	3.73374	2.88185	0.0497524
FGRRES_10134	2.1443	5.06246	0.0497524
FGRRES_02493	-2.26913	8.62039	0.0497524
FGRRES_10389	2.11813	7.87256	0.0497524
FGRRES_00806	-3.15743	11.7327	0.0497524
FGRRES_07550	-2.46507	1.84363	0.0498343
FGRRES_02328	-2.8817	10.7514	0.0499078
FGRRES_04765	2.54769	2.55237	0.0501312
FGRRES_06519	6.41078	-0.143985	0.0501312
FGRRES_05868	2.69638	3.99473	0.0501634
FGRRES_13864_M	-4.0456	5.77887	0.0501943
FGRRES_07661	4.03715	0.851274	0.0502906
FGRRES_04811	4.01966	2.55978	0.050374
MSTRG.15041	2.07137	4.60112	0.0504843
FGRRES_03750	2.1709	5.64393	0.0504843
FGRRES_13036	4.69888	-0.529985	0.0504843
FGRRES_13157	2.0434	3.11672	0.0505758
FGRRES_09255	-2.09694	3.12223	0.0505758
FGRRES_08896	-2.24076	9.53977	0.0505758
FGRRES_07291	-2.14809	9.86285	0.0507651
FGRRES_03601	4.87987	-0.18014	0.051096
FGRRES_06093	-1.99795	5.36976	0.0511174
FGRRES_04001	3.46473	0.376665	0.0511663
FGRRES_00659	-2.07055	5.82988	0.0511814
FGRRES_03467	-9.4001	1.33492	0.0512272
FGRRES_17540	-2.38579	2.48918	0.0512656
FGRRES_09470	2.67139	3.6048	0.0514696
FGRRES_08987	-1.97211	4.27218	0.0515362
FGRRES_12738	-3.63304	3.95745	0.0515362
FGRRES_02516	2.39076	6.58077	0.0515362
FGRRES_16304	2.16569	5.79615	0.0515362
FGRRES_10094	3.1212	-1.11302	0.0515362
FGRRES_06611_M	-2.13423	7.69961	0.0515362
FGRRES_13043_M	6.50809	2.34365	0.0515829
FGRRES_12073	4.62408	2.31019	0.05174
FGRRES_00994	-3.02395	4.62041	0.0523965
FGRRES_15718	2.28126	3.25186	0.0525169
FGRRES_06270	-2.14232	10.5542	0.0526947
FGRRES_10595	-4.52598	1.00528	0.0527008
FGRRES_10145	1.86047	7.56651	0.0527124
FGRRES_04900	3.61622	0.917719	0.0527765
FGRRES_03840	2.20216	3.08741	0.0527765
FGRRES_03134	2.04519	6.66615	0.0529877
FGRRES_04468	3.42796	0.011575	0.0530173
FGRRES_00802	-2.1545	9.0276	0.0534611
FGRRES_11379	5.92522	3.25867	0.0535508
FGRRES_02084	3.02821	2.0563	0.0535508
FGRRES_13882	2.03439	3.58484	0.0535508
FGRRES_07936_M	4.542	3.41995	0.0537752
FGRRES_06610	2.69564	-0.526873	0.0538724
FGRRES_08097	2.83314	0.28668	0.0538724
FGRRES_02104	2.70418	3.39315	0.0539859
FGRRES_03226_M	2.04927	3.85103	0.0539859
FGRRES_10904	2.07186	4.61606	0.0539909
FGRRES_08222	-2.35661	6.15412	0.0540275
FGRRES_11097	-4.28772	6.97649	0.0540838
FGRRES_00184	-2.98777	0.777962	0.0540973
FGRRES_01278_M	-2.11846	10.1945	0.054168
FGRRES_08771_M	1.88506	6.17657	0.0541974
FGRRES_13509	2.43444	7.38261	0.0544834
FGRRES_13411	4.11872	2.18354	0.0544834
FGRRES_03958	4.2121	1.13894	0.0546829
FGRRES_03434	6.05917	1.63697	0.0546829
FGRRES_08264	2.46896	2.22506	0.0554312
FGRRES_12377	6.98661	0.502816	0.0554312
FGRRES_08094	3.19716	1.31907	0.0555733
FGRRES_08912	3.19405	3.10379	0.0557627
FGRRES_03042	3.2907	1.16229	0.0563792
FGRRES_11111	3.0329	6.26721	0.0563792
FGRRES_06523	-1.8657	4.55808	0.0563792
FGRRES_02300	-2.70787	-0.0194869	0.0563792
FGRRES_02035	3.06197	1.10267	0.0565511
FGRRES_03969	2.14185	10.2427	0.0566018
FGRRES_09901	2.08549	3.70996	0.0566559
FGRRES_03865	-2.7905	0.598064	0.0570726
FGRRES_10934	1.9078	6.97171	0.0573716
FGRRES_17587	-2.3091	3.95283	0.0573955
FGRRES_05294	3.31916	0.305365	0.0578091
FGRRES_00634	-2.09593	9.53427	0.0589103
FGRRES_04766	3.54221	5.61427	0.0589438
MSTRG.188	-3.22053	1.50014	0.0594115
FGRRES_08560	-2.03141	8.17095	0.0594115
FGRRES_09921	2.34493	6.6824	0.0594292
FGRRES_05074	1.86718	4.76199	0.0594448
FGRRES_09814	3.20199	3.45866	0.059653
FGRRES_20101	5.93218	3.74607	0.0597322
FGRRES_11062	-3.05647	3.03038	0.0605003
FGRRES_01559	2.58295	1.70306	0.060636
FGRRES_16226	2.20859	2.97497	0.060636
FGRRES_07743	3.08343	6.81786	0.060636
FGRRES_05938	-2.2707	3.45458	0.060636
FGRRES_03169	3.87393	3.14884	0.0607763
FGRRES_10465	-4.05808	0.646952	0.0607763
FGRRES_05318	4.68948	-0.764623	0.0607763
FGRRES_08061_M	3.22865	7.69424	0.0607763
FGRRES_11300	-3.28425	0.0256139	0.0614022
FGRRES_12552	-3.10198	0.134201	0.0614433
FGRRES_08353	5.61279	-0.142823	0.0621613
FGRRES_01875	-2.04467	4.4977	0.0623088
FGRRES_02968	5.04099	3.31498	0.0624594
FGRRES_08022	-4.36894	2.44238	0.0626284
FGRRES_09362	-1.90122	5.64211	0.0626604
FGRRES_06271	2.70896	0.447225	0.0626604
FGRRES_06638	3.65941	5.41923	0.0626604
FGRRES_01016	-2.06359	9.74333	0.0629009
FGRRES_01862	2.7808	-0.9878	0.0630524
FGRRES_16133	2.61641	6.64538	0.0631875
FGRRES_02644_M	2.25355	5.5083	0.0631875
FGRRES_15792	-2.1623	2.29331	0.0632705
FGRRES_12744	2.68863	-0.209597	0.0633185
FGRRES_00646	-1.91367	6.89975	0.0633185
FGRRES_05324	2.09805	4.5264	0.063671
FGRRES_04805	-3.13754	9.36024	0.0638353
FGRRES_08478_M	-2.31319	9.43006	0.0640318
FGRRES_12108	-2.51871	1.73442	0.0641687
FGRRES_17109	-3.46215	5.39255	0.0643354
FGRRES_01070_M	2.1727	5.65062	0.0643354
FGRRES_08950	-2.30965	3.50317	0.0646186
FGRRES_03679	-3.28735	5.51502	0.0646186
FGRRES_08462	-2.24676	7.83246	0.064637
FGRRES_03048	-2.93364	3.98233	0.0647226
FGRRES_12764	-3.12792	6.17327	0.0647226
FGRRES_03524	-1.88115	5.40489	0.0647226
FGRRES_02676	1.8208	5.94904	0.0647226
FGRRES_10368	-2.16123	10.0201	0.0653015
FGRRES_00028	-8.74935	0.243139	0.0653015
FGRRES_02861	3.46719	4.67292	0.0653355
FGRRES_06397	-2.07667	4.30566	0.0653355
FGRRES_17630	3.40419	7.10103	0.0653713
FGRRES_05450	2.86277	3.22999	0.0654222
FGRRES_04873	-1.98073	4.61112	0.0655138
FGRRES_08561	-2.01444	10.1605	0.0655138
FGRRES_16929	2.68814	2.60828	0.0657778
FGRRES_10180	-1.77938	6.78437	0.0666082
FGRRES_06083	2.00041	3.77051	0.0668182
FGRRES_10474	2.68389	0.488103	0.0668631
FGRRES_11922	-2.00879	9.32391	0.0668852
FGRRES_16309_M	-2.66421	4.15791	0.0668852
FGRRES_04539	2.25435	1.93634	0.0668852
FGRRES_05497	3.02684	0.395984	0.0668852
FGRRES_05127	-2.08668	5.78156	0.0669699
FGRRES_03812	3.82782	0.358802	0.0670935
FGRRES_09106	3.3483	1.80375	0.0672178
FGRRES_16117	-3.31739	3.45304	0.0676848
FGRRES_03155	2.32105	5.02276	0.0678385
FGRRES_00698	2.17454	5.25406	0.0678385
FGRRES_12063	-2.02626	3.589	0.0678385
FGRRES_03273	-2.23433	5.29285	0.0678385
MSTRG.16324	-4.05211	3.4979	0.0683925
FGRRES_07754	2.21524	2.11495	0.0684447
FGRRES_10718	-1.9594	4.8481	0.0685897
MSTRG.11238	-3.99052	0.727127	0.0686949
FGRRES_12972_M	2.82768	0.742146	0.0690245
FGRRES_09413	-1.92532	4.65156	0.0690371
FGRRES_10608	-2.4715	8.66301	0.0694807
FGRRES_11377	2.49613	3.60849	0.0694807
FGRRES_08972	1.91848	4.73786	0.0696565
FGRRES_02529	-1.85074	6.03976	0.0698373
FGRRES_06774_M	-2.06583	5.85017	0.0699128
FGRRES_08891	2.96353	0.0718759	0.0701378
FGRRES_10677	-2.59159	6.72895	0.0701378
FGRRES_07298	1.82992	5.67736	0.0701378
FGRRES_01022	2.69288	5.4178	0.0701378
MSTRG.17566	2.80643	1.23507	0.0701378
MSTRG.6681	4.18987	0.96151	0.0701378
FGRRES_08882	2.0456	4.06589	0.0702211
FGRRES_17216	-1.92509	5.15902	0.0706445
FGRRES_09398	-2.04339	6.02625	0.0710022
FGRRES_00459	1.76882	5.80855	0.0710022
FGRRES_13709	2.58207	2.10754	0.0716288
FGRRES_04340	-2.64545	-0.214097	0.0718134
FGRRES_02099	-2.18836	9.11001	0.0719838
FGRRES_05102	-1.83349	6.06708	0.0724772
FGRRES_04136	-2.03548	9.52918	0.072722
FGRRES_00702	-2.24177	9.67505	0.0728464
FGRRES_00631	-2.04151	10.3918	0.0728464
FGRRES_16503	2.7831	0.0539118	0.0729011
FGRRES_10044	3.86109	-0.949893	0.0729011
FGRRES_11822	4.81987	3.61618	0.0729462
FGRRES_17157	5.33622	0.375191	0.0733372
FGRRES_03688	2.11529	6.03823	0.0736745
FGRRES_12664	4.30101	0.696855	0.074048
FGRRES_02153_M	4.67009	-0.330595	0.0742603
FGRRES_11676	-2.42778	0.83366	0.0748048
FGRRES_13303	2.76722	0.0399068	0.0751073
FGRRES_00422	2.38882	7.03019	0.0751073
FGRRES_10552_M	2.26626	1.87209	0.0751149
FGRRES_13331	2.75785	0.442582	0.0751539
FGRRES_17306	3.82102	3.36677	0.075421
FGRRES_00602	-3.05527	3.84747	0.0755003
FGRRES_16792	-2.54255	3.35703	0.0756986
FGRRES_17391	2.98022	1.68472	0.0756986
FGRRES_09801	1.98246	7.12029	0.075743
FGRRES_03935	-3.29093	5.91178	0.0759336
FGRRES_01516	-2.104	9.26062	0.0759884
FGRRES_15788	2.17451	4.8562	0.0765859
FGRRES_08511	3.18209	6.88838	0.0765859
FGRRES_13243	3.05391	0.303598	0.0765859
FGRRES_01983	-2.09501	8.07551	0.0765883
FGRRES_20041	-2.52053	1.71422	0.0765883
FGRRES_00734	3.18801	1.47736	0.0765883
FGRRES_15880	-2.55352	6.81822	0.0765883
FGRRES_02783	-2.31721	8.32922	0.0775034
FGRRES_06893	-2.07486	11.3031	0.0775034
FGRRES_17508	2.80103	-0.826184	0.0775606
FGRRES_03986	-2.73766	6.34932	0.0781865
FGRRES_01871_M	-2.11218	8.44114	0.079092
MSTRG.11028	2.63079	-0.76142	0.079092
FGRRES_15709	-4.49756	4.50087	0.0793292
FGRRES_17642	4.89122	-1.1934	0.0795228
FGRRES_11228	-2.90871	4.03059	0.0795228
FGRRES_17107	-2.62692	0.784561	0.0795228
FGRRES_04936	-2.2269	10.0103	0.0795258
FGRRES_03527	2.60901	-0.333645	0.0796244
MSTRG.14537	2.4766	1.63358	0.079715
FGRRES_02588	-2.03279	8.9938	0.0799923
FGRRES_08402	2.50782	6.72496	0.0805096
FGRRES_02248_M	7.76022	5.97085	0.0805096
FGRRES_05776	-2.29164	3.78722	0.0805789
FGRRES_03230	3.33272	2.67023	0.0808993
FGRRES_04341	-2.63606	-0.30742	0.0809286
FGRRES_02541	-2.17506	8.13406	0.081159
FGRRES_16651_M	2.07309	6.33656	0.081159
FGRRES_07596	3.61465	0.75536	0.08148
FGRRES_17455	2.21691	1.27302	0.08148
FGRRES_16027	2.19558	6.89847	0.0815346
FGRRES_05548	4.94494	2.19598	0.0816177
FGRRES_15888	2.45625	4.7629	0.0820407
MSTRG.6449	-1.97979	5.8127	0.0822579
FGRRES_00129_M	2.36913	1.05478	0.082316
FGRRES_05847	-2.17223	8.95985	0.082316
FGRRES_10905	-2.2519	8.24401	0.082421
FGRRES_01956_M	-1.98135	10.6299	0.0835743
FGRRES_16433_M	-3.92769	-0.191879	0.083928
FGRRES_10941	-2.00829	11.2601	0.083928
FGRRES_03497	2.55508	5.15215	0.0841035
FGRRES_00937	5.87848	2.24192	0.0844068
FGRRES_02281	4.5699	2.40147	0.085018
FGRRES_00457	2.82474	2.5662	0.085018
FGRRES_08230	2.6834	5.90453	0.0851234
FGRRES_09058	3.11374	4.66934	0.0851234
FGRRES_11326	-2.78884	2.75678	0.0851234
FGRRES_13241	2.21619	1.74234	0.0851234
FGRRES_10845	-2.1188	8.18606	0.0851596
FGRRES_15809	2.95891	-0.318469	0.0853364
FGRRES_16182	2.19244	4.73615	0.0857158
FGRRES_10083	3.3406	1.15937	0.0857158
FGRRES_12611	2.79519	-0.491301	0.0857166
FGRRES_02038	5.75508	0.65412	0.0864065
FGRRES_05552	2.56134	-0.131305	0.0864422
FGRRES_12481	-1.93227	3.24174	0.0864422
FGRRES_04869	2.6283	1.17201	0.0864422
FGRRES_07582	3.58596	3.24307	0.0864422
FGRRES_01342	3.2496	5.09727	0.0870701
FGRRES_11924	2.59969	2.9738	0.0876605
FGRRES_04500	2.96912	1.8361	0.0878068
FGRRES_04160	2.79573	3.71359	0.0882323
FGRRES_01608_M	4.42233	0.130586	0.0884012
FGRRES_05308	-1.95975	4.5624	0.0884012
FGRRES_08335_M	-2.15843	8.86678	0.0889235
FGRRES_16488	-2.28349	4.79166	0.0893587
FGRRES_03484_M	-2.42424	0.652172	0.090245
FGRRES_06300	-1.92497	7.06404	0.0903882
FGRRES_16917	-2.85862	2.61751	0.0904105
FGRRES_13672	2.3918	1.37455	0.0904641
FGRRES_10082	-2.25731	4.7369	0.0906428
FGRRES_03143	-2.0062	3.4795	0.0906428
FGRRES_09321	-1.83869	7.63383	0.0908267
MSTRG.17620	2.44176	1.81422	0.090836
FGRRES_03282	1.80451	3.76014	0.0910485
FGRRES_02297	3.31961	2.1309	0.0911473
FGRRES_12150_M	2.60674	2.8362	0.0911473
FGRRES_04824	-4.02288	2.26574	0.0912567
FGRRES_02327	-2.7396	12.0984	0.0913812
FGRRES_02625	3.12463	5.03194	0.0916087
FGRRES_00597	1.83683	8.33269	0.0922194
FGRRES_16098	1.76385	5.50677	0.0922194
MSTRG.5338	2.65439	-0.230017	0.0922194
FGRRES_06924	-1.98927	9.74271	0.0928809
FGRRES_10324	3.73597	-0.720519	0.0930892
FGRRES_09211	2.98936	8.09461	0.0933542
FGRRES_05613	2.99902	0.895111	0.0935367
FGRRES_11150	4.97745	7.32778	0.0938153
FGRRES_02926	2.45191	6.76702	0.0941818
FGRRES_15712	-3.8384	0.0709625	0.095048
FGRRES_03342	3.64762	0.564682	0.0952077
FGRRES_04436	-2.28253	3.74034	0.0953654
FGRRES_11469	-1.75179	6.41509	0.0953654
FGRRES_00438	1.76557	8.11903	0.0953654
FGRRES_08440	-2.22253	4.66928	0.0953654
FGRRES_02820	2.40149	8.74964	0.0953654
FGRRES_01504	-1.87499	9.72397	0.0953654
FGRRES_05890	-1.84807	5.96835	0.0953654
FGRRES_13416	2.09902	2.48113	0.0953654
FGRRES_12298	2.46642	0.995813	0.0953675
FGRRES_10819	-1.65003	6.64598	0.0955156
FGRRES_10279	-3.34041	0.12403	0.0958658
FGRRES_04997	2.77805	0.822053	0.0958658
FGRRES_09521	-3.88073	-0.339448	0.0959423
FGRRES_15620	3.14624	0.552704	0.0961055
FGRRES_03237_M	-2.48549	1.06974	0.0971858
FGRRES_02189_M	-2.10648	5.56061	0.0974026
FGRRES_10868	1.85806	6.29796	0.0978494
FGRRES_12760	3.57845	5.41476	0.0978494
FGRRES_03442	-2.1788	5.11009	0.0978751
FGRRES_09826_M	-3.18037	2.71108	0.0979415
FGRRES_02024	3.93105	4.19382	0.0979556
FGRRES_02901	3.39519	0.686946	0.0982077
FGRRES_06782	-2.37744	2.78364	0.0986521
FGRRES_09496	-1.91781	3.38583	0.0990062
FGRRES_00984	-1.84162	3.81553	0.0996903
FGRRES_05368	2.02994	3.03248	0.0998132
FGRRES_02628	-1.80708	5.31913	0.0998388
FGRRES_06447_M	2.57402	0.26158	0.09986
FGRRES_12702	3.24384	2.51201	0.0998666
FGRRES_12984	3.59452	-1.1112	0.0999401
FGRRES_04627	-2.35891	2.1842	0.10008
FGRRES_15533	4.30118	3.39215	0.10008
FGRRES_07821	-6.02409	1.38397	0.100189
FGRRES_01745	3.10369	0.010469	0.100189
FGRRES_11602	2.55969	7.13891	0.100189
FGRRES_02930	-2.08524	7.97123	0.100189
FGRRES_00800	1.61085	6.03085	0.10043
FGRRES_13314	1.93276	6.97916	0.101244
FGRRES_09838	1.79609	5.48953	0.101352
MSTRG.7461	2.2453	3.31212	0.10143
FGRRES_15931	-2.81207	3.31114	0.101662
FGRRES_09707	-1.72813	4.33325	0.10183
FGRRES_20064	-2.82942	0.323634	0.102181
FGRRES_04233	2.81572	0.128109	0.102181
FGRRES_17199_M	-1.67571	6.76196	0.102181
FGRRES_07207	-3.30039	0.303428	0.102877
FGRRES_01000	-1.98783	7.4574	0.103506
FGRRES_12254	2.66282	0.0174554	0.104053
FGRRES_08676	-1.89191	9.54931	0.104695
FGRRES_13199	3.15128	-0.786298	0.104695
FGRRES_13948	2.52013	6.24644	0.104774
FGRRES_08310	-2.22024	6.41149	0.104781
FGRRES_05433	-2.03588	8.9233	0.105559
FGRRES_08714_M	-2.02375	9.83483	0.105753
FGRRES_07997	1.89515	6.19925	0.106332
FGRRES_09968	-1.86145	4.18787	0.106529
FGRRES_03336	-3.9486	1.72816	0.106529
FGRRES_07663	-2.58035	1.00046	0.106529
FGRRES_16108	3.1717	2.19726	0.10686
MSTRG.7068	2.02547	1.95582	0.10686
FGRRES_09984	-1.74906	4.98436	0.10686
FGRRES_15998	2.22755	2.78594	0.106941
FGRRES_04800	-3.00351	0.0443616	0.107624
FGRRES_03369	3.30601	1.55611	0.107958
FGRRES_01668	4.24542	1.6986	0.107971
FGRRES_07435	3.26511	3.42338	0.107971
FGRRES_06618	2.73599	-0.849661	0.108295
FGRRES_06108	2.19442	4.94313	0.108295
FGRRES_09570	2.7298	4.4975	0.108295
FGRRES_05620	2.44612	4.48112	0.108858
FGRRES_03686_M	3.56841	0.26482	0.109139
FGRRES_04930	-2.02358	4.56997	0.109531
FGRRES_09590	-2.31526	0.767746	0.109582
FGRRES_01755	-2.37522	1.27002	0.109582
FGRRES_02210	1.7152	6.75202	0.109616
FGRRES_07045	-1.8669	5.07201	0.109746
FGRRES_01011	1.91733	3.38268	0.110231
FGRRES_02217	3.50266	3.70101	0.110486
FGRRES_07838	-1.89953	5.81617	0.11058
FGRRES_17495	-3.1758	1.8221	0.11058
FGRRES_08670	-1.98442	9.84508	0.110628
FGRRES_02135	-1.89242	6.87237	0.110902
FGRRES_20056	-2.41568	3.82912	0.110902
FGRRES_10986	-4.43739	0.504006	0.111007
FGRRES_11527	5.09765	0.197937	0.111835
FGRRES_01245	-1.70301	6.8982	0.111914
FGRRES_03713	-3.31405	0.919769	0.112023
FGRRES_16764	3.97327	-0.312653	0.112086
FGRRES_06661_M	-2.23463	4.11537	0.112584
FGRRES_02895	1.76847	7.16445	0.112661
FGRRES_05798	-1.91916	3.63866	0.113054
FGRRES_08871	-1.72815	7.93428	0.113054
FGRRES_16529	2.42107	4.07376	0.113063
FGRRES_13476	1.89007	3.86773	0.113129
FGRRES_00183	-1.77861	6.36676	0.113607
FGRRES_10733	-1.89122	10.6476	0.11375
FGRRES_09526_M	1.84929	7.42515	0.113766
FGRRES_02899	-1.83907	6.16476	0.114571
FGRRES_04801	-2.6671	2.39467	0.115018
FGRRES_06587	-2.08115	8.38839	0.115146
MSTRG.4380	2.70285	-0.48988	0.115487
FGRRES_09122	-1.92056	2.31532	0.115487
FGRRES_08291	3.9713	5.91948	0.115487
FGRRES_09301	2.19591	2.74741	0.115652
FGRRES_05048	3.52329	4.37958	0.115913
FGRRES_15267	2.43047	1.23146	0.115941
FGRRES_04912	2.68651	0.347341	0.115941
FGRRES_03671_M	-3.08997	2.86231	0.116107
FGRRES_06712	3.17995	0.98128	0.116196
FGRRES_08598	-1.76875	3.94009	0.116244
FGRRES_17640	2.36524	4.72732	0.116244
FGRRES_13777	-2.21416	1.40215	0.116374
FGRRES_02065	4.34157	-0.317576	0.11646
FGRRES_02459	-2.16571	1.64054	0.116622
FGRRES_06126	1.80931	6.06169	0.116785
FGRRES_05011	-1.78375	5.34036	0.116871
FGRRES_08229_M	-5.73818	0.28538	0.117437
FGRRES_04954	5.82212	3.06994	0.117506
FGRRES_00845	-2.03684	9.00149	0.117598
FGRRES_01509	-2.00511	9.45605	0.11778
FGRRES_03568	-2.79199	1.86998	0.118442
FGRRES_01826	1.694	6.51627	0.119019
FGRRES_20299	-2.994	-0.591811	0.120008
FGRRES_00449	-1.91888	6.41123	0.120008
FGRRES_16599	2.16739	2.80416	0.120877
FGRRES_07412	-1.82668	5.78334	0.12106
FGRRES_09287	2.64294	4.14436	0.121817
FGRRES_08159	-2.13963	1.37159	0.121967
FGRRES_00117	1.96855	7.87146	0.121967
FGRRES_03086	-2.40968	4.5132	0.122186
FGRRES_01573	-1.81112	4.68542	0.122186
FGRRES_01868	3.27769	0.715202	0.122186
FGRRES_03101	2.28198	1.72354	0.122728
FGRRES_00514	1.58491	6.79555	0.123316
FGRRES_16588	2.00667	5.44457	0.124232
FGRRES_01571	2.76794	5.5747	0.124642
FGRRES_13094_M	2.19723	5.22413	0.124642
FGRRES_17052	-2.09666	2.08507	0.124941
FGRRES_10923	2.49125	6.27592	0.125419
FGRRES_05678	2.69498	2.58869	0.125957
FGRRES_06590_M	-1.69184	6.20505	0.126383
FGRRES_04519	1.94655	3.896	0.126834
FGRRES_09677	2.40535	0.219644	0.127054
FGRRES_09137	2.54583	0.237282	0.127139
FGRRES_04755	2.60183	2.59342	0.127139
FGRRES_06297	1.65335	6.15794	0.127259
FGRRES_00523	1.92248	9.79305	0.127259
FGRRES_11072	1.82218	4.70339	0.127944
FGRRES_07020	1.71099	4.85725	0.128206
FGRRES_17009	-1.93538	3.82795	0.128981
FGRRES_08416	-1.93018	5.05061	0.12903
FGRRES_02896	1.93322	1.70758	0.129054
FGRRES_16297	3.27435	2.26754	0.12928
FGRRES_07853	1.78595	5.69735	0.12935
MSTRG.7016	2.10134	0.770511	0.129917
FGRRES_07181_M	-1.85059	9.65263	0.129917
FGRRES_08214	-3.00671	-0.770488	0.129988
FGRRES_11342	-2.48393	2.75034	0.130318
FGRRES_17366	3.91075	6.54726	0.130318
FGRRES_17659	1.91556	6.47269	0.13042
FGRRES_09453	-1.57002	6.06105	0.131366
MSTRG.9097	3.51137	-1.00627	0.131449
FGRRES_02683	2.13274	1.27896	0.13159
FGRRES_17224	-1.83741	3.96365	0.13159
FGRRES_06536	-2.68307	2.35564	0.132805
FGRRES_09178	2.34012	4.57693	0.133742
FGRRES_02207	-2.76755	4.73539	0.134366
FGRRES_16915_M	1.78196	4.51188	0.134366
FGRRES_08626	2.14395	5.59911	0.134682
FGRRES_03118	-2.48198	5.62342	0.134682
FGRRES_03305	-2.46258	-0.0371731	0.135203
FGRRES_09184	3.08602	4.17671	0.135364
FGRRES_03522_M	1.88367	4.3876	0.135541
MSTRG.8884	-3.06951	0.765936	0.13577
MSTRG.17525	-2.71617	0.408648	0.136049
FGRRES_10599	3.23961	2.49093	0.136165
FGRRES_02289	2.33093	1.26672	0.136738
FGRRES_05795	-2.28268	0.273232	0.136738
FGRRES_07315	-1.98364	6.32279	0.13714
FGRRES_05574	1.90988	9.04021	0.137267
FGRRES_00584	1.67725	6.45425	0.137283
FGRRES_06480	-3.92931	5.6667	0.137721
FGRRES_00069	2.18832	4.43658	0.137862
FGRRES_03528	-2.18312	2.87197	0.137862
FGRRES_02982	-2.64118	2.1649	0.137862
FGRRES_02484	-1.73187	6.72146	0.138195
FGRRES_13681	2.96495	-0.185277	0.138349
FGRRES_01962_M	-1.95033	7.09094	0.138445
FGRRES_15653	1.9831	4.76495	0.13852
FGRRES_01159	2.82138	2.95224	0.13877
FGRRES_05378_M	-1.72178	9.20612	0.139383
FGRRES_13631	3.10765	3.58838	0.139794
MSTRG.16597	2.09188	1.08198	0.140599
FGRRES_05446	-2.47497	5.16207	0.141953
FGRRES_09101	3.1994	3.48886	0.142408
FGRRES_03519	4.18065	1.14259	0.142635
FGRRES_10818	2.09228	1.18519	0.142635
FGRRES_03339	4.37568	1.05103	0.143605
FGRRES_09485	-2.06028	3.43748	0.144763
FGRRES_10437	2.28606	3.10447	0.144857
FGRRES_15904	1.82526	4.87271	0.144915
FGRRES_03492_M	4.44101	-0.728847	0.144989
FGRRES_06213	2.54901	3.98796	0.146028
FGRRES_06046	2.10973	0.509609	0.146207
FGRRES_17091	3.82574	-0.761853	0.146714
FGRRES_04656	-3.16975	1.9802	0.146828
FGRRES_01026	-2.26941	9.95458	0.146828
FGRRES_06129	1.91952	2.17126	0.146992
FGRRES_04597_M	4.56389	0.482886	0.146992
FGRRES_03301	2.36801	0.141322	0.146992
FGRRES_11858	3.13011	2.94951	0.147394
FGRRES_10229	-2.14009	6.64562	0.147525
FGRRES_02542_M	-2.00907	9.25329	0.147589
FGRRES_16626	1.73885	5.87132	0.14788
FGRRES_15827	-2.22116	-0.513941	0.148211
FGRRES_01045_M	2.39359	1.69693	0.148211
FGRRES_07880	3.29707	2.00987	0.148239
FGRRES_01588	2.36192	7.46333	0.148498
FGRRES_11145	-2.01088	2.22552	0.148944
FGRRES_10146	1.68318	5.97648	0.149229
MSTRG.5022	2.93433	0.793215	0.149229
FGRRES_04732	-2.68584	1.70391	0.149229
FGRRES_02051	1.59963	5.03959	0.149883
FGRRES_05849	2.96801	-0.169651	0.149883
FGRRES_04399	1.68955	7.55891	0.150052
FGRRES_02147	-2.05227	4.45176	0.151083
FGRRES_03481	-2.10734	3.94894	0.151938
FGRRES_06633	2.54895	6.1907	0.15218
FGRRES_15957	3.17209	5.53026	0.15218
FGRRES_04459	2.84491	3.10557	0.152284
FGRRES_04371	4.25978	1.51832	0.152284
FGRRES_11439	-4.40091	1.25507	0.153379
FGRRES_00849	1.76361	6.6978	0.153649
FGRRES_13759_M	2.57251	1.04269	0.153677
FGRRES_13444	-1.7196	3.96326	0.153736
FGRRES_16907	-4.01297	3.58574	0.153736
FGRRES_04915	-1.70809	9.26292	0.153736
FGRRES_04008	1.93431	4.36233	0.154027
FGRRES_02568	4.12282	3.30322	0.154076
FGRRES_09819	2.10214	3.88286	0.154714
FGRRES_09277	1.97911	6.41685	0.154989
FGRRES_12361_16189_M	3.3905	0.291891	0.154993
FGRRES_11130	2.39377	5.03907	0.154993
FGRRES_12415_M	-2.37587	0.0592078	0.154993
FGRRES_11148	3.22846	1.03614	0.155751
FGRRES_09401	-1.65015	6.82243	0.155751
FGRRES_16430	-2.30777	3.99012	0.155892
FGRRES_04953	3.74231	1.27726	0.155892
FGRRES_15117	-2.50214	0.989503	0.155892
FGRRES_17371	2.09104	2.00104	0.156588
FGRRES_09076	1.90634	4.01768	0.156588
FGRRES_01596	-3.27813	5.94663	0.157439
FGRRES_07250	-1.63108	7.67547	0.157439
FGRRES_00683	1.95396	4.65571	0.157643
FGRRES_11340	4.42576	2.89282	0.157993
FGRRES_09264	1.80538	2.74346	0.158029
FGRRES_09080	2.53122	2.15233	0.158198
FGRRES_02910_M	2.44447	2.44649	0.158198
FGRRES_13418	2.48913	4.61228	0.158605
FGRRES_05021	2.08746	2.24256	0.159066
FGRRES_16708	1.7882	6.70059	0.159166
FGRRES_01066	2.30907	2.88237	0.159166
FGRRES_00980_M	2.08212	0.922697	0.159166
FGRRES_05831	-3.29813	3.97097	0.159724
FGRRES_16032	2.23166	2.64156	0.159724
FGRRES_17677	-2.48221	1.88416	0.16017
FGRRES_07029	2.01029	4.40828	0.160254
FGRRES_13613	-1.87368	3.09892	0.160285
FGRRES_00876	2.51248	3.97081	0.160285
FGRRES_03855_M	-2.60997	4.20919	0.160285
FGRRES_03033	2.38374	4.27989	0.161348
FGRRES_03424	2.29298	0.61744	0.161825
FGRRES_13381	2.27199	0.649881	0.162077
FGRRES_03913	2.45144	3.3303	0.162077
FGRRES_04494	2.57476	0.517553	0.162225
FGRRES_17357	-2.20913	3.34261	0.162225
FGRRES_02986	3.76803	1.49072	0.162535
FGRRES_17240	2.6133	1.38713	0.162535
FGRRES_07907	-2.86937	4.96764	0.162627
FGRRES_02273	-3.44448	7.89013	0.164929
FGRRES_10971	-2.68295	9.04572	0.164929
FGRRES_17032	1.97948	7.44673	0.164929
FGRRES_16722	2.20697	3.92863	0.165814
FGRRES_12135	-2.04447	1.91963	0.166671
FGRRES_16560	2.09546	5.64605	0.166701
FGRRES_12124_15979_M	2.46355	-0.226605	0.167946
FGRRES_15694	3.03182	6.42244	0.167981
FGRRES_03851	2.37671	5.84457	0.168935
FGRRES_12282	-2.42566	0.684291	0.168935
FGRRES_07186	-2.01173	8.73134	0.168935
FGRRES_16220	-2.29928	1.45171	0.168935
FGRRES_15139	-2.10105	2.64528	0.169003
MSTRG.4094	2.67281	0.943612	0.169003
FGRRES_03521	2.30024	2.80086	0.169459
FGRRES_15901	3.89689	3.57512	0.17078
FGRRES_02577	2.05299	5.67227	0.170788
FGRRES_01790	1.80454	2.7576	0.171405
FGRRES_02326	-2.57019	11.5409	0.171566
FGRRES_05757_M	1.81088	7.93374	0.171969
FGRRES_17198	3.77612	-0.408993	0.172728
FGRRES_16784	-1.65872	6.2312	0.173616
FGRRES_07562	-1.92436	1.87414	0.173895
FGRRES_10164	-1.61698	5.56786	0.174217
FGRRES_07491	-1.68533	6.15261	0.175506
FGRRES_05653	2.21336	9.28747	0.175506
FGRRES_07080_M	-2.08304	3.49619	0.175506
FGRRES_10286	-1.96121	6.57988	0.175506
FGRRES_06289	-2.0121	9.20291	0.175506
FGRRES_16965	1.67499	4.76584	0.175506
FGRRES_00952	2.30498	3.17896	0.176187
FGRRES_15884	2.67387	5.8937	0.176851
FGRRES_07529	-2.82824	1.80445	0.176994
FGRRES_02364	1.86797	4.15573	0.177296
FGRRES_10759	3.55618	6.86818	0.177296
FGRRES_16234	2.95182	0.762276	0.177365
FGRRES_06336	2.8902	2.04951	0.177763
FGRRES_20240	-2.37638	0.677852	0.178558
FGRRES_09353	-3.68282	1.32375	0.178558
FGRRES_00150	2.12203	5.40146	0.179361
FGRRES_03128	2.02905	4.08742	0.17973
MSTRG.324	-2.62679	-0.231625	0.17973
FGRRES_10960	-2.61156	9.34299	0.17973
FGRRES_15964	2.51085	-0.451094	0.17973
FGRRES_07489	2.72861	0.111322	0.180409
FGRRES_03545	-2.67431	1.16586	0.18067
FGRRES_17194	-1.7082	4.20397	0.180728
FGRRES_09048_M	-1.97071	3.49263	0.181322
FGRRES_06081	2.43993	0.148824	0.181513
FGRRES_02869_M	1.66228	9.82931	0.181532
FGRRES_06091	-1.78988	5.56834	0.181828
FGRRES_11546	-3.58075	-1.16652	0.181828
FGRRES_08023	-2.09622	0.591438	0.181866
FGRRES_06324	1.77178	3.74542	0.182751
FGRRES_04250_M	2.06413	2.5847	0.182751
FGRRES_06285	2.35144	1.32397	0.183079
FGRRES_13490	1.65729	4.60983	0.183326
FGRRES_11123	-2.36665	0.647632	0.184467
FGRRES_05343	1.71516	3.63373	0.185902
FGRRES_03212	1.56403	5.20515	0.186352
FGRRES_16572	1.72351	5.17612	0.186352
FGRRES_03981_M	-2.27311	-0.391101	0.186891
FGRRES_11923_M	2.44497	0.711166	0.187831
FGRRES_16577	1.77333	2.52111	0.187831
FGRRES_12830	1.70996	6.39233	0.188016
FGRRES_04476	-1.74986	10.6715	0.18817
FGRRES_03147_M	-1.97508	2.62959	0.188727
FGRRES_07517	1.66578	5.14934	0.188896
FGRRES_16352_M	-3.2658	0.0200428	0.189118
FGRRES_15892	-2.57606	1.1965	0.18936
FGRRES_16038	1.8	4.15549	0.189461
FGRRES_13865	2.52057	-0.137528	0.190602
FGRRES_02288	2.16702	4.21242	0.190602
FGRRES_06407_M	-1.72517	9.54557	0.190685
FGRRES_13741	2.56833	1.44538	0.19077
FGRRES_05285	-2.20778	9.57419	0.190945
FGRRES_11509	-2.37278	1.96131	0.191481
FGRRES_13826	2.48767	-0.141632	0.191781
FGRRES_00960	-1.74357	3.41392	0.191781
MSTRG.17682	2.34841	0.542971	0.192329
FGRRES_16207	1.76671	2.78875	0.19233
FGRRES_05158	1.58674	7.35133	0.192547
FGRRES_15852	1.544	5.83631	0.192887
FGRRES_07742	2.42897	6.51708	0.193094
FGRRES_06902_M	-1.99001	5.2801	0.193817
FGRRES_02204	-1.8561	7.58888	0.194595
FGRRES_00578	-2.09954	5.42856	0.194595
FGRRES_04260	-1.74883	6.5929	0.195102
FGRRES_20169	-2.15402	-0.501748	0.195353
FGRRES_12008	2.42036	1.40785	0.195479
FGRRES_02085	1.91958	2.16121	0.197846
FGRRES_16534	2.67651	-0.0506989	0.198194
FGRRES_04870	2.16184	3.73137	0.199692
FGRRES_16300_M	2.82374	6.32941	0.200143
MSTRG.16464	1.96005	1.90805	0.200784
FGRRES_09297	-1.80151	7.05163	0.20097
FGRRES_07741_M	-2.12841	3.99092	0.20097
FGRRES_13089	2.1321	2.03444	0.203293
FGRRES_07213_M	-1.55983	5.98365	0.203293
FGRRES_03630	-3.38072	2.01568	0.203461
FGRRES_05897	-2.27004	1.01088	0.204336
FGRRES_09881	-2.46616	6.83193	0.205536
FGRRES_16622_M	2.2471	2.44496	0.205592
FGRRES_01528_M	-1.61182	8.54998	0.205709
FGRRES_02216	2.66437	2.14311	0.205709
FGRRES_11328	-2.14343	-0.348067	0.205769
FGRRES_01557	1.88357	5.91787	0.205955
FGRRES_13546	2.28091	0.740429	0.205955
FGRRES_09210	-2.63472	9.61156	0.206627
FGRRES_16894	2.1448	3.4818	0.20699
FGRRES_08702	1.52923	6.43582	0.207085
FGRRES_07471	-1.67012	5.03633	0.208548
FGRRES_03659	2.44731	5.95141	0.208801
FGRRES_20180	1.93103	3.06579	0.209562
FGRRES_05605	-1.85325	10.8964	0.210214
FGRRES_00196_M	1.90186	4.82433	0.210214
FGRRES_09378	1.88948	4.65183	0.210214
FGRRES_07209	-2.52216	9.15493	0.210334
FGRRES_17731	-1.91066	5.71984	0.210489
FGRRES_01712	-3.11175	4.87175	0.212631
FGRRES_00603	-1.75328	8.60752	0.212697
FGRRES_08640	1.72993	6.04758	0.212697
FGRRES_09280	2.00249	6.53594	0.214369
FGRRES_04288	3.40103	5.86337	0.215287
FGRRES_08171	-2.38331	1.4625	0.215307
FGRRES_07116	2.06957	5.48412	0.215566
FGRRES_08311	1.86292	2.61427	0.215566
FGRRES_11762	2.34082	-0.437755	0.216008
FGRRES_00136	2.33536	5.93021	0.216008
FGRRES_20403	2.1918	5.10116	0.216008
FGRRES_06448_M	2.07812	1.13835	0.216432
FGRRES_04836	-1.81908	2.00639	0.216831
FGRRES_08312	1.97342	6.87028	0.216831
FGRRES_17502_M	-2.09335	9.83137	0.218536
FGRRES_05177	-1.76351	11.234	0.220576
FGRRES_15619	2.44159	0.405961	0.220742
FGRRES_12800	-2.33356	3.42806	0.220873
FGRRES_05227	-1.64589	3.73268	0.221138
FGRRES_01602	1.53563	5.18462	0.221475
FGRRES_13799	-1.86457	2.56829	0.221475
FGRRES_00266	-2.16186	5.87741	0.221696
FGRRES_16371	-1.7633	4.69748	0.222138
FGRRES_02942	2.19627	6.00013	0.222432
FGRRES_12141	-2.63881	-0.255076	0.222826
FGRRES_05155	2.8457	0.997977	0.222981
FGRRES_00847	2.08761	4.09271	0.223834
FGRRES_02615	-2.04733	5.04101	0.224538
FGRRES_07302	-1.61343	5.85154	0.224955
FGRRES_12335	-2.11724	3.65068	0.224955
FGRRES_06888	1.92135	8.11043	0.225043
FGRRES_03838	1.76482	3.36689	0.225079
FGRRES_10967	2.47601	6.98662	0.225194
FGRRES_08855	2.11794	0.699795	0.225918
FGRRES_11132	2.29317	1.26007	0.225956
FGRRES_08967	-2.29352	2.69677	0.226838
FGRRES_07780	-2.32329	0.25421	0.227355
FGRRES_11073	-2.34583	-0.401484	0.227355
FGRRES_03463	2.21994	2.34216	0.227521
FGRRES_08063	-1.64236	3.813	0.228415
FGRRES_07531	2.34919	4.24745	0.228605
FGRRES_05871	-2.00555	8.32669	0.228605
FGRRES_02421	-1.7984	3.57712	0.228708
FGRRES_09647	-1.55905	4.54883	0.228708
FGRRES_08616	2.33839	-0.198237	0.228785
FGRRES_00904	-1.61787	6.43669	0.228873
FGRRES_17683	1.74784	5.72813	0.228873
FGRRES_04426	-2.26919	1.3714	0.228873
FGRRES_15703	-1.62892	5.23873	0.229162
FGRRES_16109	1.71182	6.56677	0.229591
FGRRES_00840	1.77298	4.25333	0.23044
FGRRES_03914	2.3072	3.15613	0.23044
FGRRES_07554	1.86446	7.82327	0.23044
FGRRES_05745	-1.63674	3.59351	0.23044
FGRRES_17531	1.82311	2.41478	0.23044
FGRRES_12082	-2.17227	3.39428	0.230798
FGRRES_01979	2.49666	0.649401	0.230885
FGRRES_10598_M	1.9602	0.397472	0.231016
FGRRES_01773	2.5211	-0.0837233	0.233587
FGRRES_15856	2.06638	5.78978	0.234637
FGRRES_17461	-1.54397	5.91439	0.235796
FGRRES_12489	-1.80925	2.99908	0.235874
FGRRES_09752	1.46512	6.24966	0.236384
FGRRES_02870	1.79416	7.88632	0.236922
FGRRES_12796	2.16238	4.70454	0.237003
FGRRES_11840	2.18995	4.3227	0.237079
FGRRES_03310	-1.93672	0.48407	0.237419
MSTRG.2878	2.68337	0.790418	0.237419
FGRRES_16084	2.12399	3.74377	0.238644
MSTRG.8550	2.21365	0.565964	0.239228
FGRRES_07928	1.55439	5.17568	0.239228
FGRRES_15661	-2.26021	2.40416	0.239228
FGRRES_00484_M	1.72216	5.25133	0.239228
FGRRES_15899_M	2.49671	-0.433814	0.239228
FGRRES_02637	-1.57105	6.49221	0.240171
FGRRES_11600	-4.578	2.8873	0.240425
FGRRES_11054	-1.69525	7.95266	0.240461
FGRRES_06550_M	-2.14205	9.57808	0.241179
FGRRES_02933	2.30259	0.897819	0.241427
FGRRES_07470	-1.50176	4.88347	0.241714
FGRRES_16837	-1.85528	2.47544	0.242198
FGRRES_11189	-3.36821	3.08629	0.245029
FGRRES_10910	-1.55059	4.82266	0.245714
FGRRES_03947	-1.50158	4.96123	0.245714
FGRRES_12999	2.84547	2.60631	0.246093
FGRRES_00369	-1.52311	7.86424	0.247868
FGRRES_16335	-1.82918	1.99417	0.249029
FGRRES_11173	-1.87483	1.38511	0.249046
FGRRES_16420	1.89415	1.26533	0.249061
FGRRES_14031_M	2.02239	3.286	0.24954
FGRRES_03233	-1.85829	5.02148	0.249628
FGRRES_05790	1.71755	4.10399	0.250011
FGRRES_07006	-1.8266	3.85793	0.250504
FGRRES_03235	-1.75741	4.21011	0.251899
FGRRES_09913	2.06987	2.03695	0.252341
FGRRES_02666	-1.66484	4.28548	0.252447
FGRRES_13848_M	1.85622	5.18654	0.252646
FGRRES_17697	1.9445	3.92523	0.252844
FGRRES_16916	3.37144	2.79914	0.252844
FGRRES_00788	2.09423	2.46224	0.253541
FGRRES_17179	1.92133	5.11871	0.255211
FGRRES_05663	-1.94212	7.53012	0.25564
FGRRES_08694	-1.66203	5.40589	0.25564
FGRRES_09042	-1.83031	7.92935	0.25564
FGRRES_02680	-2.72829	3.58793	0.25564
FGRRES_16805	-1.50675	5.79757	0.25564
FGRRES_12080	-2.21064	0.56779	0.256381
FGRRES_11321	-2.32088	1.69976	0.257466
FGRRES_02945	-3.60799	1.90281	0.257819
FGRRES_17257_M	2.03348	0.604608	0.257864
FGRRES_13122	2.00066	-0.0111815	0.258128
FGRRES_11154	-1.96162	1.58204	0.258136
FGRRES_16072_M	-2.12427	0.453068	0.259219
FGRRES_09906	1.50105	7.57343	0.259219
FGRRES_16350	-2.53891	2.93904	0.259219
FGRRES_03896	-2.96311	-0.737409	0.259219
FGRRES_12206	1.81123	9.11533	0.259219
FGRRES_00640	-1.55491	4.25811	0.259219
FGRRES_06717	-1.85011	4.77062	0.259219
FGRRES_07704	-1.91398	2.89356	0.25965
FGRRES_02249	5.5781	6.51472	0.260389
FGRRES_02997_M	2.10945	3.69074	0.260727
FGRRES_16913_M	1.5754	5.95905	0.261486
FGRRES_09532	-1.9305	5.39823	0.261589
FGRRES_10998	3.20756	2.16094	0.262692
FGRRES_10181_M	-1.67463	9.96094	0.263595
FGRRES_02540	1.69857	4.28876	0.264196
FGRRES_11082	-2.52993	2.48084	0.26623
FGRRES_11190	-3.86564	2.32399	0.26623
FGRRES_04134	1.64554	6.54331	0.26623
FGRRES_06054	1.7925	5.94832	0.26623
FGRRES_10480	2.69443	2.26665	0.267316
FGRRES_12369	-2.07815	7.19882	0.267787
FGRRES_00499	-1.52598	6.82454	0.268345
FGRRES_11406	1.89225	2.617	0.268553
FGRRES_04077	-1.72175	7.13013	0.269327
FGRRES_12742	1.61455	5.72865	0.269554
FGRRES_05353	-2.13587	2.62075	0.269929
FGRRES_07458	-1.70752	5.23243	0.269929
FGRRES_17178	1.63946	4.14013	0.269929
FGRRES_17114	-2.17168	-0.29966	0.269934
FGRRES_09091_M	2.54265	0.488629	0.270095
FGRRES_05058	-2.01536	-0.710871	0.2741
FGRRES_13953	-1.61552	2.98163	0.274819
FGRRES_13049	1.7482	1.86956	0.274819
FGRRES_06549	-2.211	9.2969	0.275168
FGRRES_00312	3.73496	0.802088	0.275692
FGRRES_14016	-1.8667	1.39232	0.275738
FGRRES_11114	3.22526	2.3421	0.275869
FGRRES_17076	-4.43011	1.25174	0.277145
FGRRES_07015	-1.66465	4.55941	0.277259
FGRRES_16418	1.76891	5.99525	0.277259
FGRRES_02130	1.66987	3.18717	0.277259
FGRRES_04928	-1.55127	4.68146	0.278095
FGRRES_12350	2.09265	1.44312	0.279932
FGRRES_10549	2.37573	3.77565	0.279932
FGRRES_00999	1.49215	6.38984	0.280378
FGRRES_07852	-1.67379	4.07175	0.28117
FGRRES_17711_17183_M	-3.15384	1.9827	0.283564
FGRRES_10766	1.9836	3.41924	0.284299
FGRRES_13458	-1.9707	1.72552	0.284299
FGRRES_04837	-1.50405	6.28263	0.287458
FGRRES_11757	2.47911	8.54926	0.287501
FGRRES_00565	1.80711	3.67987	0.287545
FGRRES_03700	-2.56869	0.810558	0.28764
FGRRES_04525	2.00895	4.5279	0.287831
FGRRES_02677	1.98944	0.494564	0.288127
FGRRES_17022	2.64714	0.0613587	0.288218
FGRRES_04488_M	1.93433	3.0151	0.29078
FGRRES_04458	3.08143	3.67526	0.290927
MSTRG.3579	1.84674	1.54728	0.290927
FGRRES_13563_M	2.14692	-0.569939	0.29109
FGRRES_02883	-2.88108	0.432132	0.29146
FGRRES_00070	1.92267	3.15513	0.29146
FGRRES_02791	1.55157	5.32058	0.292316
FGRRES_03229	-1.67227	4.72853	0.292367
FGRRES_11651_2_M	1.6699	2.79294	0.293112
FGRRES_00281	-1.43785	5.86884	0.293112
FGRRES_02567	1.56037	7.02419	0.293706
FGRRES_06662	1.49764	4.48573	0.293706
FGRRES_15839	1.88	4.8016	0.293829
FGRRES_11556	-2.24946	3.28185	0.293924
FGRRES_08203	-2.46208	2.80287	0.293991
FGRRES_20163	-1.81045	4.02545	0.293991
FGRRES_17214	2.27155	3.96488	0.295564
FGRRES_16740	2.46325	1.22903	0.295612
FGRRES_03383	2.10239	-0.31367	0.295671
FGRRES_03201	1.57904	3.86942	0.295671
FGRRES_16351	-1.9199	1.75976	0.295829
FGRRES_11038	-2.3204	0.236717	0.295929
FGRRES_15971_12118_M	1.91305	0.568509	0.296711
FGRRES_17363	1.72761	4.87124	0.296978
FGRRES_02913	1.88568	0.853147	0.296978
FGRRES_06230	2.22843	2.39292	0.296978
FGRRES_02825_M	2.36396	4.19997	0.297179
FGRRES_04244	2.22926	6.82004	0.297179
FGRRES_01582	1.65753	2.4674	0.29753
FGRRES_08716	1.83231	0.777381	0.29787
FGRRES_16608	1.58	7.21404	0.298247
FGRRES_01589	1.70124	1.63206	0.300202
FGRRES_07832	2.79607	5.47972	0.300202
FGRRES_15765	-1.9098	2.93613	0.300483
FGRRES_02071	1.47676	5.52727	0.300598
FGRRES_12505	1.75804	6.5866	0.301592
FGRRES_15686	2.19088	0.517999	0.301592
FGRRES_12389	1.93503	0.618845	0.301895
FGRRES_17727	1.78001	3.78419	0.302554
FGRRES_00505	-1.46007	6.63268	0.302892
FGRRES_00521	1.73638	1.81189	0.302892
FGRRES_00265	-1.84552	4.8587	0.303049
FGRRES_10188	-1.45571	7.05949	0.303049
FGRRES_05705	1.89465	0.82491	0.303049
FGRRES_02858	1.92664	1.2034	0.303244
FGRRES_03650	1.81992	1.8009	0.303244
FGRRES_09049	-2.42237	2.84713	0.303798
FGRRES_17220	3.15552	4.55544	0.304495
FGRRES_11706	-2.45856	4.38282	0.304973
FGRRES_13171	-1.62122	3.87444	0.305045
FGRRES_06613	-1.99944	0.764124	0.306055
FGRRES_08825	-1.82611	4.88201	0.307091
FGRRES_03121	-1.93411	0.266843	0.307091
FGRRES_06733	-1.54087	3.50227	0.308081
FGRRES_16989_M	2.25227	3.35328	0.308169
FGRRES_00430	-1.56767	6.76319	0.309082
FGRRES_12694	-1.66551	3.05533	0.30914
FGRRES_04086	2.92143	-1.18735	0.30914
FGRRES_10314	1.71876	2.62508	0.310636
FGRRES_00986	1.76481	6.15648	0.310775
FGRRES_02136	-2.51373	6.42472	0.311699
FGRRES_01599	2.11753	2.09297	0.311753
FGRRES_17484	1.88506	4.13234	0.311753
FGRRES_03443	-1.80087	4.18872	0.311824
FGRRES_16844_M	2.00049	2.14526	0.311933
FGRRES_02325	-2.40164	9.56441	0.312194
FGRRES_05338	2.23393	1.33815	0.313464
FGRRES_11146	-2.91331	2.72809	0.313844
FGRRES_07192	1.88123	5.06945	0.314287
FGRRES_09866	-1.81932	8.57941	0.314437
FGRRES_16224	1.77061	3.56856	0.314437
MSTRG.8203	-1.99776	0.201595	0.314437
FGRRES_17230	2.74026	4.37371	0.314804
FGRRES_16161_M	2.23767	4.53985	0.314804
FGRRES_11908	-1.79854	0.483325	0.314804
MSTRG.14431	2.11857	-0.517871	0.315069
FGRRES_11200	1.5953	5.64909	0.316494
FGRRES_00232	-1.88496	-0.0101592	0.316626
FGRRES_01973	1.73112	6.32348	0.316886
FGRRES_04976	1.89026	2.26915	0.316962
FGRRES_09742	-1.86294	2.23506	0.318184
FGRRES_05352	2.18924	0.362347	0.318521
FGRRES_05235	-1.55852	8.0764	0.318521
FGRRES_16993_M	-1.78954	8.72747	0.318999
FGRRES_16689	-1.42656	5.51654	0.319043
FGRRES_06598	-2.71191	1.99859	0.319135
FGRRES_08681	2.08865	-0.137387	0.320423
FGRRES_17634	1.79665	4.07151	0.320439
FGRRES_03673	2.39937	1.97061	0.320722
FGRRES_05801	2.08688	3.54361	0.321842
FGRRES_03500_M	-2.339	1.42301	0.322794
FGRRES_16570	1.88765	0.386096	0.323097
FGRRES_16566	-1.48649	5.50357	0.32391
FGRRES_13047	2.04539	-0.027662	0.324119
FGRRES_16362	2.20795	3.6618	0.324119
FGRRES_10138	-1.48756	7.99469	0.325037
FGRRES_08581	-1.71972	3.57206	0.325175
FGRRES_09374_M	-2.26395	6.0337	0.325175
FGRRES_12889	-1.53753	3.75914	0.325191
FGRRES_03088	-2.424	0.327685	0.325569
FGRRES_13829	2.4648	3.27337	0.326127
FGRRES_04957_M	-2.58269	3.01407	0.326127
FGRRES_15073	2.28586	0.860761	0.326137
FGRRES_16975	2.2118	2.14069	0.326137
FGRRES_02617	1.79483	0.840553	0.326137
FGRRES_13480	-1.6692	4.99089	0.326137
FGRRES_08974	-1.78781	0.516682	0.326232
FGRRES_00850_M	1.99506	0.563465	0.326232
FGRRES_05704	-2.0161	2.61313	0.326232
MSTRG.5167	2.63185	0.437322	0.326253
FGRRES_01845	1.40502	6.08634	0.326889
FGRRES_17622	1.94258	5.09494	0.326889
FGRRES_07497	1.4142	7.4636	0.328211
FGRRES_06136	-1.77125	0.957726	0.328211
FGRRES_20009	1.63073	2.67328	0.328211
FGRRES_09083_M	2.27871	2.35782	0.328211
FGRRES_06145	1.68397	4.83774	0.328211
FGRRES_16462	1.72271	6.37433	0.328594
FGRRES_13683	2.04538	0.134518	0.328909
FGRRES_05689	1.83187	7.17728	0.329279
FGRRES_15965	2.92626	1.69825	0.329396
FGRRES_03338	-1.87937	3.73054	0.329716
FGRRES_07152	1.8733	10.3425	0.330167
FGRRES_12133_M	3.06707	-0.961524	0.330378
FGRRES_12079	-2.23111	2.54407	0.330557
FGRRES_02203	-2.15064	2.74083	0.330699
FGRRES_02087	1.78403	9.55478	0.330939
FGRRES_10102	1.70976	1.75804	0.332769
FGRRES_11665_M	-1.64273	3.48304	0.333941
FGRRES_02564	1.63172	5.5909	0.334138
FGRRES_08090_M	-1.78355	4.07012	0.334271
FGRRES_08800	1.56622	6.12224	0.334432
FGRRES_13417	2.04855	1.8243	0.334449
FGRRES_16921	1.57938	5.55406	0.334998
FGRRES_00272	2.46701	3.76922	0.334998
FGRRES_12519	-1.9493	1.88755	0.33524
FGRRES_13296_M	2.06231	5.8709	0.33524
FGRRES_05052	-1.70426	4.418	0.335514
FGRRES_07114	1.51917	6.94674	0.336839
FGRRES_04993	-1.57616	3.32584	0.338707
FGRRES_06511	1.66638	6.50662	0.339223
FGRRES_00851	1.88324	0.303847	0.339819
FGRRES_17618	1.75211	5.86943	0.340006
FGRRES_05674	-1.48717	3.61417	0.340136
FGRRES_13343_M	2.18757	6.01405	0.340701
FGRRES_00723	1.61563	6.05713	0.340701
FGRRES_10350	2.07921	2.33246	0.340701
FGRRES_05589	-1.53038	6.40038	0.340701
FGRRES_01084	-1.66529	4.33633	0.340701
FGRRES_09571	1.55159	2.77092	0.340785
FGRRES_10655	-2.40336	1.41649	0.340785
FGRRES_12269	1.94336	0.4077	0.342145
FGRRES_10375	2.45952	4.90109	0.342924
FGRRES_00417	-1.80865	4.4933	0.344713
FGRRES_12616	-2.03135	0.689315	0.344713
FGRRES_06836	-1.46731	5.57227	0.34692
FGRRES_10901	-1.43705	6.61291	0.347527
FGRRES_10969	2.95934	10.2675	0.34783
FGRRES_02741	-1.91272	0.570059	0.348399
FGRRES_15810	1.71535	4.08387	0.348578
FGRRES_02925	2.30286	5.9772	0.34905
FGRRES_02020	1.87132	3.99069	0.349053
FGRRES_05584	-1.51253	5.76024	0.349077
FGRRES_13106_16799_M	-1.41082	7.64039	0.349596
FGRRES_09375	2.37532	2.28451	0.351727
MSTRG.3191	-1.88281	2.79782	0.353129
FGRRES_01905	1.55119	3.48562	0.353129
FGRRES_08146	1.65956	4.28583	0.353456
FGRRES_05084	2.04575	3.36937	0.353732
FGRRES_08284	1.47412	3.91761	0.353853
FGRRES_01652	-1.63436	2.16847	0.355057
MSTRG.15239	1.86694	3.34696	0.355057
FGRRES_08034	-1.89306	0.763156	0.356202
MSTRG.15198	-1.59843	2.46809	0.356202
FGRRES_16131	-1.74506	1.29264	0.358251
FGRRES_04204	-1.5659	5.64204	0.35906
FGRRES_09522	1.67306	7.32531	0.360507
FGRRES_09830_M	-1.55744	8.18064	0.361285
FGRRES_11013_M	-1.8293	1.97505	0.362018
MSTRG.13962	2.04278	2.84425	0.362018
FGRRES_01088	2.1644	3.89529	0.362142
[truncated: 8,976 more rows]

## Sheet: Δadv1 at S0
Supplemental Table S2. The complete list of differentially expressed genes in transcription factor knockouts
gene_id	logFC	AveExpr	adj.P.Val
FGRRES_05440	-5.77324	6.53186	0.00207847
FGRRES_08048	-5.55511	7.64839	0.00207847
FGRRES_07067	-9.23719	2.76996	0.00207847
FGRRES_01872	-6.38364	7.03514	0.00207847
FGRRES_10132	-4.51531	7.8246	0.00323635
FGRRES_10922	8.06275	5.98874	0.00323635
FGRRES_07546	-4.95357	3.67464	0.00323635
FGRRES_03027	-3.69723	7.49299	0.00323635
FGRRES_07205	-4.02657	5.84037	0.00323635
FGRRES_08404	-3.79648	5.05118	0.00323635
FGRRES_01268	-3.9096	4.63439	0.00323635
FGRRES_09345	6.76831	2.81518	0.00323635
FGRRES_11665_M	-6.75253	1.05839	0.00323635
FGRRES_03118	-5.3912	4.20688	0.00323635
FGRRES_07208	-5.81154	2.59071	0.00323635
FGRRES_07774	-5.975	3.85276	0.00323635
FGRRES_12369	-3.68483	6.5049	0.00323635
FGRRES_15120	-3.97467	3.50703	0.00353623
FGRRES_17740	3.43952	6.54043	0.0040096
FGRRES_13822_M	-5.90021	-0.636934	0.0040096
FGRRES_17216	-3.5687	4.4284	0.00409464
FGRRES_06469	-7.62897	8.55064	0.00409464
FGRRES_16793	-4.77016	3.88168	0.00409464
FGRRES_16333	5.05736	2.68731	0.00409464
FGRRES_05357	-5.99487	3.07675	0.00409464
FGRRES_17314	3.26056	4.66789	0.00452742
FGRRES_07784	7.40219	3.61895	0.00452742
FGRRES_01401	5.02137	4.77254	0.00481211
FGRRES_10611	-4.44985	5.64364	0.00481211
FGRRES_13788	-6.33706	2.00129	0.00507087
FGRRES_05947	5.45085	2.73723	0.00535231
FGRRES_07522	4.8544	4.93158	0.00588612
FGRRES_09475	-3.09707	6.67711	0.00623397
FGRRES_08440	-5.40652	3.20987	0.00623397
FGRRES_02961	3.07713	5.20465	0.00623397
FGRRES_11276	4.14113	3.32414	0.00623397
FGRRES_04971	6.39357	0.798523	0.00623397
FGRRES_13562_M	4.59887	6.72726	0.00623397
FGRRES_07596	4.90412	1.45768	0.00623397
FGRRES_01768	4.671	1.43481	0.00637273
FGRRES_10937	-3.00429	4.1563	0.00653886
FGRRES_11314	6.08296	-0.565483	0.00673835
FGRRES_10972	4.016	3.80356	0.00673835
FGRRES_03840	3.34284	3.75087	0.00673835
FGRRES_02976	-6.34257	5.7139	0.00673835
FGRRES_17134	-3.2506	5.03276	0.00673835
FGRRES_03884	3.35365	5.41333	0.00673835
FGRRES_07045	-3.07124	4.60445	0.00673835
FGRRES_11136	5.55616	-1.07343	0.00673835
FGRRES_17425	4.05762	2.30565	0.006872
FGRRES_11249	-6.06079	8.62112	0.0071652
FGRRES_06471	-6.54177	-1.86295	0.00757018
FGRRES_07630	5.33173	8.51376	0.00777672
FGRRES_16488	-5.67461	3.23105	0.00813928
FGRRES_04972_M	6.68478	0.775839	0.00813928
FGRRES_16363	-3.94545	1.86448	0.00813928
FGRRES_11164	-5.9331	10.091	0.00822459
FGRRES_08414	5.15855	5.25789	0.0086104
FGRRES_15779	-5.26512	5.28784	0.00876074
FGRRES_04538	6.26527	-0.312156	0.00876074
FGRRES_02447	3.57755	4.61839	0.00918507
FGRRES_02810_M	-3.23532	6.48386	0.00918507
FGRRES_12819	-3.15606	3.18949	0.00918507
FGRRES_16728_M	-3.36864	7.41563	0.00918507
FGRRES_20352	7.81024	0.713058	0.00983259
FGRRES_04928	-2.99944	4.0797	0.00983259
FGRRES_10326	-3.99888	5.52828	0.00983259
FGRRES_04936	-3.02162	9.73185	0.00983259
FGRRES_13198	-4.11222	1.68649	0.0102916
FGRRES_11472	-3.13493	9.08065	0.0102916
FGRRES_03601	5.25322	0.180304	0.0102916
FGRRES_02909_M	5.12868	2.25546	0.0106375
FGRRES_03026	4.98477	3.56765	0.0110441
FGRRES_02658	5.93789	4.29717	0.0110441
FGRRES_15805	-4.06884	3.03133	0.0112112
FGRRES_10614	-4.62472	6.60747	0.0120609
FGRRES_11145	-5.02251	0.860358	0.0120609
FGRRES_13247	3.5146	4.18686	0.0120609
FGRRES_03934_M	-3.6548	5.74558	0.0120994
FGRRES_07982_M	-8.36416	1.03955	0.0120994
FGRRES_08579	-2.78406	5.44975	0.0120994
FGRRES_01169	-2.46992	5.74286	0.0121077
FGRRES_13412	3.02412	6.55772	0.0121206
FGRRES_04517	-3.0774	4.87215	0.0127053
FGRRES_07744	3.37473	4.26841	0.0127053
FGRRES_03932	-4.57802	4.79314	0.0127053
MSTRG.718	-5.5084	-1.85341	0.0127562
FGRRES_03387_M	9.72449	1.49498	0.0131541
FGRRES_13464	-3.55414	5.35838	0.0131541
FGRRES_06467	5.53728	2.05159	0.0131541
FGRRES_11667_M	-3.87529	1.80188	0.0131774
FGRRES_09451	-4.83184	4.35662	0.0137313
FGRRES_10613	-4.92237	6.19877	0.0137313
FGRRES_04740	3.79595	2.05893	0.0137313
FGRRES_11156	5.32617	-1.71183	0.0137313
FGRRES_11072	2.73806	5.27861	0.0137313
FGRRES_02115	-3.54835	5.28854	0.0137313
FGRRES_00806	-5.41523	10.7098	0.0137313
FGRRES_01752	3.10653	4.30528	0.0137313
FGRRES_03202	8.01087	2.31927	0.0137313
FGRRES_01700	3.01137	4.81989	0.0137313
FGRRES_08094	4.11773	1.91751	0.0137313
FGRRES_03430	8.07877	4.01583	0.0137313
FGRRES_16133	2.64853	6.76705	0.0137313
FGRRES_13012	-3.45254	3.84203	0.0138647
FGRRES_11864	4.16197	8.40974	0.0140337
FGRRES_16109	-3.20939	4.21075	0.0143248
FGRRES_04460_M	4.3892	1.56381	0.0144615
FGRRES_15932	-3.60903	5.89525	0.0144784
FGRRES_08073_M	-4.57689	5.11726	0.015055
FGRRES_03338	3.19906	6.33938	0.015503
FGRRES_03347_M	-2.87601	6.01398	0.0155154
FGRRES_02488	4.52715	4.16002	0.0155718
FGRRES_17232	3.47898	6.94561	0.0155718
FGRRES_06550_M	-3.06474	9.2369	0.0156382
FGRRES_13536	5.68979	-1.00121	0.0156382
FGRRES_09045	-3.15111	4.6417	0.0156382
FGRRES_07569	3.08597	5.47501	0.015788
FGRRES_09450_M	-2.86351	4.4735	0.015874
FGRRES_03359	3.04246	3.32435	0.0159514
FGRRES_00347	2.68532	4.00433	0.0163379
FGRRES_11098	-3.74182	10.2316	0.0163379
MSTRG.15251	-3.34138	2.4868	0.0167897
FGRRES_07416_M	-2.54152	6.2539	0.0167897
FGRRES_15880	-2.9739	6.72849	0.0168891
FGRRES_06479	3.26179	5.04474	0.0168891
FGRRES_01861	3.64909	5.12329	0.0173936
FGRRES_11099	-3.23905	9.46366	0.0175684
FGRRES_11870	6.71493	0.252741	0.0178957
FGRRES_01818_M	-6.85346	5.49633	0.0181011
FGRRES_16176	6.80494	5.02312	0.0181011
FGRRES_02034	7.09257	2.43451	0.0181011
FGRRES_16555	6.00901	6.49937	0.0181011
FGRRES_02119	-3.24598	6.75969	0.0181011
FGRRES_16182	3.1056	5.30258	0.0185285
FGRRES_20336	-7.42298	-0.123728	0.0187434
FGRRES_16362	3.40916	4.32213	0.0187434
FGRRES_03686_M	6.09192	1.61658	0.0190552
FGRRES_11496	5.67139	-0.762403	0.0190552
FGRRES_16374	-3.84152	4.7855	0.0192796
FGRRES_07631	4.7545	4.4924	0.0192796
FGRRES_06993	-4.33383	8.68385	0.0195645
FGRRES_02112	-3.46816	1.91987	0.019997
FGRRES_05653	2.68905	9.63676	0.019997
FGRRES_02690	-2.26595	4.56051	0.019997
FGRRES_15026	3.1431	1.92614	0.0203916
FGRRES_10612	-5.26738	5.2186	0.0203924
FGRRES_10383	2.70415	8.69253	0.0204603
FGRRES_07651	4.10986	4.48062	0.0207144
FGRRES_07684_M	4.85905	1.18851	0.0214882
FGRRES_09896	3.71845	7.96686	0.0222761
FGRRES_15057	4.02533	-0.813161	0.0223055
FGRRES_16153	5.27783	6.69078	0.0224061
FGRRES_13480	-3.19137	4.36192	0.0224668
FGRRES_10982	-2.93321	6.83016	0.0224668
FGRRES_06549	-3.39442	8.84435	0.0225941
FGRRES_16104	4.89954	0.24056	0.0233762
FGRRES_04013	-5.2168	3.74561	0.0233762
FGRRES_08059	-4.17678	3.16334	0.0235173
FGRRES_15933	-5.2534	8.95663	0.0235173
FGRRES_10742	-2.79115	5.10302	0.0240738
FGRRES_16697	2.62833	3.37845	0.0242217
FGRRES_16733	2.3733	8.63501	0.0243526
MSTRG.8135	3.53068	4.04985	0.0243526
FGRRES_17573	-3.70729	2.96902	0.0243526
FGRRES_07871	3.11054	2.46195	0.0243772
FGRRES_03933	-4.374	4.21169	0.0243772
FGRRES_02118	-3.66472	6.56659	0.0243772
FGRRES_07765	-10.77	1.55189	0.0243772
FGRRES_01977	-3.03338	2.37643	0.0247985
FGRRES_04874	-4.61264	8.42407	0.0250339
FGRRES_13648	3.02007	2.01449	0.0250807
FGRRES_11868	3.39436	0.296306	0.025159
FGRRES_02569	-6.39044	3.43951	0.025159
FGRRES_01158	3.96977	6.7511	0.025159
MSTRG.13962	2.83148	3.31423	0.025159
FGRRES_03800	-2.14467	4.88261	0.0255494
FGRRES_16889	4.27859	1.73068	0.0257275
FGRRES_11411	-4.09255	7.30959	0.0262451
FGRRES_04542	3.3399	1.97083	0.0280835
FGRRES_16297	5.21356	3.40899	0.028448
FGRRES_07516	2.73215	3.35398	0.028877
FGRRES_02847	4.15999	4.59692	0.028877
FGRRES_00016_M	-5.67785	0.11605	0.0290149
FGRRES_02842_M	-4.92653	1.36301	0.0290149
FGRRES_07944_M	2.33215	4.78855	0.0290149
FGRRES_07629	5.30856	1.63033	0.0312834
FGRRES_10609	-4.88095	6.29609	0.0312834
FGRRES_17157	4.65454	0.185569	0.0312834
FGRRES_17469	4.241	3.19915	0.0312834
FGRRES_00260	5.95132	6.17671	0.0315294
FGRRES_17394_M	4.01134	2.4691	0.0318678
FGRRES_12851	4.55599	7.03826	0.0320424
FGRRES_00973	-3.06451	5.96409	0.0322395
FGRRES_17267	2.92794	2.42254	0.0322395
FGRRES_09722	-3.15378	7.3299	0.0322395
FGRRES_02173	2.81231	4.20483	0.0322395
FGRRES_17677	-3.45874	1.48275	0.0322395
FGRRES_17153	-3.96201	4.43049	0.0322395
FGRRES_12554	5.1872	-0.741481	0.0332208
FGRRES_08923	2.56473	3.60435	0.0332208
FGRRES_01238	-2.31603	9.05824	0.0334131
FGRRES_01868	5.33674	1.809	0.0334645
FGRRES_08207_M	-2.62616	4.15318	0.0334645
FGRRES_17361	4.33742	2.02446	0.0334645
FGRRES_11362	-4.17527	3.29831	0.0334645
FGRRES_17401	-4.14679	5.09312	0.0334645
FGRRES_10230	2.63925	5.54427	0.0338446
FGRRES_01595	3.90432	2.5919	0.0338446
FGRRES_04692	4.53575	-0.234786	0.0339267
FGRRES_13381	3.88294	1.5547	0.0339267
FGRRES_15909	-2.1578	7.0359	0.0339267
FGRRES_11112	2.88925	1.47625	0.035852
FGRRES_00193	-2.68209	2.45013	0.0363104
FGRRES_17400	-3.47707	6.62984	0.0363449
FGRRES_12123	5.1001	0.462485	0.0363449
FGRRES_16881_M	3.48342	3.11564	0.0363449
FGRRES_04805	-4.24803	8.94397	0.0372536
FGRRES_15003	-3.38067	7.25944	0.0375398
FGRRES_00422	2.438	7.14479	0.0375398
FGRRES_16896	5.3198	6.3541	0.0381043
FGRRES_01734_M	4.94206	3.28239	0.0381043
FGRRES_04226	2.05894	5.35595	0.0383689
FGRRES_05916	-2.22816	9.15023	0.0386682
FGRRES_02645	2.30776	6.03405	0.039343
FGRRES_11998_M	-3.47701	-0.940653	0.0400175
FGRRES_16198	-3.32856	4.15106	0.0409447
FGRRES_01329	-2.00667	6.96567	0.0415757
FGRRES_05796	-3.60468	5.88162	0.0430734
FGRRES_04525	-4.05665	1.6261	0.0430734
FGRRES_04283	3.25051	6.73907	0.043225
FGRRES_15809	4.09351	0.346748	0.0433237
FGRRES_06541	-4.80029	2.4222	0.0433237
FGRRES_11250	-3.6898	1.6453	0.0435027
FGRRES_16312_M	5.64292	0.830948	0.0436872
FGRRES_16336	-1.97538	6.58418	0.0441083
FGRRES_09159	6.09642	0.662312	0.0442046
FGRRES_11110	4.04395	5.4821	0.0442046
FGRRES_11238	3.77607	-0.773817	0.0449576
FGRRES_04137	-2.19956	9.50358	0.0449576
FGRRES_07754	2.63276	2.44174	0.0463329
FGRRES_13053	-2.47087	7.13993	0.046828
FGRRES_02216	3.27867	2.55172	0.046828
FGRRES_05061	4.85417	8.46234	0.046828
FGRRES_09044_M	-2.84557	5.09966	0.046828
FGRRES_16376	5.29867	2.53272	0.046828
FGRRES_20306	3.5785	-1.04079	0.046828
FGRRES_03510	3.85756	5.00061	0.0469408
FGRRES_03807	3.57103	0.158839	0.0469408
FGRRES_03744	2.71232	5.38552	0.0488669
FGRRES_16373_M	-3.32748	4.22765	0.0488669
FGRRES_00671	-2.17331	9.44244	0.0488669
FGRRES_06545	-2.1289	9.3643	0.0488669
FGRRES_11406	3.17812	3.38526	0.0488669
FGRRES_09070	-2.91703	0.373259	0.0489991
FGRRES_02281	4.32255	2.32429	0.0489991
FGRRES_17127	-3.12455	0.110109	0.0489991
FGRRES_06110	-3.00327	5.70443	0.0491474
FGRRES_01848	2.68139	4.87326	0.0491474
FGRRES_03409	-4.2423	1.69556	0.0491474
FGRRES_10225	2.48148	3.47123	0.0491474
FGRRES_03245_M	4.02898	3.40954	0.0491474
FGRRES_04550_M	3.22013	1.39921	0.0491474
FGRRES_07743	1.95448	6.36091	0.0491474
MSTRG.17463	-3.04685	2.53604	0.0491474
FGRRES_06548	-2.83625	9.93977	0.0491474
FGRRES_05819	4.41621	-0.493357	0.0491474
FGRRES_04739	5.21792	2.79647	0.0491474
FGRRES_17071	4.98604	-0.94393	0.0491474
FGRRES_03162	6.2623	-0.0711446	0.0491474
FGRRES_15810	-2.55717	2.07686	0.0497203
FGRRES_03342	4.33769	1.09047	0.05042
FGRRES_03079	-1.97167	8.12397	0.0505925
FGRRES_04381	-2.99128	1.97866	0.0509314
FGRRES_00739	-2.67233	4.63759	0.0509314
FGRRES_02866	-3.38632	3.58751	0.0509314
FGRRES_03958	3.55963	0.984787	0.0512531
FGRRES_07207	-5.47981	-0.712758	0.0515674
FGRRES_08279	-3.08511	3.54424	0.051574
FGRRES_10363	2.07318	6.01704	0.0522234
FGRRES_16381	3.40644	1.12067	0.0522234
FGRRES_13888	-1.87569	5.58057	0.0522234
FGRRES_06620	-2.06978	5.37977	0.0528484
MSTRG.7051	-3.91205	-0.304663	0.0529976
FGRRES_12439	2.78023	7.68461	0.0530285
FGRRES_03494	6.42551	-1.1439	0.0530285
FGRRES_07742	2.54274	6.66849	0.0530285
FGRRES_16879	2.11824	7.82702	0.0533914
FGRRES_09040	4.94216	1.33966	0.0534705
FGRRES_10442	5.81587	-1.20568	0.053527
FGRRES_06155_M	2.75805	1.37349	0.0536739
FGRRES_03806	4.28447	-1.05523	0.0537156
FGRRES_09381	-2.55982	8.50089	0.0537156
MSTRG.13294	-2.96645	-0.251264	0.0541838
FGRRES_02448	3.8733	-0.146677	0.0546668
FGRRES_03201	2.31152	4.33121	0.0554331
FGRRES_10443	5.96258	2.44062	0.0556938
FGRRES_17059	3.1986	0.144614	0.0557015
FGRRES_07480	-2.25706	11.6786	0.0565538
FGRRES_10985	3.80697	2.01212	0.0565538
FGRRES_00070	2.79051	3.73445	0.0570658
FGRRES_03688	2.23805	6.2236	0.0573588
FGRRES_04490	3.87436	3.0844	0.0573588
FGRRES_04180	5.96489	3.02565	0.0578041
FGRRES_05071	2.82546	1.13559	0.0581804
FGRRES_10164	-2.49688	5.23847	0.0581804
FGRRES_17085	-2.2409	4.97461	0.0581804
FGRRES_03500_M	-3.228	1.04152	0.0581804
FGRRES_11158	2.82613	8.67739	0.0593205
FGRRES_17468	3.72897	-0.204115	0.0596102
FGRRES_01867	2.75388	5.68183	0.0600166
FGRRES_03463	3.46617	3.11001	0.0604051
FGRRES_16847	-3.33408	7.37356	0.0605221
FGRRES_10245	-2.16211	9.69304	0.0605221
FGRRES_00701	3.34259	2.88726	0.060877
FGRRES_07496_M	1.84986	7.61544	0.0619893
FGRRES_06566	2.56896	6.90609	0.0634225
FGRRES_02315	-3.27209	4.64987	0.0634225
FGRRES_17107	-2.76546	0.844426	0.063488
FGRRES_08478_M	-2.34639	9.53047	0.063533
FGRRES_00631	-2.13212	10.4613	0.0636793
FGRRES_12234_M	2.62868	2.14504	0.0644092
FGRRES_13162	4.79503	4.02786	0.0644092
FGRRES_04461	2.22023	3.12757	0.0652211
MSTRG.11593	2.89185	0.129101	0.0658562
FGRRES_00840	4.00756	5.47287	0.0662883
FGRRES_20304	2.7689	1.08128	0.0670004
FGRRES_08679_M	2.86161	5.9956	0.0673504
FGRRES_08972	2.10052	4.93983	0.0692732
FGRRES_04383	5.43794	-0.108811	0.0694002
FGRRES_05493	-2.13059	9.81542	0.0709939
FGRRES_01789	5.02893	-0.56615	0.0709939
FGRRES_13848_M	2.58943	5.66793	0.0709939
FGRRES_02117	-4.83078	9.1607	0.0709939
FGRRES_10582	3.43356	1.38624	0.0710984
FGRRES_05640	-2.03284	9.81303	0.0716908
FGRRES_04224	5.82723	0.107524	0.0716908
FGRRES_15965	4.18766	2.4942	0.0716908
FGRRES_07866	-2.07889	7.89096	0.0718676
FGRRES_10784	5.99356	1.57938	0.0733365
FGRRES_20405	-2.79931	-0.334108	0.0740238
FGRRES_08413	3.07475	0.814788	0.0742164
FGRRES_20299	-2.88412	-0.452533	0.0748671
FGRRES_05048	3.53704	4.50649	0.0749996
FGRRES_03228	2.92324	-0.587503	0.0752769
FGRRES_08903	-1.84604	5.00739	0.0764831
FGRRES_06020_M	-1.97115	9.84065	0.0766777
FGRRES_02291	2.75033	5.25638	0.0772529
FGRRES_09062_M	-2.86502	5.77298	0.0772529
FGRRES_16869	-4.44882	2.85236	0.0772529
FGRRES_16300_M	4.04187	7.01903	0.0773978
FGRRES_05652	4.58665	6.13843	0.0777943
FGRRES_03231	2.59733	2.24729	0.078095
FGRRES_17106	3.41715	5.18346	0.0782106
FGRRES_02901	4.14873	1.12959	0.0788305
FGRRES_10942	-2.06699	10.3946	0.0788305
FGRRES_11171	2.48691	3.53613	0.0788305
FGRRES_03825	2.88785	5.27981	0.0788305
FGRRES_00994	-3.00176	4.70702	0.0788305
MSTRG.4840	-2.52833	3.14671	0.0788305
FGRRES_17678	3.34459	3.95333	0.0789491
FGRRES_08895	-2.05768	10.4271	0.0789963
FGRRES_07027	2.71872	4.35662	0.0789963
FGRRES_08700	3.06198	8.56179	0.0789963
FGRRES_06038	-2.46872	3.24078	0.0789963
FGRRES_04555_M	-1.90231	4.65418	0.0791352
FGRRES_08958	-2.09431	4.32957	0.0791352
FGRRES_12834	3.67041	2.45919	0.0791352
FGRRES_03687_M	2.66429	4.64473	0.0796767
FGRRES_07856	-2.21315	9.41755	0.0796767
FGRRES_17313	-2.62106	2.74178	0.0796767
FGRRES_03911	-5.25682	6.31256	0.0808271
FGRRES_11155	4.02852	3.18205	0.0825088
FGRRES_01405	-2.15226	5.3179	0.0831374
FGRRES_04853	2.80397	5.58058	0.0844652
FGRRES_16169	3.12675	5.12666	0.0847335
FGRRES_11544	3.46953	4.24845	0.0851374
FGRRES_07753	1.96125	4.1932	0.0851777
FGRRES_05936	2.68521	1.52526	0.0851777
FGRRES_02111	-3.87374	9.05891	0.0851777
FGRRES_05097_M	3.37348	0.514788	0.0860207
FGRRES_12141	-2.64312	-0.193195	0.0861743
FGRRES_15891	-2.62648	2.8832	0.0861743
FGRRES_06791	-1.75509	5.08647	0.0867168
MSTRG.8976	3.38192	-0.515737	0.0867168
FGRRES_09266	-2.4444	7.35013	0.0869284
FGRRES_03021_M	3.19762	-0.608335	0.0869284
FGRRES_12862	2.72509	5.58638	0.0869284
FGRRES_09471	-1.97315	10.6148	0.0869284
FGRRES_01175_M	-1.86157	5.21989	0.0869284
FGRRES_10386	4.35969	0.633265	0.0870248
FGRRES_07696	-2.5849	2.23669	0.0872
FGRRES_09293_M	3.21107	4.54812	0.0872969
FGRRES_11377	2.591	3.78754	0.0878191
FGRRES_05974	-2.34224	6.01572	0.088588
FGRRES_17070	-2.89975	1.26505	0.089943
FGRRES_02023	3.13824	0.204747	0.0902322
FGRRES_15749	2.48669	5.38508	0.0913723
FGRRES_11540	2.25228	6.2952	0.0913723
FGRRES_03913	3.29774	3.81456	0.0913723
FGRRES_04895	2.78714	2.67922	0.0913723
FGRRES_04524	-2.89204	1.46401	0.0913723
FGRRES_01081	-1.96771	9.96637	0.0913723
FGRRES_15703	-2.22003	5.05814	0.0913723
FGRRES_01440	3.49137	2.86136	0.0913723
FGRRES_17091	4.45372	-0.390108	0.0925502
FGRRES_02913	3.06693	1.58697	0.0929458
FGRRES_16884	2.53048	4.24668	0.092986
FGRRES_00412	4.94472	3.55776	0.0934493
FGRRES_02999	2.81572	3.39641	0.0934493
MSTRG.324	-3.39087	-0.526399	0.0938568
FGRRES_07785	5.16058	7.91327	0.0938568
FGRRES_00798	-2.00868	8.82047	0.0938568
FGRRES_15918	3.07053	3.84397	0.0943051
FGRRES_06019	-2.01106	10.2531	0.0943051
FGRRES_01154	-1.99576	10.3971	0.0943051
FGRRES_02038	6.21586	0.90162	0.0943051
FGRRES_07829	5.05957	0.00458571	0.0943051
FGRRES_04388	-1.95183	4.27812	0.0943051
FGRRES_05999_M	-1.95287	10.483	0.0953969
FGRRES_03838	2.1506	3.68007	0.0967539
FGRRES_01384	3.13066	-0.103677	0.0970662
FGRRES_02588	-2.15482	9.0466	0.0973621
FGRRES_15694	3.21255	6.60877	0.0981044
FGRRES_07672	2.74693	5.81092	0.098236
MSTRG.578	2.55782	0.85408	0.0990078
FGRRES_15884	2.68147	5.98824	0.0994781
FGRRES_04597_M	4.55848	0.681181	0.0994781
FGRRES_03110	4.65029	-0.172869	0.0994781
FGRRES_01072	-4.15532	1.50339	0.0997281
FGRRES_08987	-1.89783	4.41458	0.100973
FGRRES_07901	2.22987	5.48272	0.100973
FGRRES_01491	3.63492	1.68253	0.100973
FGRRES_15719	4.35458	-0.834079	0.102797
FGRRES_16275	2.53073	2.67033	0.103187
FGRRES_17245	3.62951	2.16357	0.103706
FGRRES_17455	2.76624	1.67547	0.104149
FGRRES_07822	-6.52254	6.37191	0.104149
FGRRES_11274	-2.31531	2.57941	0.105446
FGRRES_12121	-4.34043	-1.41712	0.106231
FGRRES_00417	-1.95172	4.50589	0.106231
FGRRES_10441_M	3.2224	-0.929081	0.10643
FGRRES_11577	-2.80912	1.21644	0.10643
FGRRES_04471	-2.62308	5.46447	0.10643
FGRRES_08012	-2.44788	7.51968	0.106631
FGRRES_00802	-2.05362	9.18002	0.106896
FGRRES_01084	-2.09326	4.2087	0.106896
FGRRES_08201	2.58014	6.51645	0.107978
MSTRG.3191	-2.51093	2.56849	0.108968
FGRRES_05354	2.05091	3.4384	0.111497
FGRRES_04149	-1.95067	9.82451	0.111497
FGRRES_00285	3.20998	4.95005	0.111876
FGRRES_01748	2.97618	1.79302	0.112007
FGRRES_16629	-2.82085	3.95915	0.114549
FGRRES_11282	2.61667	1.09976	0.115079
FGRRES_00129_M	2.63495	1.30048	0.115751
FGRRES_06931	-2.05607	10.7094	0.115751
FGRRES_00411	3.08635	0.795377	0.115751
FGRRES_03030_M	-2.39423	3.96724	0.115751
FGRRES_08002	3.92398	0.503662	0.115751
FGRRES_01578	2.94271	-0.620262	0.115751
FGRRES_03255	-2.95818	2.62214	0.116973
FGRRES_00855	-1.76438	7.35092	0.119082
FGRRES_05795	-2.94449	0.0670592	0.119082
FGRRES_10181_M	-1.92311	9.94357	0.119843
FGRRES_07065_M	-2.3741	3.06344	0.119843
FGRRES_04521	3.07179	0.543511	0.119843
FGRRES_05743	2.05813	3.64638	0.119843
FGRRES_09913	2.59224	2.4048	0.119983
FGRRES_07029	2.38599	4.71882	0.120764
FGRRES_09623_M	-2.27707	6.44658	0.120941
FGRRES_06692	2.77315	12.6459	0.120941
FGRRES_04763	4.05463	0.099323	0.121518
FGRRES_06921_M	-1.82892	8.81615	0.122647
FGRRES_20114	3.40574	1.8356	0.122647
FGRRES_04480	-2.29277	1.05208	0.122647
FGRRES_08416	-2.43703	4.91297	0.123021
FGRRES_13758	2.37098	0.388429	0.123021
FGRRES_03739_M	3.66091	-0.403723	0.124909
FGRRES_17230	3.4422	4.83919	0.124909
FGRRES_04900	4.14935	1.3409	0.125017
FGRRES_04518	-4.6689	5.97117	0.125065
FGRRES_03738	2.34767	3.9436	0.12663
FGRRES_11741	3.0044	1.49738	0.127019
FGRRES_03264	-3.81635	7.19984	0.128411
FGRRES_10661	2.30371	2.22181	0.12866
FGRRES_05593	-2.20692	8.36986	0.12866
FGRRES_12597	2.40985	4.63625	0.12866
FGRRES_07755	-2.9273	9.20826	0.12866
FGRRES_08001	-2.58802	0.431987	0.12866
FGRRES_09599	-2.3364	7.66524	0.130332
FGRRES_02169	-2.28299	5.25119	0.131159
FGRRES_20092	-2.94784	3.72485	0.132337
FGRRES_10010	-1.98684	9.86374	0.133034
FGRRES_04873	-1.98901	4.71343	0.134024
FGRRES_00634	-2.05006	9.66471	0.136392
FGRRES_03570_M	3.88164	-0.870822	0.137297
FGRRES_09398	-1.70846	6.2837	0.137873
FGRRES_04215	-3.05261	4.03317	0.138233
FGRRES_10549	2.63498	3.99433	0.139455
FGRRES_09066	-2.51581	0.712443	0.139781
FGRRES_10316	-2.3142	4.19016	0.139883
FGRRES_00395	-1.89467	11.107	0.140524
FGRRES_04162	3.8185	2.45529	0.140883
FGRRES_04897_M	-3.03968	-0.299289	0.141704
FGRRES_01482	4.6839	1.32572	0.141978
FGRRES_07823	-5.80117	2.4828	0.142864
FGRRES_08105	-2.92251	1.24321	0.143752
FGRRES_11645	4.60128	-0.0690443	0.143752
FGRRES_05342	2.96427	4.40039	0.144938
FGRRES_01580	4.03638	6.52973	0.146264
FGRRES_01871_M	-2.04791	8.58727	0.146591
FGRRES_01557	1.98578	6.07063	0.146591
MSTRG.3256	-2.47081	0.168926	0.146591
FGRRES_16687	-2.51798	-0.0295152	0.146591
FGRRES_09211	2.53173	7.96553	0.146597
FGRRES_11762	2.92853	-0.0161107	0.146814
FGRRES_07096	-2.68765	8.0072	0.14732
FGRRES_00449	-1.8737	6.5547	0.14732
MSTRG.1507	2.4121	1.8524	0.147537
FGRRES_06771	-1.85268	7.06732	0.147951
FGRRES_01459	4.30729	2.31599	0.147959
FGRRES_03295	3.44437	5.28642	0.148273
FGRRES_16469	2.01397	4.29952	0.148553
FGRRES_00718	2.00915	4.64312	0.148553
FGRRES_20120	2.67478	8.40239	0.148553
FGRRES_08714_M	-2.04119	9.94018	0.148814
FGRRES_08892	2.13527	7.06131	0.148866
FGRRES_15971_12118_M	3.22152	1.33836	0.148866
FGRRES_03680	2.86677	3.5694	0.150184
FGRRES_08676	-1.84792	9.67639	0.151747
FGRRES_10579	4.57877	-0.447611	0.151747
FGRRES_10388	-1.66791	7.43263	0.151747
FGRRES_04746	4.14653	-0.884167	0.152755
FGRRES_03345	3.44688	5.20088	0.153336
FGRRES_17304	5.27728	2.57137	0.153336
FGRRES_10395	3.66154	0.0032439	0.153419
FGRRES_01016	-1.94423	9.91023	0.153419
FGRRES_07758	-2.7222	3.4348	0.153898
FGRRES_15034	3.00694	3.9884	0.154957
FGRRES_12434	3.08585	2.97754	0.157816
FGRRES_17363	2.17504	5.19594	0.15915
FGRRES_01504	-1.83574	9.85168	0.159545
FGRRES_16683	3.02682	4.6821	0.159545
FGRRES_00040	2.34954	-0.119219	0.160079
FGRRES_04511_M	-2.26283	1.69872	0.160533
FGRRES_00483	2.47259	5.84596	0.160713
FGRRES_02861	3.02747	4.55628	0.161691
FGRRES_07036_M	4.41308	1.9148	0.161691
FGRRES_09921	2.23377	6.73987	0.16284
FGRRES_12028_M	-2.04393	9.32172	0.16284
FGRRES_09083_M	3.1028	2.94072	0.164277
FGRRES_12738	-3.26863	4.26873	0.16557
FGRRES_06757	-1.77737	9.91174	0.165604
FGRRES_16740	2.6179	1.4545	0.167285
FGRRES_11337	2.92583	-0.198982	0.167429
FGRRES_15853	4.51094	3.19147	0.169274
FGRRES_03981_M	-2.45592	-0.36683	0.169274
FGRRES_06782	-2.18894	2.97087	0.169295
FGRRES_00331	-1.74571	7.62433	0.169295
FGRRES_15653	2.09511	4.92433	0.169295
FGRRES_04429	1.98249	5.16127	0.169295
FGRRES_05818_M	3.8011	3.26811	0.170374
FGRRES_10286	-1.91915	6.72518	0.1706
FGRRES_10655	-3.05486	1.13883	0.172073
FGRRES_04733	3.08253	5.08002	0.172096
MSTRG.14226	2.14054	2.92715	0.172878
FGRRES_02667	-3.30155	10.4096	0.172878
FGRRES_00023	4.14815	-0.699625	0.174229
FGRRES_08695	2.65097	6.60522	0.174229
FGRRES_02637	-1.66608	6.55594	0.174513
FGRRES_10580	3.38581	0.641875	0.174513
FGRRES_09596	4.63759	2.89173	0.174513
FGRRES_07896	-2.05501	4.5362	0.174513
FGRRES_06199	-2.03828	2.8227	0.175197
FGRRES_00642	-1.96242	6.88549	0.176472
FGRRES_06463	3.63213	0.401888	0.176472
FGRRES_20231	2.80474	6.09427	0.176472
FGRRES_17019	3.70518	4.83974	0.176533
MSTRG.2936	-3.6973	-0.0526549	0.176538
FGRRES_15689	2.67489	7.41052	0.176706
FGRRES_12611	2.70233	-0.429343	0.176706
FGRRES_01070_M	2.1157	5.73246	0.176706
FGRRES_07869	2.92553	0.405408	0.176706
FGRRES_02982	-2.4169	2.36622	0.176706
FGRRES_06661_M	-1.82314	4.42126	0.176706
FGRRES_16816_M	-2.08812	8.06019	0.176706
FGRRES_02643_M	2.30541	2.75498	0.176706
FGRRES_11878_M	-2.0558	7.24591	0.177958
FGRRES_07250	-1.60922	7.79812	0.178814
FGRRES_06129	2.08144	2.37866	0.178814
FGRRES_05231	1.83653	5.59071	0.178814
FGRRES_11229	-3.511	4.51815	0.178814
FGRRES_07709_M	3.99395	2.16373	0.178814
FGRRES_15985	-2.29086	2.71316	0.178814
FGRRES_02493	-2.03401	8.84856	0.178814
FGRRES_02529	-1.56832	6.28789	0.178814
FGRRES_01021_M	-1.80074	10.2107	0.178814
FGRRES_05521	2.13551	2.00806	0.178814
FGRRES_08142	-3.6258	8.48039	0.178942
FGRRES_02212	-1.83047	4.17925	0.179225
FGRRES_08214	-2.9646	-0.649425	0.179225
FGRRES_03586	3.00963	1.09755	0.179344
FGRRES_11602	2.87137	7.40473	0.179344
FGRRES_13675	1.65386	5.50373	0.179344
FGRRES_07567	-2.0825	5.33624	0.179344
FGRRES_07661	2.70643	0.240912	0.179344
FGRRES_03167_M	3.93448	0.761357	0.179881
FGRRES_10608	-2.50683	8.75216	0.180987
FGRRES_10969	3.41012	10.5977	0.180998
FGRRES_11915	-1.73331	9.62544	0.181404
FGRRES_03046	2.08604	10.6622	0.182358
FGRRES_08068_M	2.26247	1.18088	0.182391
FGRRES_10003_M	-1.85896	6.43101	0.182847
FGRRES_13422	2.12846	6.64183	0.182847
FGRRES_09974	-1.92762	10.6487	0.182847
FGRRES_00262_M	3.77253	-0.250864	0.183476
FGRRES_09493	1.81133	5.84003	0.18458
FGRRES_08061_M	3.12733	7.70994	0.185037
FGRRES_03061	2.18625	5.10733	0.186998
FGRRES_08003	3.9854	0.485428	0.187133
FGRRES_17179	1.91885	5.22363	0.191599
FGRRES_17580_B_M	2.96774	-0.654918	0.191914
FGRRES_02178_M	4.19807	-0.254929	0.192086
FGRRES_13759_M	2.34985	1.00932	0.192107
FGRRES_03467	-8.51314	1.88496	0.19248
MSTRG.11349	-2.32832	-0.570136	0.193028
FGRRES_01520	2.34201	2.55784	0.193444
FGRRES_09063	-2.30991	7.45326	0.193614
FGRRES_09870	-2.01525	10.1163	0.193861
FGRRES_02542_M	-1.95329	9.39634	0.195642
FGRRES_16281	4.6131	1.40964	0.196508
FGRRES_04654	-3.02227	3.42148	0.196974
FGRRES_16522	-1.69781	8.63584	0.196974
FGRRES_11326	-2.82728	2.87011	0.197498
FGRRES_12490	-3.08498	4.29731	0.197498
FGRRES_05020	2.60016	1.27281	0.197843
FGRRES_02114	-3.6484	9.99797	0.198625
FGRRES_08902_M	-1.82628	4.86347	0.19878
FGRRES_05933	-2.57449	4.85243	0.198845
FGRRES_08896	-1.89226	9.82809	0.198845
FGRRES_06937	-1.68694	5.018	0.199291
FGRRES_13153	2.43262	3.36686	0.200628
FGRRES_09202	-1.71766	3.9339	0.200966
FGRRES_10359	2.81843	5.33467	0.201977
FGRRES_11111	2.54992	6.13921	0.202845
FGRRES_09031	2.50889	4.76344	0.203312
FGRRES_09061	-2.73979	7.64384	0.204297
FGRRES_03498	2.19525	3.18309	0.20536
FGRRES_11704	2.58273	3.6718	0.20536
FGRRES_03552	1.79853	3.06476	0.205365
FGRRES_12135	-1.95539	2.09359	0.205365
FGRRES_03519	5.28833	1.86421	0.205608
FGRRES_16684	2.08122	3.18941	0.205951
FGRRES_01827	4.29132	3.25115	0.205951
FGRRES_04858	1.76954	3.5754	0.207222
FGRRES_03851	2.26832	5.92392	0.20733
FGRRES_02933	3.00699	1.37395	0.207708
FGRRES_04635	3.20646	0.664621	0.207774
FGRRES_04544_5_M	2.00375	5.38514	0.207774
FGRRES_12704	2.18881	2.5874	0.20969
MSTRG.4094	2.42016	0.902427	0.209846
FGRRES_02069	-1.86193	8.48946	0.209967
FGRRES_09621	3.06305	3.0784	0.210364
FGRRES_12184_M	3.84768	2.80016	0.210364
FGRRES_10819	-1.48867	6.83469	0.210364
FGRRES_07292_M	-1.95467	10.9691	0.210364
FGRRES_09814	1.9443	2.90191	0.210401
FGRRES_04136	-1.84229	9.73602	0.210648
MSTRG.15239	2.44746	3.79183	0.211735
FGRRES_13757	3.15659	3.84233	0.212348
FGRRES_01764	4.7511	0.996671	0.213141
FGRRES_15661	-2.9233	2.20612	0.213443
FGRRES_08503	1.96324	3.65402	0.21401
FGRRES_09036_M	-1.60021	5.40648	0.21401
MSTRG.17193	-2.01917	2.50283	0.214497
FGRRES_11295	-3.62245	3.19413	0.214652
FGRRES_03849	2.58375	1.50741	0.214652
FGRRES_00050	-2.31416	5.10522	0.214652
FGRRES_09087	3.53438	1.02991	0.214652
MSTRG.188	-2.01877	2.16161	0.214652
FGRRES_07173	1.81996	4.37425	0.215111
FGRRES_01528_M	-1.63228	8.65414	0.215911
FGRRES_01677	4.27056	2.66602	0.216008
FGRRES_17344	2.98423	1.10653	0.216243
FGRRES_11922	-1.76827	9.54884	0.217448
FGRRES_17084	2.5978	5.87589	0.220917
FGRRES_09099	-1.8878	3.5194	0.221562
FGRRES_02503	-1.88574	8.67772	0.221972
FGRRES_07670	2.61864	1.64739	0.221972
FGRRES_07291	-1.83524	10.126	0.222134
FGRRES_03311	-1.87965	6.08013	0.222134
FGRRES_03631_M	3.73356	2.11676	0.222481
FGRRES_02217	2.88986	3.48179	0.222481
FGRRES_17697	1.8128	3.99556	0.223831
FGRRES_20377	-5.09608	-0.451004	0.223831
FGRRES_15242	3.25351	0.328241	0.225331
FGRRES_08616	2.42145	-0.0666258	0.227064
FGRRES_04531	-2.25246	2.18924	0.227525
FGRRES_06784	-2.12827	6.87831	0.227525
FGRRES_01516	-1.89466	9.47651	0.228222
FGRRES_09138	3.19502	1.87541	0.23014
FGRRES_07837	2.10796	3.65544	0.230639
FGRRES_04656	-3.39805	1.95524	0.230639
FGRRES_15718	2.03767	3.24407	0.231554
FGRRES_00005	-3.34834	0.825881	0.231554
FGRRES_05126	2.04156	5.37511	0.231768
FGRRES_13199	3.74089	-0.394513	0.23243
FGRRES_08245	3.16799	6.79839	0.234842
FGRRES_10973	1.90948	3.54883	0.235322
FGRRES_02084	2.20343	1.71986	0.236229
FGRRES_01851	-1.60399	7.03324	0.236781
FGRRES_11542	3.51547	-0.532331	0.23687
FGRRES_04086	3.73462	-0.67832	0.237842
FGRRES_03882	1.94984	5.69966	0.237894
FGRRES_08974	-2.16278	0.442867	0.238365
FGRRES_09091_M	3.37592	1.02009	0.238851
FGRRES_12503	-3.0314	2.7285	0.238851
FGRRES_06827_M	-1.96358	9.84144	0.239089
FGRRES_20314	-1.8097	8.22415	0.240493
FGRRES_05730	2.78407	0.370242	0.241757
FGRRES_15960	-1.88148	4.22195	0.243185
FGRRES_04662	-2.33851	8.40226	0.243185
FGRRES_00120_M	2.37362	-0.404487	0.243185
FGRRES_03936	-2.4801	6.31773	0.243185
FGRRES_00523	1.7511	9.80618	0.243271
FGRRES_02231	-1.66763	3.5153	0.243718
FGRRES_03642	-2.53754	0.627541	0.243718
FGRRES_05433	-1.88828	9.11127	0.243718
FGRRES_00055	2.19081	1.7673	0.243733
FGRRES_01693	3.27052	5.42245	0.243733
FGRRES_10428	3.82053	1.28031	0.244089
FGRRES_11014_M	-2.23829	1.86942	0.244533
FGRRES_12137	-1.55695	6.00481	0.244533
FGRRES_17068	2.3843	2.75862	0.244533
FGRRES_00603	-1.77556	8.71193	0.244533
FGRRES_12642	2.2106	-0.293928	0.244997
FGRRES_07792	-3.52811	3.46274	0.246106
FGRRES_11405	3.97233	1.53782	0.247506
FGRRES_16537	2.83102	5.86933	0.247506
FGRRES_09362	-1.51283	5.95314	0.247974
FGRRES_10008	1.7666	5.49791	0.247974
FGRRES_05229	-1.77744	6.04368	0.24833
FGRRES_05325	2.66248	-0.886222	0.24834
FGRRES_04628_M	-2.14496	8.99731	0.24882
FGRRES_08670	-1.77255	10.0543	0.248911
FGRRES_20015	2.1003	2.04901	0.248911
FGRRES_13230	2.75044	4.10805	0.250365
FGRRES_09054	2.77265	2.85088	0.250392
FGRRES_04399	1.61739	7.62813	0.250392
FGRRES_20102	2.35837	1.7609	0.251931
FGRRES_10842	1.918	1.65959	0.251931
FGRRES_12242	1.87455	4.39003	0.251931
FGRRES_16095	3.1628	4.08159	0.252512
FGRRES_10102	1.85293	1.95127	0.252512
FGRRES_01181	-1.78829	4.72369	0.252512
FGRRES_03150	3.64855	-0.322422	0.252512
FGRRES_03797	2.49271	0.905073	0.253682
FGRRES_03935	-2.54647	6.48182	0.255967
FGRRES_10845	-1.90181	8.40493	0.256324
FGRRES_16168	2.71848	3.80514	0.257851
FGRRES_05465	-1.63157	4.65181	0.257934
FGRRES_00027	2.58129	2.43383	0.257934
FGRRES_16142	1.84103	2.7582	0.257934
FGRRES_08561	-1.70241	10.4224	0.257952
FGRRES_07780	-3.13003	-0.0333616	0.258518
FGRRES_02079	1.62921	5.49524	0.258518
MSTRG.5279	-2.25588	3.86813	0.261409
FGRRES_04543	2.41626	2.58927	0.262162
FGRRES_11054	-1.51798	8.14085	0.262162
FGRRES_15986	1.7546	4.8017	0.262457
FGRRES_08291	3.65547	5.88079	0.263189
FGRRES_03748	2.60109	5.47823	0.263189
FGRRES_03671_M	-2.85709	3.11322	0.264515
FGRRES_15695	2.3896	3.08734	0.264887
FGRRES_00646	-1.64971	7.14317	0.266703
FGRRES_10855	3.18129	9.15243	0.266726
FGRRES_02316	-2.95164	6.23738	0.266726
FGRRES_08871	-1.58204	8.11782	0.268284
FGRRES_01278_M	-1.73762	10.4899	0.268763
FGRRES_00413	4.56859	0.378555	0.268763
FGRRES_12341	-1.78371	3.39724	0.268763
FGRRES_10213	3.77856	-1.19053	0.26921
FGRRES_10437	2.36407	3.25022	0.269273
FGRRES_10978	-1.70973	5.5071	0.269273
FGRRES_02154_M	3.20343	3.0356	0.269273
MSTRG.7304	2.52854	-1.02222	0.270499
FGRRES_06590_M	-1.72192	6.29449	0.270499
FGRRES_09280	2.06313	6.65423	0.27052
FGRRES_08281_M	-2.30487	2.24786	0.270603
FGRRES_08015	2.78924	2.34035	0.27286
FGRRES_02353	2.14786	1.79082	0.273826
FGRRES_10052	2.2257	3.04505	0.273826
MSTRG.6881	2.02322	2.58072	0.273826
FGRRES_01130	-1.7378	5.60489	0.273944
FGRRES_12335	-2.58567	3.55593	0.273957
FGRRES_05798	-1.70521	3.86748	0.273957
FGRRES_05292	-1.78889	4.53746	0.273957
FGRRES_01981	3.35559	-0.111779	0.27544
FGRRES_16032	3.15656	3.24793	0.276011
FGRRES_09413	-1.4433	5.0227	0.276398
FGRRES_00021	2.70273	1.13785	0.276673
FGRRES_01345	-1.51915	6.44508	0.276762
FGRRES_12421	-1.73497	4.20852	0.277017
FGRRES_05847	-2.00743	9.15385	0.277238
FGRRES_00875	-1.4827	6.71245	0.277598
FGRRES_16955	-2.77229	7.31575	0.27777
FGRRES_04915	-1.59793	9.42661	0.278518
FGRRES_05577	2.02931	0.820179	0.280041
FGRRES_08849	-1.6377	4.7838	0.280843
FGRRES_01509	-1.89915	9.61751	0.281504
FGRRES_03010_M	3.17045	2.3058	0.281659
FGRRES_12488	-2.76492	1.52904	0.281804
FGRRES_11324	-2.37447	1.1425	0.283111
FGRRES_03817	2.13351	8.81405	0.283111
FGRRES_01045_M	2.06873	1.67802	0.283421
FGRRES_01986	2.50243	3.72737	0.28391
FGRRES_12999	3.45656	3.01388	0.284924
FGRRES_17269	3.39452	2.22501	0.284924
FGRRES_03125_M	2.51368	5.54971	0.284924
FGRRES_08310	-1.81363	6.71982	0.284966
FGRRES_06902_M	-2.14563	5.29861	0.284966
FGRRES_10909	1.63531	6.93311	0.285058
FGRRES_07048	-1.8222	9.17316	0.286034
FGRRES_03108	2.10352	2.8662	0.286355
FGRRES_07068	-1.7255	5.22649	0.286684
FGRRES_01120	-2.08572	5.52788	0.286695
FGRRES_03143	-1.80128	3.71575	0.28747
FGRRES_01705	2.39219	5.07506	0.287735
FGRRES_00484_M	1.92793	5.46374	0.288565
FGRRES_04867	-2.45136	0.23002	0.288565
MSTRG.12410	2.18854	2.32928	0.288565
FGRRES_10957	1.69188	6.12351	0.289117
FGRRES_02785	-1.65329	8.00078	0.289835
MSTRG.3504	-2.0943	1.10576	0.290693
FGRRES_01417	1.8357	5.92426	0.29121
FGRRES_07446	1.82409	6.27015	0.291637
FGRRES_06270	-1.74818	10.8617	0.292234
FGRRES_10444	2.31507	1.7735	0.292234
FGRRES_08335_M	-1.95326	9.07857	0.292234
FGRRES_06289	-2.03944	9.2965	0.292657
FGRRES_20197	-2.47351	0.151421	0.293647
FGRRES_04818	2.7836	-1.1019	0.294171
FGRRES_02967	1.9037	4.62682	0.295376
FGRRES_05058	-2.71549	-0.948656	0.295721
FGRRES_04179	1.91115	4.22702	0.295721
FGRRES_15941	3.75787	0.261799	0.295764
FGRRES_12850	2.28406	3.73595	0.296466
MSTRG.15198	-1.71975	2.52381	0.296466
FGRRES_00068	1.89913	5.85064	0.297957
FGRRES_02809	-1.9459	2.3735	0.297957
FGRRES_00783	3.26102	3.16079	0.298838
FGRRES_10390	-1.65981	7.68404	0.298838
FGRRES_03865	-2.97929	0.624951	0.298838
FGRRES_04431	2.2988	9.40888	0.298838
FGRRES_10603	-3.60159	8.68874	0.298838
FGRRES_08462	-1.69826	8.20994	0.298838
FGRRES_02708	2.72208	3.01698	0.299544
FGRRES_16907	-4.42733	3.51654	0.300662
FGRRES_16776	-1.42082	6.1098	0.300662
FGRRES_02613	2.59668	0.273898	0.300662
FGRRES_01011	1.88208	3.48452	0.300662
FGRRES_11071	2.91055	-0.55419	0.300662
FGRRES_10733	-1.6426	10.8802	0.302433
FGRRES_09723	2.11418	5.57812	0.303756
FGRRES_08402	2.72541	6.9602	0.305203
FGRRES_05797	-3.24685	6.41984	0.306349
FGRRES_10480	2.73499	2.38816	0.306763
FGRRES_01956_M	-1.70179	10.878	0.308078
FGRRES_13191_M	2.48959	3.16129	0.310012
FGRRES_17194	-1.62647	4.34397	0.311231
FGRRES_10984	2.56613	0.916581	0.311231
FGRRES_05620	2.22598	4.48411	0.312541
FGRRES_07399	-1.44732	5.26024	0.312854
FGRRES_00028	-6.44091	1.4888	0.312854
FGRRES_15446	4.71038	0.689048	0.312854
FGRRES_05151	2.85837	3.48116	0.312854
FGRRES_03256	-2.23879	6.5704	0.312854
FGRRES_02920	2.33723	1.2774	0.313439
FGRRES_10237	2.12777	0.578386	0.314193
FGRRES_06924	-1.75678	9.96754	0.314193
FGRRES_02668	-3.13364	11.2818	0.314193
FGRRES_07582	3.93418	3.50083	0.314712
FGRRES_11477	2.53689	2.09536	0.314712
FGRRES_03903	-1.63776	3.69801	0.315911
FGRRES_00093_M	4.21394	3.1688	0.316922
FGRRES_00845	-1.84453	9.20922	0.316922
FGRRES_16906	-3.17514	3.59166	0.317032
FGRRES_08560	-1.6356	8.47751	0.317144
FGRRES_03590	2.66128	4.58303	0.317671
FGRRES_02814	-1.6141	6.49035	0.317695
FGRRES_04768	-2.51072	0.619978	0.317695
FGRRES_02321	-2.41018	11.7365	0.317695
FGRRES_05808	-1.91526	3.23836	0.317695
FGRRES_04475	2.59766	3.79282	0.320937
FGRRES_11909	1.84119	9.23808	0.320937
FGRRES_08244	3.57992	4.1111	0.323814
FGRRES_04476	-1.6855	10.814	0.324096
FGRRES_10368	-1.76044	10.3248	0.324453
FGRRES_09803	-1.6915	4.5155	0.328124
FGRRES_10180	-1.41972	7.07286	0.328805
FGRRES_04871	2.20726	2.74449	0.331816
FGRRES_05834_M	2.68326	3.68468	0.331816
FGRRES_02911	2.52263	0.40227	0.331816
FGRRES_03282	1.64869	3.7869	0.331958
FGRRES_16357	2.04216	5.81561	0.331958
FGRRES_07152	2.20335	10.6169	0.332118
FGRRES_02868	1.5595	3.9482	0.332207
FGRRES_10067	-1.48502	7.18398	0.332207
FGRRES_07543	1.77702	3.48088	0.332298
FGRRES_02874	3.26706	1.86794	0.332428
FGRRES_17731	-1.94693	5.81114	0.334277
FGRRES_10892	2.52484	8.12398	0.334332
FGRRES_02815	2.4322	-0.0368636	0.335779
FGRRES_05663	-1.74047	7.73677	0.335779
FGRRES_11130	2.27397	5.08617	0.335779
FGRRES_11936	1.9767	5.81357	0.336223
FGRRES_06587	-1.87712	8.59971	0.338112
FGRRES_03768	4.24681	1.37106	0.339049
FGRRES_04334	-2.0666	2.90825	0.339049
FGRRES_04953	4.32773	1.76438	0.340331
FGRRES_12616	-2.48163	0.560956	0.343219
FGRRES_13685	2.92931	4.77926	0.345407
FGRRES_01128	-1.49199	6.16224	0.345815
FGRRES_01582	1.72382	2.61839	0.345954
FGRRES_05589	-2.51538	6.02776	0.348795
FGRRES_03346	2.85285	3.56526	0.348795
FGRRES_15858	3.40562	2.72721	0.349012
FGRRES_03226_M	1.58407	3.73893	0.349062
FGRRES_08783	-1.4985	4.55946	0.349545
FGRRES_03109	2.02463	6.27588	0.349775
FGRRES_16930	-2.2447	3.37137	0.34987
FGRRES_02204	-1.64798	7.81253	0.35284
FGRRES_09506	-1.86023	1.73592	0.353335
FGRRES_13423	1.72875	3.35354	0.353362
FGRRES_00505	-1.47234	6.73677	0.353855
FGRRES_08090_M	-2.54404	3.79804	0.354234
FGRRES_16875	1.66969	2.91507	0.35447
FGRRES_16119	-1.70569	5.04706	0.354548
FGRRES_02099	-1.77743	9.42179	0.354634
FGRRES_00885	-2.01611	3.26242	0.354634
FGRRES_02508	-1.39386	5.99175	0.354634
FGRRES_00136	2.02987	5.9142	0.356532
FGRRES_04499	2.59064	2.51223	0.357709
FGRRES_03514_M	1.96126	0.51182	0.35891
FGRRES_08206	-2.14563	4.74084	0.359858
FGRRES_07899	4.17256	-0.189513	0.359858
FGRRES_12154	-1.67872	7.92699	0.359858
FGRRES_09195	-1.49598	4.63779	0.361248
FGRRES_08229_M	-4.25458	1.15897	0.361385
FGRRES_01771	3.4676	2.6588	0.361615
FGRRES_10623	2.67103	4.628	0.363661
FGRRES_07006	-1.84175	3.95149	0.364841
FGRRES_07824	-1.92164	7.43015	0.364841
FGRRES_03365	-3.0491	-0.0231668	0.364841
FGRRES_12552	-1.75202	0.879298	0.364841
FGRRES_16430	-2.45262	4.04449	0.364841
FGRRES_03024	-3.4159	1.38149	0.364841
FGRRES_05227	-1.51457	3.88729	0.365099
FGRRES_16296	-2.82893	2.49066	0.365486
FGRRES_09056	2.73414	2.56	0.365486
FGRRES_12404	2.89742	0.808899	0.366387
FGRRES_12518	2.28591	2.40687	0.367285
FGRRES_07339	-1.45214	4.21929	0.367603
FGRRES_15931	-2.33529	3.66149	0.367658
FGRRES_07907	-2.70057	5.1628	0.367658
FGRRES_16777	1.70967	7.11859	0.367658
FGRRES_17417	-2.76939	6.6638	0.37011
FGRRES_17630	2.55316	6.79758	0.370197
FGRRES_01770	3.9019	3.06096	0.370197
FGRRES_11219	3.97995	6.12363	0.370197
FGRRES_04244	2.5052	7.06882	0.373036
FGRRES_17587	-1.66264	4.39498	0.377925
FGRRES_17645	2.11198	4.51782	0.378017
FGRRES_00895	2.01682	0.893114	0.378503
FGRRES_07359	-1.47704	7.93177	0.379896
MSTRG.4664	1.8596	1.19524	0.379896
FGRRES_00330	2.64471	7.2388	0.380362
FGRRES_03177_M	2.28425	2.96689	0.38064
FGRRES_04570	-1.73095	7.55813	0.381194
FGRRES_02625	2.74787	4.95554	0.381362
FGRRES_02422	4.14163	-0.769501	0.385668
FGRRES_15976	2.14315	2.19446	0.387494
FGRRES_05938	-1.63898	3.88782	0.388656
FGRRES_02064	2.04936	3.61561	0.389149
FGRRES_02516	1.59002	6.30712	0.389149
FGRRES_00189	-1.45212	6.33861	0.38956
FGRRES_08482	3.67667	0.264064	0.390047
FGRRES_13182	-1.54544	5.24219	0.390047
FGRRES_10177	1.68175	6.84775	0.390047
FGRRES_12056	1.88332	5.32445	0.390047
FGRRES_04326	-1.45943	6.52574	0.390878
FGRRES_07821	-3.44145	2.77645	0.390878
FGRRES_09072	3.24729	5.27832	0.390878
FGRRES_15168	-2.45519	-0.089166	0.391668
FGRRES_09595	2.49468	4.79265	0.392559
FGRRES_08209	-2.22972	3.5367	0.392559
FGRRES_00039	-2.08478	1.64729	0.392559
FGRRES_02075	-2.31725	8.71034	0.392559
FGRRES_09977	2.18451	2.4821	0.392559
FGRRES_06893	-1.65129	11.6211	0.392808
FGRRES_15912	1.4576	8.22962	0.392808
FGRRES_09609	1.65048	3.45673	0.394251
FGRRES_05368	1.67562	2.97471	0.395983
MSTRG.7606	2.27926	-0.3019	0.395983
FGRRES_17347	2.53718	-0.063467	0.395983
FGRRES_09145	-1.69483	5.90389	0.395983
FGRRES_11875	-1.95718	0.871055	0.395983
FGRRES_04993	-1.69754	3.37481	0.395983
FGRRES_16465	3.56521	2.25906	0.397445
FGRRES_11378	2.02635	0.525908	0.397445
FGRRES_00251_M	1.81912	6.08837	0.397445
FGRRES_02651	-2.0504	4.33615	0.397961
FGRRES_02147	-1.76333	4.72987	0.398308
FGRRES_02061	2.64963	0.326661	0.399437
FGRRES_08364	3.26728	-0.38828	0.399437
FGRRES_13519	1.90223	4.56021	0.399437
FGRRES_05650	2.60435	4.23003	0.399437
FGRRES_20296	-2.39881	-0.403322	0.399437
FGRRES_06705	-1.51985	5.34026	0.399437
FGRRES_07554	1.94791	7.977	0.399437
FGRRES_04500	2.56362	1.77924	0.400349
FGRRES_17075	1.92829	2.71215	0.401248
FGRRES_00773	2.047	2.21254	0.402283
FGRRES_04012	-2.0743	3.04363	0.405107
FGRRES_15936	1.66123	3.9706	0.405518
FGRRES_11501	-2.08478	-0.703249	0.405518
FGRRES_12078	-2.19957	3.26541	0.408074
FGRRES_09525	-1.47091	5.89328	0.408074
FGRRES_15782	2.37581	4.4181	0.408504
FGRRES_16576_M	2.57499	3.59311	0.408587
FGRRES_16287	3.23011	-0.0102694	0.411233
FGRRES_02337	2.60159	1.65078	0.411869
FGRRES_17335	2.69845	0.521859	0.411869
FGRRES_05828	3.1323	3.65816	0.411869
FGRRES_16600	1.46391	4.93295	0.411869
FGRRES_09610	1.75572	7.89655	0.411869
FGRRES_06367	1.82896	4.28272	0.411869
FGRRES_03025	2.25151	-0.0506349	0.411869
FGRRES_03811	1.75031	4.31483	0.41227
FGRRES_16746	-1.90712	-0.162824	0.41227
FGRRES_04456	1.53118	8.75158	0.412949
FGRRES_07243	-1.64431	3.83653	0.413506
FGRRES_08208	-2.39369	4.39633	0.41557
FGRRES_01994	-1.8694	4.04282	0.41557
MSTRG.11238	-2.10992	1.76387	0.41557
FGRRES_12549	1.60349	3.03001	0.415604
FGRRES_06377	-1.71365	3.46589	0.416486
FGRRES_07583	2.09532	3.05603	0.416486
FGRRES_08159	-1.78352	1.64433	0.417793
FGRRES_16414	1.87428	0.755286	0.418498
FGRRES_11341	3.04706	2.15213	0.419815
FGRRES_03011	-1.75472	6.58915	0.419815
FGRRES_13303	2.3529	-0.0832799	0.419957
FGRRES_12136	2.62467	2.41072	0.419957
FGRRES_00594	2.87046	1.24307	0.420459
FGRRES_13089	2.07469	2.13157	0.420939
FGRRES_15341	4.28279	0.731575	0.420939
FGRRES_08222	-1.76798	6.54449	0.421704
FGRRES_03647	2.39209	2.5133	0.423143
FGRRES_09329	2.27469	0.666327	0.423343
FGRRES_17622	1.95214	5.22057	0.425836
FGRRES_03048	1.68368	6.35768	0.427502
MSTRG.14537	2.12736	1.56142	0.427502
FGRRES_16524	2.21351	5.36648	0.427916
FGRRES_15754	1.70244	1.24173	0.427998
FGRRES_17346	2.44566	0.263791	0.427998
FGRRES_15650	2.63366	1.21212	0.427998
MSTRG.13135	-1.84025	2.2809	0.427998
FGRRES_04058_M	2.16176	3.46097	0.431221
FGRRES_11518	3.37863	0.997185	0.432223
FGRRES_04901	2.01532	3.56721	0.433182
FGRRES_03662	1.96453	5.65611	0.433182
FGRRES_09906	1.43538	7.64788	0.433501
FGRRES_10905	-1.81214	8.56528	0.434966
FGRRES_00117	1.49294	7.73065	0.435405
FGRRES_08890	2.19459	-0.471888	0.435405
FGRRES_01159	1.9951	2.64166	0.436198
FGRRES_02975	1.52455	6.66139	0.437027
FGRRES_17167	1.95214	5.72453	0.437027
FGRRES_05239	2.71255	4.15087	0.437102
FGRRES_16988	1.83552	4.40109	0.437387
FGRRES_05458	1.52967	6.23354	0.437425
FGRRES_12596	1.86941	2.93834	0.437571
FGRRES_04689_M	2.13582	3.65397	0.439965
FGRRES_10101	1.66923	4.6382	0.441386
FGRRES_17357	-1.83802	3.65757	0.444957
FGRRES_08089	-2.32976	3.42506	0.445254
FGRRES_16342	-2.18625	6.6217	0.445259
FGRRES_13252_16931_M	1.67862	3.78847	0.445617
FGRRES_02541	-1.76014	8.44542	0.445851
FGRRES_07056_M	3.23105	0.825479	0.447726
FGRRES_15947	-1.83683	-0.178827	0.44823
FGRRES_01918	1.41359	4.86771	0.44823
FGRRES_03846	3.44871	3.78166	0.448481
FGRRES_16033	1.9127	3.81454	0.448481
FGRRES_03155	1.65923	4.80243	0.448919
FGRRES_09742	-1.94995	2.32728	0.449919
FGRRES_09483	2.98229	4.6331	0.450614
MSTRG.16597	1.93841	1.11791	0.450711
FGRRES_16873	2.18501	7.20907	0.455389
FGRRES_03766	-1.38469	5.0213	0.455695
FGRRES_10138	-1.44733	8.11977	0.456719
FGRRES_09526_M	1.67128	7.43478	0.456719
FGRRES_12129	1.48432	5.78884	0.45726
FGRRES_16075	2.7061	2.82244	0.457597
FGRRES_16575	2.98243	1.50098	0.457597
FGRRES_01286	2.46649	0.0510404	0.457701
FGRRES_01573	-1.47263	4.97234	0.458752
FGRRES_16100	2.07213	4.31914	0.459977
FGRRES_05046	2.56052	4.25625	0.459977
FGRRES_16975	2.19826	2.24016	0.460706
FGRRES_17038	1.9036	6.53769	0.460706
FGRRES_05226	-1.34684	5.92653	0.462986
FGRRES_08907	1.88526	2.82739	0.463409
FGRRES_13241	2.0012	1.76048	0.46371
FGRRES_09337	1.75486	3.75334	0.464482
FGRRES_20390	3.33538	2.45664	0.467163
FGRRES_11128	2.15392	4.89388	0.467337
FGRRES_11062	-2.15091	3.60879	0.469852
FGRRES_02577	1.52796	5.53128	0.47029
FGRRES_13829	1.98068	3.07599	0.47029
FGRRES_09479	2.54052	4.66966	0.472431
FGRRES_20093	-1.92311	1.66186	0.473075
FGRRES_04134	1.7695	6.69707	0.473511
FGRRES_09302	2.56397	-0.21336	0.476256
FGRRES_03715	2.41048	7.09461	0.476381
FGRRES_16091	1.78063	4.85588	0.477504
FGRRES_10997	1.51642	4.2139	0.478418
FGRRES_11297	2.04989	1.15825	0.478418
FGRRES_13490	1.4697	4.61859	0.480077
FGRRES_09351	1.5951	8.18165	0.480077
FGRRES_09178	1.97863	4.50677	0.480496
FGRRES_12403_M	1.93014	3.14665	0.480496
FGRRES_10923	2.19222	6.23478	0.481077
FGRRES_02185	-1.67664	4.61597	0.481077
FGRRES_04575	1.95259	6.05375	0.482858
FGRRES_13416	1.695	2.4019	0.483817
FGRRES_00069	1.85325	4.38808	0.484848
FGRRES_03856_M	-3.01937	4.52414	0.487438
FGRRES_08264	1.76222	1.98827	0.487438
FGRRES_04537	1.78467	2.70492	0.487438
FGRRES_08139	1.82954	6.80439	0.490239
FGRRES_09866	-1.73862	8.73915	0.490251
FGRRES_01817	-2.07772	-0.0734634	0.490251
FGRRES_03574	-1.62663	2.70662	0.490251
MSTRG.16826	-2.2935	6.18875	0.491854
FGRRES_04424	-1.49396	5.47897	0.491854
FGRRES_10960	-1.96877	9.76144	0.491854
FGRRES_05167	1.6564	3.45934	0.491854
FGRRES_04797	-2.16829	5.15466	0.493522
FGRRES_01335	-1.72063	2.00097	0.495255
FGRRES_09076	1.74964	4.05862	0.496022
FGRRES_09016_M	-1.44232	8.45906	0.496022
FGRRES_13435_6_M	1.75499	2.55294	0.497817
FGRRES_16350	-2.13524	3.20925	0.497845
FGRRES_02589	2.28394	3.77644	0.500791
FGRRES_08809	1.69786	5.52141	0.500791
FGRRES_04223	-2.51076	4.21262	0.500866
FGRRES_07550	-2.31194	1.99356	0.5022
FGRRES_09535	-1.60539	7.00112	0.505687
FGRRES_17415	1.90064	0.286096	0.511088
FGRRES_04233	2.28181	-0.0283249	0.515479
FGRRES_11135	2.05031	1.97709	0.515729
FGRRES_07908	-2.6232	3.42685	0.516261
FGRRES_09650_M	1.47752	5.57614	0.517182
FGRRES_12885_M	2.08474	-0.106266	0.517483
FGRRES_00017	1.9187	4.13352	0.517483
FGRRES_15712	-2.29989	0.963056	0.520942
FGRRES_06407_M	-1.48971	9.76808	0.525038
FGRRES_02220	1.7779	7.00261	0.525038
FGRRES_02834	1.9963	0.115641	0.526252
FGRRES_13324	1.64254	4.17845	0.528681
FGRRES_03369	2.62893	1.25547	0.529109
FGRRES_16394	2.45625	3.13131	0.529989
FGRRES_13824	1.74366	2.17024	0.529989
FGRRES_06108	1.5208	4.71016	0.532101
FGRRES_10108	1.5237	5.39279	0.532101
FGRRES_10712	-2.04917	3.48531	0.536653
FGRRES_02327	-2.13993	12.5339	0.537427
FGRRES_10941	-1.53612	11.6038	0.537427
FGRRES_10600	2.12001	3.3815	0.538644
FGRRES_16978	-1.6258	4.27168	0.541495
FGRRES_07795	2.06637	0.683864	0.541495
FGRRES_00116	1.55126	9.3898	0.543109
MSTRG.13014	1.78193	3.38965	0.54445
FGRRES_20182	2.95451	0.0442327	0.544605
FGRRES_08829	3.31049	1.91501	0.544605
FGRRES_00107	2.16262	1.68049	0.545405
FGRRES_17212_3_M	1.71908	3.94578	0.545605
FGRRES_16407	1.63188	2.99323	0.545605
MSTRG.9559	-1.96606	1.29088	0.545605
FGRRES_07457	-1.42577	6.50172	0.545605
FGRRES_07270_M	2.62765	0.359466	0.545749
FGRRES_07793	-2.76032	1.4405	0.546581
FGRRES_10807	1.60655	6.11903	0.547851
FGRRES_10595	-2.51767	2.1106	0.547859
FGRRES_00763	1.79271	4.26016	0.548703
FGRRES_02329	-2.15364	10.9369	0.549215
FGRRES_01724	-1.57105	2.07067	0.550058
FGRRES_02358	2.42696	6.51211	0.551015
FGRRES_07186	-1.73411	8.98257	0.552841
FGRRES_12571	2.85955	-0.222615	0.5546
FGRRES_05988	-1.87993	-0.2129	0.556257
FGRRES_09336	3.74449	1.2451	0.556257
FGRRES_10893_M	1.57486	7.06506	0.557424
FGRRES_07590	2.59657	0.417433	0.557424
FGRRES_02945	-3.00048	2.36056	0.557424
FGRRES_20301	3.04068	3.31256	0.558444
FGRRES_16082	1.80307	2.17635	0.5593
FGRRES_16218	2.30735	4.253	0.5593
FGRRES_06724_M	-1.40637	6.80675	0.559968
FGRRES_11344	-1.75169	1.21983	0.563708
FGRRES_09368	1.7873	4.62723	0.563708
FGRRES_07026	1.68087	3.23865	0.563708
FGRRES_16919	2.13747	3.73877	0.565976
FGRRES_16370	1.782	2.40888	0.565976
FGRRES_00369	-1.38654	8.0437	0.565976
FGRRES_03385	1.68215	4.67333	0.565976
FGRRES_04701_M	2.43965	3.32076	0.565976
FGRRES_04869	1.87806	0.879881	0.566107
FGRRES_20041	-1.63448	2.24403	0.566107
FGRRES_08381	-1.55606	5.34146	0.567501
FGRRES_09470	1.78647	3.29621	0.569366
FGRRES_02465	-2.28713	2.10473	0.569746
FGRRES_04749	-2.56872	0.18308	0.569746
FGRRES_06492	-1.47138	4.4216	0.57037
FGRRES_07656	3.66354	-0.21798	0.573076
FGRRES_13866	3.15822	4.35985	0.573076
FGRRES_01039	2.05003	5.29847	0.573076
FGRRES_01102	-1.46896	5.72967	0.573076
FGRRES_11222	2.43083	1.01897	0.573076
FGRRES_04546	-2.6609	6.71196	0.573076
FGRRES_10718	-1.53715	5.16393	0.573135
FGRRES_10304	-1.50197	6.55139	0.57326
FGRRES_00720	1.50614	7.80006	0.573593
FGRRES_12207	-1.86172	10.118	0.574073
MSTRG.8884	-2.29149	1.32273	0.575483
FGRRES_11190	-3.33052	2.69548	0.576016
FGRRES_04470	-1.49557	5.32912	0.579608
FGRRES_08284	1.3738	3.98766	0.579941
FGRRES_07386	1.81111	2.53365	0.579951
FGRRES_15353	2.2518	0.987337	0.580526
FGRRES_17398	-1.70378	3.87722	0.580526
FGRRES_17365	1.83399	2.4419	0.581985
FGRRES_04698	3.04222	-0.546624	0.582002
FGRRES_10901	-1.46755	6.70597	0.582002
FGRRES_12282	-1.8696	1.10543	0.582002
FGRRES_06628	-1.34283	5.9111	0.582396
FGRRES_03513	2.2655	4.38612	0.582461
FGRRES_08359	1.59723	8.40731	0.582534
FGRRES_02642_M	2.23948	1.97908	0.583903
FGRRES_06788	-1.58221	4.7554	0.584326
FGRRES_09175	-1.6421	2.28428	0.584326
FGRRES_09763	1.63605	3.80659	0.584326
FGRRES_13105	-1.47728	3.41359	0.584326
FGRRES_16392	1.73107	3.13622	0.584326
FGRRES_03484_M	-1.57697	1.16131	0.584326
FGRRES_02918	1.96513	1.38723	0.585305
FGRRES_02492	-1.80595	3.15864	0.585305
FGRRES_04488_M	2.18914	3.22104	0.585305
FGRRES_03968	-2.07267	1.82493	0.58636
FGRRES_05574	1.58401	8.99586	0.58711
FGRRES_10666	2.23888	0.230714	0.589108
FGRRES_02326	-2.11372	11.9122	0.589475
FGRRES_16913_M	1.38442	5.96783	0.594676
FGRRES_15946_M	-2.28703	1.21009	0.594676
FGRRES_05814	1.84618	-0.112283	0.595237
FGRRES_02138	-2.66922	1.20484	0.597248
FGRRES_00540	-3.60397	2.22823	0.597248
FGRRES_08967	1.71805	4.8052	0.598137
FGRRES_17666	1.98505	6.45977	0.598137
FGRRES_02978	-1.91767	4.3547	0.598137
FGRRES_03310	-1.87253	0.636498	0.598476
FGRRES_00058	2.06137	4.78514	0.598949
FGRRES_00174	-2.14725	5.32018	0.59923
FGRRES_02288	1.82282	4.13784	0.60169
FGRRES_00491	-1.41006	7.40141	0.607536
FGRRES_02135	-1.71861	7.0754	0.607536
FGRRES_00952	1.52635	2.89029	0.607536
FGRRES_08471	-1.64027	4.88321	0.607536
FGRRES_15930	1.55474	5.219	0.60754
FGRRES_15167	3.37016	1.34771	0.610312
FGRRES_01983	-1.85239	8.29912	0.610312
FGRRES_20364	3.35774	0.0441506	0.611449
FGRRES_04793	2.10107	1.48172	0.612321
FGRRES_03220	-1.97065	3.24107	0.612321
FGRRES_01744	1.93603	0.686713	0.612321
MSTRG.10790	-1.80823	0.21671	0.612821
FGRRES_15423	-1.78899	0.261715	0.61438
FGRRES_06523	-1.28068	4.9703	0.614427
FGRRES_08682	2.48788	7.20476	0.615017
FGRRES_03998	1.63762	4.81562	0.615017
FGRRES_02035	2.43469	0.882466	0.615307
FGRRES_03149	2.85929	1.26161	0.615441
FGRRES_11028	-3.06685	1.51901	0.615855
FGRRES_17562	1.59641	3.47766	0.615855
FGRRES_20372	-1.71415	0.809103	0.616842
FGRRES_04210	-1.75157	-0.203449	0.621806
FGRRES_02201	1.64957	1.85573	0.622145
FGRRES_16027	1.59464	6.70675	0.623578
FGRRES_10246	-1.45803	10.6611	0.624486
FGRRES_04502	1.70784	-0.611718	0.624486
FGRRES_05605	-1.5442	11.1558	0.624486
FGRRES_01809	2.73176	4.48267	0.624486
FGRRES_10455	-2.39819	2.36315	0.624486
FGRRES_03855_M	-2.06907	4.65936	0.624486
FGRRES_09747	-1.49239	6.5987	0.626577
FGRRES_11123	-1.67475	1.11039	0.626978
FGRRES_13083	1.33872	5.04771	0.626978
FGRRES_02177	3.56911	1.88055	0.626978
FGRRES_03139	2.14796	-0.0766657	0.626978
FGRRES_08620	-1.37157	9.07848	0.626978
FGRRES_09343_M	2.71887	0.416115	0.628112
FGRRES_10753	1.82132	3.19434	0.629412
FGRRES_13777	-1.56565	1.81972	0.629412
FGRRES_13952	2.64873	0.236117	0.629412
FGRRES_05185	-1.72249	0.144395	0.629412
FGRRES_01149	1.72142	4.0135	0.629546
FGRRES_16114	-2.22041	2.37832	0.63052
FGRRES_09255	-1.37596	3.58252	0.63052
FGRRES_02948	1.66501	3.75382	0.63068
FGRRES_07895	2.5264	5.02491	0.63068
FGRRES_11431_M	-1.68679	2.03714	0.63068
FGRRES_02223	1.69932	0.187527	0.630763
FGRRES_00550	1.59673	3.74908	0.632975
FGRRES_15444	1.57592	1.73467	0.632975
FGRRES_13197	1.49381	5.91318	0.633897
FGRRES_05175_M	1.44919	9.23442	0.633897
FGRRES_01695_M	2.84463	4.89475	0.635234
FGRRES_13493	1.43549	2.98336	0.637128
FGRRES_03272	5.18194	3.55714	0.637913
FGRRES_02328	-2.1412	11.2607	0.638226
FGRRES_13827	2.40232	0.394688	0.642207
FGRRES_01769	1.79927	2.143	0.642879
FGRRES_08641_M	-1.9358	0.540763	0.644516
FGRRES_15725	1.50263	5.11128	0.645782
FGRRES_03180_M	-1.51969	7.56053	0.645962
FGRRES_06372	-1.44988	6.90338	0.646591
FGRRES_03042	2.40583	0.878681	0.646886
FGRRES_16400	1.97491	2.49981	0.646886
FGRRES_03101	2.4437	1.91853	0.646886
FGRRES_03674_M	1.67339	6.61133	0.646886
FGRRES_15910	1.85187	7.08039	0.646894
FGRRES_04677	3.52392	1.06177	0.647368
FGRRES_08022	-2.44144	3.55557	0.647389
FGRRES_10347	1.49577	6.44926	0.647955
FGRRES_16965	1.47899	4.78031	0.651087
FGRRES_02607	-1.35315	7.07373	0.653053
FGRRES_01015	1.54078	5.60381	0.653053
FGRRES_02910_M	2.11991	2.33949	0.653053
FGRRES_01667	-1.31523	8.02161	0.653121
FGRRES_15765	-1.38843	3.33641	0.653121
FGRRES_03735_2_M	2.05701	-0.491226	0.653872
FGRRES_15339	-1.90961	0.0149609	0.653872
FGRRES_16431_M	2.19321	0.384836	0.653872
FGRRES_01866	-1.71148	3.01855	0.657096
FGRRES_07010	1.69656	2.03191	0.658442
FGRRES_02418	2.08394	0.866407	0.658872
FGRRES_15746	1.9861	4.48982	0.658933
FGRRES_04870	1.81931	3.69466	0.660049
FGRRES_16098	1.36213	5.41644	0.661644
FGRRES_16433_M	-2.36466	0.692054	0.661644
FGRRES_05184	-1.50294	3.76021	0.661644
FGRRES_17154	1.52576	3.61065	0.661644
FGRRES_13672	1.66178	1.11228	0.665821
FGRRES_17681_M	1.85547	8.25934	0.665821
FGRRES_01571	2.12243	5.34941	0.665821
FGRRES_01924_M	1.48874	6.61754	0.666094
FGRRES_16397	2.92196	1.18287	0.666653
FGRRES_16525	3.05135	0.079956	0.667447
FGRRES_04912	3.43525	0.885048	0.66888
FGRRES_10470	1.72009	3.21158	0.6698
FGRRES_04788	1.61383	6.08126	0.671742
FGRRES_08347	3.24118	-0.150443	0.671742
FGRRES_03336	1.55656	4.51914	0.672854
FGRRES_11003	2.53913	4.10008	0.673987
FGRRES_17447	1.686	2.47187	0.676275
FGRRES_07314	2.17887	-0.624971	0.676513
FGRRES_03408	-1.63142	1.05794	0.67704
FGRRES_02248_M	4.6653	4.52172	0.679989
FGRRES_00292	-1.52346	5.40498	0.68111
FGRRES_00119	1.64053	0.564612	0.681865
FGRRES_07017	1.50773	5.47333	0.682013
FGRRES_20319	-1.97996	0.613196	0.682474
FGRRES_12671	1.9134	0.591579	0.682547
FGRRES_15807	2.21244	4.09217	0.683229
FGRRES_11469	-1.37508	6.7107	0.684131
FGRRES_04679	4.79961	0.48452	0.68766
FGRRES_10445	1.71882	1.33765	0.688621
FGRRES_15803	-1.75344	0.244056	0.689319
FGRRES_12378_M	-1.69	1.60169	0.689319
FGRRES_09058	1.97703	4.20857	0.689901
FGRRES_13165	2.67503	0.784949	0.689901
FGRRES_01688	3.33339	3.95431	0.692617
FGRRES_02641	2.5466	8.38843	0.692617
FGRRES_06070	-1.35046	4.75775	0.695527
FGRRES_16341	2.05983	0.0197233	0.696265
FGRRES_00554	1.59862	8.46277	0.696517
FGRRES_00904	-1.29059	6.70096	0.697976
FGRRES_00878	2.67642	4.8751	0.699332
FGRRES_08311	1.62112	2.6177	0.702302
FGRRES_01366	2.51015	3.58995	0.702302
FGRRES_12346_7_M	2.13198	3.92693	0.703435
FGRRES_09321	-1.41112	7.95939	0.703435
FGRRES_11843	1.33571	5.69308	0.703435
FGRRES_07470	-1.28746	5.10863	0.703435
FGRRES_06000	-1.33798	6.69656	0.703435
FGRRES_02289	1.85296	1.157	0.703435
FGRRES_01813	2.82298	3.88074	0.706593
FGRRES_07302	-1.34272	6.11459	0.706782
FGRRES_07199	-1.33364	4.90358	0.707621
FGRRES_10593	-2.23335	2.82927	0.707621
FGRRES_07633	2.524	3.19861	0.708777
FGRRES_01588	1.76758	7.28112	0.709163
FGRRES_05045	-1.74954	5.61962	0.710182
FGRRES_12536	-1.41181	7.00991	0.710182
FGRRES_16335	-1.50957	2.26432	0.711202
FGRRES_09947	-1.5413	6.79918	0.711392
FGRRES_02560	-1.70955	2.87865	0.712268
FGRRES_07103	-1.32645	5.67493	0.712268
FGRRES_07107	-1.36874	6.03566	0.712268
FGRRES_06149	-2.14302	5.82034	0.712268
FGRRES_10279	-2.02301	0.866129	0.712268
FGRRES_02968	2.37789	2.09698	0.712883
FGRRES_10235	-1.43477	9.81832	0.714307
FGRRES_10126	3.05248	4.0853	0.716916
FGRRES_04738	2.17298	2.51398	0.716916
FGRRES_09934	-1.33067	6.98144	0.716916
FGRRES_04941	-1.82405	4.10119	0.717848
FGRRES_17634	1.77903	4.18462	0.718526
FGRRES_11189	-2.5457	3.61922	0.720815
FGRRES_13611_M	1.57385	2.51423	0.720815
FGRRES_15696	1.63319	0.637115	0.720815
FGRRES_17099	1.40436	5.1788	0.720891
FGRRES_03360	-1.75051	0.56147	0.722055
FGRRES_11150	3.10156	6.46962	0.722334
FGRRES_15644	3.12739	1.92199	0.722994
FGRRES_12231_2_M	1.34457	7.13034	0.724505
FGRRES_12298	1.77038	0.74757	0.725219
FGRRES_06018	1.49123	5.02875	0.727389
FGRRES_02893	-1.48572	3.8234	0.727781
FGRRES_07683	1.69987	6.21729	0.727781
FGRRES_09080	1.50447	1.78654	0.727781
FGRRES_17220	2.70228	4.43928	0.727944
FGRRES_05382	-1.77282	2.61518	0.728532
FGRRES_05371	-1.55342	3.77916	0.728532
FGRRES_01000	-1.50167	7.80789	0.728532
FGRRES_16013	1.99543	4.16622	0.728804
FGRRES_12832	3.03777	2.1139	0.729119
FGRRES_15983	-1.81209	1.42387	0.729221
FGRRES_05232	1.56769	5.99886	0.731075
FGRRES_15735	1.34621	4.89347	0.731214
FGRRES_03315	-2.30395	5.26578	0.733554
FGRRES_03872_M	2.40206	1.26822	0.733554
FGRRES_11262	1.50353	2.06983	0.733556
FGRRES_03434	2.65412	-0.0352348	0.733556
FGRRES_16084	1.91624	3.75473	0.733556
FGRRES_07663	-1.70945	1.51791	0.733556
FGRRES_07062	-1.30568	6.51302	0.733556
FGRRES_06194	-1.27575	5.01704	0.733556
FGRRES_08263	1.5793	1.87317	0.733556
FGRRES_06969	1.42629	4.34911	0.733556
FGRRES_08833	1.45182	2.24987	0.733556
FGRRES_00836	1.34497	6.00004	0.733556
FGRRES_04979	-1.28351	7.31671	0.733556
FGRRES_05127	-1.44637	6.21706	0.733556
FGRRES_11032	-1.73227	3.28905	0.734126
FGRRES_16216	2.46146	-0.0118874	0.735144
FGRRES_17692	-1.29033	5.90106	0.735398
FGRRES_12702	1.76809	1.86864	0.73602
FGRRES_03306	2.26503	1.80658	0.73831
FGRRES_05987	1.69755	6.80601	0.738634
FGRRES_17533	1.86438	-0.639864	0.73923
FGRRES_09077	1.57457	3.49144	0.742524
FGRRES_05035	-2.19291	7.21308	0.742524
FGRRES_12211	1.78007	5.03191	0.743945
FGRRES_08882	1.35725	3.83994	0.744209
FGRRES_05441_M	1.41055	3.56713	0.744209
FGRRES_16511	2.78544	3.93782	0.744471
FGRRES_07202_M	-1.2777	6.51514	0.745276
FGRRES_03373	2.16454	0.566925	0.745529
FGRRES_09039_M	1.72154	5.48658	0.745529
FGRRES_12134	1.49931	4.88066	0.746106
FGRRES_00004	-2.74076	2.33776	0.747555
FGRRES_05448	-1.49437	5.92768	0.751775
FGRRES_10434	-3.01113	2.40957	0.752728
FGRRES_01875	-1.34179	4.94019	0.755781
FGRRES_15904	1.32404	4.73204	0.756051
FGRRES_16472	-1.40859	3.92237	0.756864
FGRRES_04465_M	-1.6339	0.88276	0.75778
FGRRES_10786_M	-1.44026	5.07852	0.75778
FGRRES_11391	-1.96986	0.508684	0.75778
FGRRES_05725	-1.64383	1.47629	0.761425
FGRRES_13413	1.58562	2.41682	0.762299
FGRRES_17711_17183_M	-2.28269	2.49582	0.762462
FGRRES_16893	-1.347	4.9745	0.762462
FGRRES_15265	2.83197	1.77585	0.762462
FGRRES_16031	-1.51492	5.75456	0.764938
FGRRES_07600	1.73309	3.67523	0.766726
FGRRES_02585	1.54587	7.88596	0.767231
FGRRES_15836	-1.6282	0.96124	0.768446
FGRRES_02279	2.54115	1.37195	0.769614
FGRRES_12796	1.61315	4.53531	0.770336
FGRRES_04397	-1.32149	8.46454	0.770598
FGRRES_17593	-1.43174	11.0821	0.77071
FGRRES_06061	-1.46069	4.03575	0.772089
FGRRES_17329	1.68781	3.26394	0.776639
FGRRES_11176	2.0005	7.22813	0.776639
FGRRES_00656	-1.31982	8.2341	0.778932
FGRRES_05951	-1.47255	2.3319	0.781144
FGRRES_08894	1.37942	5.78938	0.781312
FGRRES_07471	-1.31542	5.3341	0.78251
FGRRES_10677	-1.67632	7.29821	0.78251
FGRRES_07080_M	-1.4805	3.89291	0.783162
FGRRES_02031	1.7143	4.61222	0.783162
FGRRES_12641	1.75569	1.58121	0.783212
FGRRES_01673	1.45737	5.59179	0.784364
FGRRES_15792	-1.49448	2.73647	0.784364
FGRRES_09000	1.60379	8.03481	0.787387
FGRRES_11519_M	2.31264	0.426142	0.790591
FGRRES_12815	-2.14043	2.84339	0.790591
FGRRES_02254	1.62916	0.118691	0.790591
FGRRES_01597	-1.55046	1.90485	0.790591
FGRRES_17190	2.63471	3.60374	0.791472
FGRRES_00497	2.33662	7.05561	0.792919
FGRRES_05017	2.68986	0.979695	0.793416
FGRRES_08587	1.86854	1.69278	0.793416
FGRRES_06115	-1.30039	8.28961	0.794378
FGRRES_03424	2.15256	0.688983	0.796388
FGRRES_03869	2.28968	7.78886	0.796604
FGRRES_04458	3.14648	3.76253	0.796673
FGRRES_00944	1.55492	0.237082	0.797006
FGRRES_17227_M	-1.25864	5.60975	0.799181
FGRRES_17404	1.67893	3.42848	0.800476
FGRRES_10165	1.65866	4.78269	0.801885
FGRRES_11244	-1.43958	4.69301	0.801885
FGRRES_11473	-1.7628	0.170996	0.801885
FGRRES_13958	2.34052	2.7096	0.802356
FGRRES_05075	1.38852	6.46185	0.802356
FGRRES_17310	-1.45106	4.63961	0.802356
FGRRES_00695	-1.34519	6.40746	0.803981
FGRRES_04938	-1.86969	1.80359	0.806692
FGRRES_09972	2.63594	0.818598	0.806692
FGRRES_01678	1.40341	2.47978	0.807624
MSTRG.15616	-1.76099	1.14526	0.808954
FGRRES_10884	1.30745	4.2522	0.809881
MSTRG.17682	1.70738	0.338494	0.809881
FGRRES_05613	1.78001	0.418233	0.810261
FGRRES_11169	2.5115	3.9109	0.810261
FGRRES_08091_M	2.4314	2.12662	0.810261
FGRRES_06572	-1.49697	6.17091	0.810261
FGRRES_16130	2.69242	1.3985	0.810261
FGRRES_07415	-1.322	5.74525	0.810261
FGRRES_04676	4.56476	1.86495	0.810311
MSTRG.16258	1.28834	4.37675	0.810926
FGRRES_06215	-1.35994	8.14621	0.812119
FGRRES_04028	-1.39764	6.17632	0.812119
FGRRES_03305	-1.52714	0.558167	0.813231
FGRRES_04085	1.32785	6.04762	0.815767
FGRRES_11984	-1.81193	4.21209	0.816859
FGRRES_20005	1.69432	-0.0403463	0.816859
FGRRES_17278	-1.69569	1.37759	0.816859
FGRRES_04937	1.58827	4.01918	0.816859
FGRRES_17386	1.82673	3.97504	0.816859
FGRRES_04441_M	-1.93358	1.09129	0.816934
FGRRES_01114	2.72987	0.604215	0.819172
FGRRES_16131	-1.47352	1.5476	0.819172
FGRRES_09277	1.48933	6.27316	0.820305
FGRRES_17746	-1.29534	4.30325	0.820305
FGRRES_17476	1.53906	0.871169	0.820305
FGRRES_11292	-2.03025	1.4458	0.820305
FGRRES_03421	2.69381	-0.657231	0.821163
FGRRES_11114	3.27186	2.53127	0.821163
FGRRES_16237	1.51963	1.04222	0.821163
FGRRES_01356	-1.26214	4.91412	0.821163
FGRRES_09352_M	1.92899	5.89926	0.821571
FGRRES_06001	-1.36641	7.91679	0.82184
FGRRES_06857	1.43414	5.77968	0.82184
FGRRES_03954	5.01252	2.15481	0.822123
FGRRES_00217	1.44348	4.32647	0.824279
FGRRES_06297	1.33015	6.10222	0.825504
FGRRES_01943	-1.44618	10.0805	0.826569
FGRRES_10303	1.53449	9.17828	0.826569
FGRRES_11147	3.14164	5.99643	0.82866
FGRRES_13296_M	1.55765	5.72932	0.828903
FGRRES_11603	-1.27918	5.33381	0.829986
FGRRES_03757	2.89945	2.07116	0.830087
FGRRES_10420	1.96008	3.77707	0.830087
FGRRES_04350	-1.39259	5.86266	0.830178
FGRRES_13834	2.06476	1.65021	0.832047
FGRRES_03371	1.83645	6.17094	0.833154
FGRRES_17094	1.88619	2.79947	0.833836
FGRRES_06763	-1.43166	3.92214	0.837065
FGRRES_02644_M	1.56108	5.27402	0.838458
FGRRES_15086	1.85949	0.68417	0.840532
FGRRES_00602	-1.88837	4.55848	0.843024
FGRRES_04123	-1.25094	5.64715	0.843084
FGRRES_02869_M	1.30865	9.75945	0.843084
FGRRES_03666	-1.78472	4.25537	0.843554
FGRRES_00858	1.65467	3.79233	0.844745
FGRRES_04612	-2.26499	0.519423	0.847251
FGRRES_06821	-1.38966	5.61576	0.847674
FGRRES_07880	2.56711	1.84602	0.849154
FGRRES_02044	1.26644	6.11905	0.849154
FGRRES_15715	1.55094	3.95393	0.849154
FGRRES_08863	-1.2315	5.77118	0.849154
FGRRES_17360	-2.07128	4.9575	0.849356
FGRRES_04468	1.88757	-0.629638	0.84997
FGRRES_06480	-2.49696	6.44649	0.85089
FGRRES_02934_M	1.56136	5.19325	0.852656
FGRRES_01808_M	1.66897	4.06758	0.852656
FGRRES_12988	-1.64629	1.07889	0.852656
FGRRES_13972	1.65094	2.22484	0.853527
FGRRES_06448_M	1.8835	1.15093	0.853527
FGRRES_07435	2.01368	2.86752	0.853648
FGRRES_04539	1.43208	1.64529	0.853648
FGRRES_11349	-1.79614	1.41034	0.853959
FGRRES_03512	-1.28577	4.55093	0.854891
FGRRES_01240	1.30403	5.23171	0.855367
FGRRES_15959	1.40574	2.78463	0.8565
FGRRES_03436	2.0984	0.0157151	0.857858
FGRRES_16183	2.56691	2.94936	0.857858
FGRRES_05705	1.86791	0.893013	0.857858
FGRRES_09008	1.4414	3.70388	0.858603
FGRRES_10721	-1.25303	4.56734	0.858649
FGRRES_16044	1.67001	4.39213	0.858649
FGRRES_00605	2.45747	0.423325	0.858649
FGRRES_11211	1.97156	3.01544	0.858649
FGRRES_09019	-1.3769	6.44041	0.858649
FGRRES_12760	2.04933	4.77676	0.858649
MSTRG.6662	1.99762	2.17895	0.859531
FGRRES_05486	-1.95079	3.28775	0.86072
FGRRES_08390	1.32982	5.45139	0.86097
FGRRES_05700	1.78539	2.37754	0.86097
FGRRES_16929	1.65384	2.19237	0.862583
FGRRES_17014	-1.56157	5.29221	0.866031
FGRRES_17606	1.32328	4.67505	0.866651
FGRRES_20205	-1.97632	4.00429	0.866651
FGRRES_13948	1.51326	5.85932	0.866651
FGRRES_05546	1.40686	6.67328	0.868321
FGRRES_16989_M	2.15437	3.36244	0.868321
FGRRES_00435	1.36291	7.30114	0.870322
FGRRES_04252	-1.31155	4.29366	0.870501
FGRRES_03544_M	-2.18461	10.9039	0.870501
FGRRES_16188	1.57046	1.74366	0.870501
FGRRES_09401	-1.2943	7.11181	0.870501
FGRRES_13800	1.85916	0.234409	0.870854
FGRRES_17531	1.70591	2.47635	0.870957
FGRRES_12397	-1.81436	3.40705	0.871261
FGRRES_08318	2.7464	0.0617958	0.871261
FGRRES_07192	1.54583	5.01552	0.871323
FGRRES_03451	-1.46605	2.78685	0.871323
FGRRES_00683	1.29128	4.4487	0.873915
FGRRES_00937	2.45021	0.561561	0.873929
FGRRES_11084	2.34993	0.40097	0.875666
FGRRES_04182	1.28526	9.02357	0.875666
FGRRES_07462	1.53963	6.00004	0.876137
FGRRES_03986	-1.84697	6.90225	0.876137
FGRRES_12694	-1.34285	3.33387	0.878821
FGRRES_11232	1.68191	1.9148	0.88285
FGRRES_06668	-1.40397	9.85485	0.88285
FGRRES_15510	1.73286	-0.0313814	0.884253
FGRRES_00569	1.57366	2.81404	0.884253
FGRRES_16194	1.53124	8.53497	0.884253
FGRRES_12471_M	1.50827	6.46737	0.887162
FGRRES_03147_M	-1.44423	3.01661	0.887193
FGRRES_09213_M	2.45691	0.561539	0.887896
FGRRES_12843	2.80655	1.72823	0.888012
FGRRES_07191	1.49206	4.6473	0.888789
FGRRES_08391	-1.23573	5.41333	0.889572
FGRRES_02109	-2.17038	1.47218	0.889572
FGRRES_10051	2.13683	7.02244	0.889572
FGRRES_16599	1.68304	2.70248	0.889572
FGRRES_04522_M	1.7665	6.12844	0.889572
FGRRES_11129	1.48453	7.46408	0.889572
MSTRG.7054	-1.47849	4.95642	0.890026
FGRRES_02282	1.25071	5.29322	0.890026
FGRRES_08507	-1.50303	4.84659	0.890586
FGRRES_08188_M	-1.73207	2.6451	0.891319
FGRRES_00252	2.28785	2.02332	0.894202
FGRRES_08023	-1.5904	0.929364	0.89818
FGRRES_11399	-1.92818	-0.289595	0.89818
FGRRES_01386	-1.28192	8.03538	0.898785
FGRRES_16423	1.56944	6.03838	0.900208
FGRRES_11757	1.91484	8.38948	0.900914
FGRRES_12615	1.36875	2.28918	0.900914
FGRRES_11487	1.76422	0.132098	0.900914
FGRRES_03083	-1.47527	6.51438	0.901251
FGRRES_03775	-1.8876	2.90572	0.904801
MSTRG.17620	1.53503	1.46061	0.90519
FGRRES_01408	-1.25767	7.69012	0.90519
FGRRES_15525	1.45154	3.56145	0.907609
FGRRES_03980_M	1.34191	5.70027	0.907623
FGRRES_02908	1.67726	1.50534	0.908184
FGRRES_10863	-1.29568	3.75273	0.908184
FGRRES_11858	2.20614	2.55572	0.909232
FGRRES_01810	2.33073	2.9286	0.909232
FGRRES_16974	-1.28459	3.77938	0.909232
FGRRES_02324	-1.75797	12.0263	0.910278
FGRRES_08912	-2.2039	0.524811	0.911867
FGRRES_03939	2.63052	1.02185	0.912807
FGRRES_12531	-1.59996	4.38259	0.914161
FGRRES_06177	-1.23078	7.16094	0.914161
FGRRES_05135	1.31059	5.55108	0.914285
FGRRES_08147	1.47243	3.62761	0.914767
FGRRES_13343_M	1.73192	5.88365	0.915626
FGRRES_16706	1.2562	5.5772	0.915626
FGRRES_03134	1.35699	6.4433	0.915626
FGRRES_00025	1.3816	2.49692	0.915626
FGRRES_11676	-1.43303	1.43989	0.918181
FGRRES_09101	1.67295	2.78834	0.918682
FGRRES_01936	1.39665	5.56887	0.91888
FGRRES_06536	-1.62834	2.98853	0.920753
FGRRES_06140	2.78335	0.26521	0.9218
FGRRES_00538	-1.21673	7.87803	0.9218
FGRRES_08269	1.84132	2.1027	0.9218
FGRRES_16353	-1.58051	4.20689	0.9218
FGRRES_11522	1.94379	2.0392	0.9218
FGRRES_02298	2.84451	2.37448	0.921906
FGRRES_04422	2.46839	1.68777	0.922999
FGRRES_08146	1.46657	4.31899	0.924494
FGRRES_17648	1.86689	5.14287	0.924494
FGRRES_03941	1.42577	3.55326	0.925871
FGRRES_00381	2.50943	-0.145454	0.925871
FGRRES_05825	2.59018	2.35646	0.925871
FGRRES_11439	-2.22692	2.39221	0.927307
FGRRES_05757_M	1.39311	7.82574	0.928547
FGRRES_12150_M	1.99858	2.6235	0.928801
FGRRES_08662	1.3027	5.87283	0.931071
FGRRES_13767	2.7104	1.83994	0.931071
FGRRES_15846	1.64912	8.40556	0.93157
FGRRES_17578	2.05981	3.57464	0.931685
FGRRES_17049	1.96904	6.45745	0.931685
FGRRES_17117	-2.17671	1.43354	0.931946
FGRRES_01812	4.27505	0.377871	0.931946
FGRRES_04802	1.69441	0.987481	0.931946
FGRRES_04248_M	1.66763	6.80747	0.931946
FGRRES_04700	3.82384	4.4496	0.933259
FGRRES_00920	1.69281	0.815279	0.933259
FGRRES_09969	-1.57817	2.79639	0.935548
FGRRES_02087	-1.42262	8.06138	0.935548
FGRRES_13741	2.09281	1.32725	0.937207
FGRRES_10587	-4.86509	2.50413	0.938041
FGRRES_01807	1.70526	4.16496	0.938988
FGRRES_02390	1.52811	1.66106	0.940166
FGRRES_11016	1.93445	3.64241	0.940166
FGRRES_09521	-1.89466	0.761658	0.940166
FGRRES_13693	2.95264	-0.330912	0.940166
FGRRES_01828	2.45225	0.0412364	0.940166
FGRRES_00344_M	2.4721	1.05068	0.944383
FGRRES_16228	1.47733	3.35889	0.945333
FGRRES_10828	1.36133	5.34621	0.948944
FGRRES_01713	-1.6759	4.03581	0.949303
FGRRES_02925	2.11207	5.98741	0.953885
FGRRES_06300	-1.32658	7.4739	0.953885
FGRRES_11253_M	2.50059	3.12677	0.953885
FGRRES_07588	-1.59733	0.178511	0.953997
FGRRES_07179	1.41005	5.62486	0.954639
FGRRES_16046	2.16912	1.89207	0.954639
FGRRES_11126	2.12828	0.268168	0.954639
FGRRES_15751	1.43006	5.37194	0.955921
FGRRES_09968	-1.28088	4.58922	0.957302
FGRRES_06093	-1.26099	5.84296	0.960255
FGRRES_11310	1.77512	1.33536	0.961619
FGRRES_11992	1.54851	0.145508	0.96309
FGRRES_03294_M	1.8601	2.76272	0.964216
FGRRES_11675	1.30758	4.73357	0.965212
FGRRES_03723	1.68405	-0.687313	0.96921
FGRRES_08609	1.98742	1.66764	0.96921
FGRRES_16193	1.30827	4.47756	0.970316
FGRRES_16678	1.55458	0.760017	0.97096
FGRRES_11148	1.65891	0.423383	0.974086
FGRRES_01059	-1.31977	7.45006	0.975269
FGRRES_05471	-2.38288	1.25579	0.975269
FGRRES_09348_M	1.52934	1.68131	0.975269
FGRRES_00195	-1.53902	1.27521	0.975269
FGRRES_17253	2.17315	0.703028	0.975269
FGRRES_04917	2.04337	5.93129	0.975269
FGRRES_07645	2.52717	2.03807	0.975269
FGRRES_13421	1.59841	0.72723	0.975318
FGRRES_02100	-1.25661	7.99466	0.97552
FGRRES_15834_M	1.76753	7.74258	0.97552
FGRRES_06243	-1.33795	5.28936	0.97552
FGRRES_10260	1.2344	6.98995	0.976103
FGRRES_00921	-1.41208	9.87813	0.976103
FGRRES_08816	-1.27512	3.94197	0.976103
FGRRES_02102	-1.99213	2.88862	0.976103
FGRRES_12361_16189_M	2.14433	-0.201263	0.976203
FGRRES_00160	1.7971	5.03173	0.97624
FGRRES_13043_M	2.48146	0.397269	0.97624
FGRRES_08644	-1.39563	6.6573	0.977047
FGRRES_01806	-1.50047	4.65134	0.977109
FGRRES_00917	1.44513	9.95618	0.977109
FGRRES_01609	2.46101	2.31433	0.977109
FGRRES_16862	1.42657	2.82238	0.977435
FGRRES_15875	2.16528	4.60222	0.977854
FGRRES_11814	1.38735	4.46558	0.979773
FGRRES_02421	-1.34325	3.93443	0.979773
FGRRES_16393_M	1.73742	5.44096	0.980946
FGRRES_04548	1.8772	4.27145	0.981625
FGRRES_20179	-1.44807	1.24016	0.983135
FGRRES_05199	-1.38046	2.39892	0.985825
FGRRES_05235	-1.2773	8.32695	0.985825
FGRRES_03070	2.56858	3.56773	0.985892
FGRRES_03140	2.64617	-1.03605	0.985904
MSTRG.14089	-1.80234	3.65438	0.985904
FGRRES_17438	1.67692	1.17025	0.986068
FGRRES_00340	-1.32298	2.73723	0.986068
FGRRES_17303	1.64249	5.49038	0.986068
FGRRES_03873_M	1.42445	3.35087	0.986068
FGRRES_11166	1.31547	5.42474	0.986963
FGRRES_05450	1.99774	2.96452	0.987369
FGRRES_03185	2.43214	3.23816	0.987369
FGRRES_08694	-1.26731	5.69627	0.987369
FGRRES_20064	-1.51495	1.05948	0.990104
FGRRES_06315	-1.36357	7.90926	0.990132
FGRRES_06766	-1.24965	4.32774	0.990132
FGRRES_12344	-1.65338	4.4215	0.990236
FGRRES_07122	-1.36277	6.67112	0.990236
FGRRES_02375_M	1.35385	4.03581	0.990236
FGRRES_11113	2.40611	5.45259	0.990236
FGRRES_03575	-1.37889	4.41723	0.990236
FGRRES_05917_M	-1.17947	5.34728	0.990906
FGRRES_10562	1.4475	4.53855	0.990906
FGRRES_10076	-1.26244	4.93938	0.991757
FGRRES_00924	-1.47846	6.65986	0.992172
FGRRES_13370	-1.42657	3.84447	0.994202
FGRRES_11408	-2.07986	0.263648	0.994743
FGRRES_16915_M	1.29714	4.38678	0.995493
FGRRES_15642	2.4246	1.38059	0.995493
FGRRES_01576	-1.58554	4.97448	0.995809
FGRRES_15790	1.31002	2.91769	0.995809
FGRRES_13265	-1.68335	0.540024	0.998695
FGRRES_04378	1.59529	7.44097	0.99954
FGRRES_03372	-2.35255	1.86289	0.99954
FGRRES_15409	-1.32933	6.78368	0.999998
FGRRES_06101	-1.38118	4.61206	0.999998
FGRRES_04021	2.07541	-0.117998	0.999998
FGRRES_05991	2.29906	-0.421548	0.999998
FGRRES_11367	3.89151	0.97782	0.999998
FGRRES_12142	-1.66206	3.50572	0.999998
FGRRES_00224	1.44182	7.96321	0.999998
FGRRES_16695	1.25465	6.51584	0.999998
FGRRES_02297	2.50302	1.82443	0.999998
FGRRES_04891	1.68076	-0.164984	0.999998
FGRRES_02339	1.98778	8.49598	0.999998
FGRRES_05583	-1.27641	4.13645	0.999998
FGRRES_17271	-1.4183	0.127668	0.999998
FGRRES_11467	1.48773	5.73636	0.999998
FGRRES_08374	2.2751	0.535603	0.999998
FGRRES_16043	2.30513	2.00638	0.999998
FGRRES_16263	-1.61328	5.60608	0.999998
FGRRES_03696_M	2.86309	1.34894	0.999998
FGRRES_13569	1.61394	4.24282	0.999998
FGRRES_03178	2.073	0.342989	0.999998
FGRRES_09096	1.61997	-0.0300559	0.999998
FGRRES_17366	2.09241	5.75243	0.999998
FGRRES_10001	-1.29028	7.68012	0.999998
FGRRES_07478	1.32393	4.83811	0.999998
FGRRES_04403	-1.36165	6.53019	0.999998
FGRRES_04507	1.89158	5.27351	0.999998
FGRRES_11347	1.73599	3.59089	0.999998
FGRRES_05081	-1.33492	4.92665	0.999998
FGRRES_05600	-1.18623	6.94801	0.999998
FGRRES_03923	-1.70384	-0.0987916	0.999998
FGRRES_08983	1.34501	4.32441	0.999998
FGRRES_05155	1.68553	0.506062	0.999998
FGRRES_00485	-1.2668	5.39575	0.999998
FGRRES_05397	2.16362	4.51919	0.999998
FGRRES_06600	-1.24922	7.45911	0.999998
FGRRES_00357	-1.41445	3.82059	0.999998
FGRRES_13417	1.3946	1.64333	0.999998
FGRRES_06211	-1.23883	4.40304	0.999998
FGRRES_16815	-1.36992	4.65804	0.999998
FGRRES_06983_M	2.28138	0.537776	0.999998
FGRRES_10283	1.25745	4.67514	0.999998
FGRRES_03072	-1.96532	1.6966	0.999998
FGRRES_04039	-1.30802	5.09266	0.999998
FGRRES_10971	-1.74008	9.63954	0.999998
FGRRES_06962	-1.30295	4.83332	0.999998
FGRRES_16039	1.541	1.68408	0.999998
FGRRES_04702_M	2.92618	8.60388	0.999998
FGRRES_17257_M	3.1759	1.26309	0.999998
FGRRES_12935	2.17591	1.06311	0.999998
FGRRES_08893	1.36559	4.3522	0.999998
FGRRES_08584	2.23339	2.29325	0.999998
FGRRES_15988	1.32098	4.69412	0.999998
FGRRES_06062	1.56118	2.3806	0.999998
FGRRES_03593	1.54925	7.73622	0.999998
FGRRES_04720	1.41009	2.50021	0.999998
FGRRES_07181_M	-1.27737	10.0462	0.999998
FGRRES_10896	-1.25652	4.27321	0.999998
FGRRES_04943	-1.88628	0.553127	0.999998
FGRRES_06412	-1.25718	5.50918	0.999998
FGRRES_12094	1.30923	4.75691	0.999998
FGRRES_08266	1.4823	6.90606	0.999998
FGRRES_04443	-1.6407	2.1564	0.999998
FGRRES_00817	1.50783	3.29825	0.999998
FGRRES_10497_M	1.54841	3.94366	0.999998
FGRRES_08317_M	2.49515	0.175101	0.999998
FGRRES_05221	-1.24914	5.57038	0.999998
FGRRES_08830	-1.89093	1.26339	0.999998
FGRRES_00698	1.35704	4.9551	0.999998
FGRRES_12079	-1.54773	3.02269	0.999998
FGRRES_01814_M	5.33781	-0.275642	0.999998
FGRRES_03099_M	1.64724	6.22465	0.999998
FGRRES_05928	-2.34472	2.36113	0.999998
FGRRES_10636	1.93261	7.3331	0.999998
FGRRES_17372	1.33556	3.74432	0.999998
FGRRES_03857	-1.40022	4.45213	0.999998
FGRRES_13860	1.79163	3.1152	0.999998
FGRRES_08237_M	-1.29229	3.14316	0.999998
FGRRES_11691	2.28058	1.48547	0.999998
FGRRES_02136	-1.92838	6.88486	0.999998
FGRRES_01725	1.31115	2.25206	0.999998
FGRRES_03379	-1.56029	4.96377	0.999998
FGRRES_17402	-1.54687	0.141939	0.999998
MSTRG.1282	-1.58175	2.09947	0.999998
FGRRES_03556	-1.75508	2.54845	0.999998
FGRRES_04954	2.15864	1.3168	0.999998
FGRRES_09358	1.31485	2.65401	0.999998
FGRRES_09378	1.26692	4.43428	0.999998
FGRRES_00702	-1.25653	10.2686	0.999998
FGRRES_13805	1.42067	4.18718	0.999998
FGRRES_11027	-2.37698	1.36368	0.999998
FGRRES_11822	1.64028	2.15213	0.999998
FGRRES_16285	1.5949	1.73453	0.999998
FGRRES_01294	1.25768	3.4299	0.999998
FGRRES_02302	2.43617	1.78969	0.999998
FGRRES_13380	1.3776	6.50225	0.999998
FGRRES_08140	1.3545	2.49717	0.999998
FGRRES_10904	1.29009	4.34148	0.999998
FGRRES_02355	2.30097	5.31031	0.999998
FGRRES_16532	1.21431	5.68596	0.999998
FGRRES_04731	1.57621	1.63085	0.999998
FGRRES_17196_M	1.60411	1.16408	0.999998
FGRRES_11094	2.02745	0.663372	0.999998
FGRRES_13566	1.27547	2.41719	0.999998
FGRRES_08909	1.76786	3.0317	0.999998
FGRRES_05334	1.38257	3.06117	0.999998
FGRRES_00067	2.8345	3.29666	0.999998
FGRRES_16821_M	1.54688	0.997629	0.999998
FGRRES_17029_M	-1.86002	1.27046	0.999998
FGRRES_17057	-1.3917	2.84516	0.999998
FGRRES_06598	-1.71929	2.56667	0.999998
FGRRES_04742_M	2.28049	3.92528	0.999998
FGRRES_05084	1.89161	3.39235	0.999998
FGRRES_02444	1.79504	5.68115	0.999998
MSTRG.11482	-1.37539	1.21005	0.999998
FGRRES_06321	-1.25657	3.00344	0.999998
FGRRES_03354	1.84528	0.63338	0.999998
FGRRES_16215	1.98454	0.0436507	0.999998
FGRRES_10465	-1.63074	1.93825	0.999998
FGRRES_03834	1.27468	4.76849	0.999998
FGRRES_10902_M	1.28804	4.53576	0.999998
FGRRES_08636	1.32686	5.69597	0.999998
FGRRES_04527	-2.17251	1.59952	0.999998
FGRRES_13094_M	1.25375	4.86098	0.999998
FGRRES_00406	1.5111	5.8592	0.999998
FGRRES_16729	-1.44032	1.00291	0.999998
FGRRES_09707	-1.21217	4.70054	0.999998
FGRRES_04234	1.35566	6.02772	0.999998
MSTRG.14992	-1.36144	2.21321	0.999998
FGRRES_10809	-1.24467	5.23283	0.999998
FGRRES_16059	-1.37368	5.9666	0.999998
MSTRG.9036	1.41816	0.302753	0.999998
FGRRES_15464	1.34913	1.85626	0.999998
FGRRES_03592	1.62411	4.3968	0.999998
FGRRES_16323	-1.14523	5.81178	0.999998
FGRRES_17136	1.50782	1.3592	0.999998
FGRRES_16436	-1.44417	1.00561	0.999998
FGRRES_07351	1.35926	1.09369	0.999998
FGRRES_10341	1.38215	1.81678	0.999998
FGRRES_17502_M	-1.41222	10.2878	0.999998
FGRRES_08950	-1.26565	4.13966	0.999998
FGRRES_16722	1.29936	3.55722	0.999998
FGRRES_11697	1.56462	6.15271	0.999998
FGRRES_09567	1.3459	3.49265	0.999998
FGRRES_06328	1.43613	7.63029	0.999998
FGRRES_11205	1.52839	4.98625	0.999998
FGRRES_09122	-1.3072	2.72995	0.999998
FGRRES_00207	-1.24373	5.22379	0.999998
FGRRES_16113	1.65222	4.94385	0.999998
FGRRES_04741	-1.41291	0.990422	0.999998
FGRRES_01726_M	2.2287	2.32242	0.999998
FGRRES_02301	2.51207	2.64691	0.999998
FGRRES_13278	-1.40257	2.22104	0.999998
FGRRES_05801	1.4662	3.31696	0.999998
FGRRES_06611_M	-1.26272	8.24387	0.999998
FGRRES_16181	1.62642	0.104431	0.999998
FGRRES_12866	1.2649	4.13906	0.999998
FGRRES_03896	-1.36076	0.171102	0.999998
FGRRES_02885	2.27653	4.08945	0.999998
FGRRES_07055	-1.19003	5.22259	0.999998
FGRRES_07775	-2.31265	0.851054	0.999998
FGRRES_09082	1.80205	6.31867	0.999998
FGRRES_05766	-1.16192	5.28488	0.999998
[truncated: 8,860 more rows]

## Sheet: Δasm1 at S0
Supplemental Table S2. The complete list of differentially expressed genes in transcription factor knockouts
gene_id	logFC	AveExpr	adj.P.Val
FGRRES_08048	-8.46485	6.1715	0.000332705
FGRRES_02667	-7.78093	8.15619	0.000332705
FGRRES_03934_M	-11.057	2.00673	0.000332705
FGRRES_06549	-8.76081	6.13468	0.000332705
FGRRES_03079	-6.17414	6.0004	0.000332705
FGRRES_06550_M	-8.8967	6.29977	0.000332705
FGRRES_11164	-11.3056	7.39534	0.000332705
FGRRES_06548	-9.05578	6.80756	0.000332705
FGRRES_02668	-8.04101	8.81904	0.000332705
FGRRES_16375	-8.61221	1.40904	0.000332705
FGRRES_07672	7.10652	7.96034	0.000332705
FGRRES_07755	-8.55312	6.38386	0.000332705
FGRRES_11099	-11.6841	5.22072	0.000332705
FGRRES_16374	-10.8594	1.25449	0.000332705
FGRRES_10922	8.66258	6.26882	0.000332705
FGRRES_10603	-8.59048	6.18421	0.000332705
FGRRES_05796	-11.5864	1.8628	0.000332705
FGRRES_11098	-10.8699	6.64594	0.000332705
FGRRES_03932	-10.7255	1.67862	0.000332705
FGRRES_03027	-6.99811	5.82504	0.000332705
FGRRES_09311	-7.18818	2.01477	0.000354309
FGRRES_17085	-6.35007	2.90895	0.00037867
MSTRG.2936	-7.52164	-1.99895	0.000391652
FGRRES_07784	7.71473	3.75899	0.000391652
FGRRES_00806	-9.76894	8.51877	0.000391652
FGRRES_03030_M	-9.59935	0.341268	0.000391652
FGRRES_02901	6.3033	2.17868	0.000391652
FGRRES_11411	-6.51727	6.07314	0.000391652
FGRRES_01767	-6.91319	8.00236	0.000456262
FGRRES_12207	-5.73525	8.16186	0.000465978
FGRRES_05871	-7.85198	5.47837	0.000505331
FGRRES_05589	-5.44259	4.52401	0.000537878
FGRRES_10129	-8.18594	3.34473	0.000537878
FGRRES_08958	-6.16809	2.27561	0.000537878
FGRRES_05847	-6.32815	6.97497	0.00053895
FGRRES_08073_M	-7.44095	3.67196	0.00053895
FGRRES_02909_M	5.86605	2.59909	0.00053895
FGRRES_15175	-9.81209	4.49258	0.00055268
FGRRES_03061	4.07609	6.03015	0.000581596
FGRRES_03766	-5.97133	2.70708	0.000589719
FGRRES_04499	5.32697	3.86457	0.000589719
FGRRES_11097	-6.42934	5.91349	0.000596366
FGRRES_03715	3.84282	7.77834	0.000596366
FGRRES_02877	-8.96657	0.9636	0.000596366
FGRRES_07522	6.10486	5.53773	0.000596366
FGRRES_16847	-6.57001	5.73561	0.000596366
FGRRES_04696_M	-6.74902	3.50224	0.000596366
FGRRES_20304	6.48013	2.91701	0.000596366
FGRRES_04239_M	-5.93576	5.82496	0.000678764
FGRRES_12503	-8.66142	-0.127174	0.000678764
FGRRES_09293_M	5.36392	5.60528	0.000684643
FGRRES_00005	-8.24281	-1.64111	0.000689113
FGRRES_02658	6.00901	4.32255	0.000696405
FGRRES_16845	-4.8766	4.10037	0.000696405
FGRRES_11496	8.04457	0.394314	0.000759376
FGRRES_02976	-8.51846	4.60807	0.000759376
FGRRES_10784	8.89649	2.98843	0.000776151
FGRRES_12369	-4.53609	6.0563	0.000776151
FGRRES_09450_M	-6.42057	2.67728	0.000776151
FGRRES_01401	5.60644	5.0411	0.000776151
FGRRES_02844	-6.25634	3.11159	0.000776151
FGRRES_05440	-5.34892	6.72633	0.000776151
FGRRES_09599	-7.13205	5.24828	0.000776151
FGRRES_08208	-5.74637	2.68732	0.000776151
FGRRES_09684	-4.59891	6.00473	0.000776151
FGRRES_08207_M	-6.36327	2.26394	0.000777642
FGRRES_06471	-7.14514	-2.18594	0.000777642
FGRRES_11472	-4.90911	8.17098	0.000777642
FGRRES_04695	-7.32099	2.62344	0.000815499
FGRRES_16109	-6.28779	2.64649	0.000836783
FGRRES_03911	-10.4807	3.65865	0.000879659
FGRRES_04874	-8.48778	6.47734	0.000897924
FGRRES_00840	4.4068	5.64183	0.000897924
FGRRES_15933	-6.17208	8.48557	0.000897924
FGRRES_15880	-4.43208	5.97977	0.000921943
FGRRES_10982	-3.79765	6.37704	0.000921943
FGRRES_03935	-5.5951	4.93416	0.000925279
FGRRES_03933	-11.6066	0.572138	0.000925279
FGRRES_10960	-7.92899	6.76239	0.000937396
MSTRG.12269	5.64312	-2.109	0.000975756
FGRRES_06469	-10.0659	7.31382	0.000977798
FGRRES_07579	-4.94892	2.37532	0.000977798
FGRRES_16873	6.75494	9.46454	0.000977798
FGRRES_13480	-6.62503	2.62984	0.000977798
FGRRES_11362	-6.0726	2.31875	0.000977798
FGRRES_17134	-4.00518	4.63384	0.00106043
FGRRES_16793	-4.45638	4.00817	0.00108351
FGRRES_13433	-6.46759	2.29697	0.00110712
FGRRES_03494	9.31053	0.254957	0.00110712
FGRRES_02117	-5.8056	8.66726	0.00110727
FGRRES_03118	-4.75888	4.50858	0.0011331
FGRRES_06199	-5.78249	0.932846	0.0011331
FGRRES_08061_M	3.4268	7.85548	0.00116264
FGRRES_12012	-5.90867	5.10403	0.00118464
FGRRES_10326	-5.95002	4.51834	0.00125055
FGRRES_08089	-5.95971	1.56543	0.00126522
FGRRES_15173	5.45049	-2.20571	0.00126522
FGRRES_02115	-4.76148	4.64813	0.00126522
FGRRES_15901	6.10487	4.80954	0.00126522
FGRRES_11518	8.234	3.38453	0.00128733
FGRRES_07496_M	3.3074	8.32346	0.00128733
FGRRES_03255	-6.18938	0.990527	0.00128766
FGRRES_07758	-5.38241	2.06915	0.00128973
FGRRES_01768	5.41632	1.78872	0.00130183
FGRRES_02866	-4.81582	2.83442	0.00130641
FGRRES_02488	4.15852	3.94966	0.00130641
FGRRES_08279	-7.20513	1.4651	0.001312
FGRRES_12011	-4.28619	5.01441	0.00136733
FGRRES_16373_M	-6.76475	2.48265	0.00136733
FGRRES_12135	-6.29652	-0.0920887	0.00136733
FGRRES_04739	5.04876	2.68942	0.00139407
FGRRES_16362	4.57005	4.88131	0.00141541
FGRRES_03969	-5.15589	6.6814	0.00145324
FGRRES_00973	-3.30491	5.82846	0.00145324
FGRRES_15805	-5.52657	2.28191	0.00145903
FGRRES_06676	-6.30738	6.49398	0.00145903
FGRRES_09650_M	3.6666	6.64703	0.00145903
FGRRES_01983	-5.48475	6.4747	0.00145903
FGRRES_10754	-3.30383	4.15903	0.00145903
FGRRES_13464	-4.98312	4.62827	0.00146996
FGRRES_06541	-10.0434	-0.217594	0.0015782
FGRRES_04662	-6.12465	6.48645	0.00161346
FGRRES_10677	-7.4829	4.37147	0.00165375
FGRRES_01249	-3.4536	6.26588	0.00166912
FGRRES_11103	-4.62463	3.3743	0.00166912
FGRRES_03800	-6.10735	2.8818	0.00166912
FGRRES_16176	7.79181	5.49867	0.00173881
FGRRES_17549	-7.75329	3.80469	0.00173881
FGRRES_03338	-5.91083	1.76446	0.00173964
FGRRES_05798	-4.63262	2.37922	0.00173964
FGRRES_20163	-6.24202	1.89079	0.00173964
FGRRES_17162	-5.49761	4.73236	0.00173964
FGRRES_16816_M	-2.90156	7.63731	0.00173964
FGRRES_15715	3.575	4.94654	0.00173964
FGRRES_03143	-5.42869	1.87202	0.00173964
FGRRES_11249	-8.69207	7.28858	0.00173964
FGRRES_01994	-8.56238	0.656394	0.00173964
FGRRES_05906	-6.26262	5.99765	0.0017744
FGRRES_03486	-4.01913	2.57951	0.0017744
FGRRES_02961	-5.82415	0.732534	0.00185199
FGRRES_17117	-7.47639	-1.24938	0.00189736
FGRRES_08742	-3.93837	4.18186	0.00192559
FGRRES_11478	-6.92527	3.46233	0.00192842
FGRRES_09896	4.23418	8.2076	0.00192842
FGRRES_02982	-6.95044	0.0777049	0.00195319
FGRRES_07629	6.00881	1.95992	0.00200944
FGRRES_16869	-9.52677	0.306114	0.00202192
FGRRES_02878	-8.02913	-0.277565	0.00202192
FGRRES_04058_M	4.4603	4.59593	0.00202192
FGRRES_07982_M	-10.188	0.107331	0.00202192
FGRRES_13562_M	5.40855	7.10833	0.00202192
FGRRES_02373	-3.43788	7.5389	0.00202192
FGRRES_17096	-5.30765	3.30579	0.00206634
FGRRES_09040	6.03344	1.84037	0.00207318
FGRRES_12819	-4.01463	2.74429	0.00207318
FGRRES_07774	-5.85978	3.88843	0.00207318
FGRRES_11555	-4.26116	3.05294	0.00210186
FGRRES_17425	4.89161	2.69947	0.00211841
FGRRES_10611	-7.05941	4.3297	0.00212401
FGRRES_20377	-7.30948	-1.57807	0.00212401
FGRRES_01158	5.60781	7.55639	0.00212401
FGRRES_11522	6.67277	4.37402	0.00212401
FGRRES_00040	4.55966	0.968972	0.00212755
FGRRES_03046	-4.25286	7.47269	0.00219187
FGRRES_11072	3.22568	5.50136	0.00238693
FGRRES_16169	4.23352	5.65668	0.00241675
FGRRES_10442	10.4075	1.04676	0.00247874
FGRRES_08206	-7.16979	2.22587	0.0025019
FGRRES_04797	-7.21524	2.59653	0.00254058
FGRRES_15930	4.13219	6.48508	0.00259075
FGRRES_00004	-7.32915	0.0161834	0.00261062
FGRRES_02173	-4.75511	0.399817	0.00261062
FGRRES_17363	4.26652	6.21644	0.00263645
FGRRES_03202	5.86444	1.23031	0.00264078
FGRRES_06572	-3.82378	4.98561	0.00264078
FGRRES_11498	-6.65868	0.0265255	0.00264078
FGRRES_02958_M	-7.10194	0.933817	0.00267382
FGRRES_03898	-6.8516	4.93403	0.00270816
FGRRES_13169	-6.32503	4.22958	0.00273834
FGRRES_03086	-5.99464	2.84103	0.00278036
FGRRES_16930	-5.07509	1.95631	0.00278268
FGRRES_03385	3.97368	5.79905	0.002803
FGRRES_08090_M	-6.23068	1.91002	0.002803
FGRRES_00016_M	-8.17371	-1.15024	0.00281512
FGRRES_16896	7.1424	7.24216	0.00283094
FGRRES_06110	-5.63337	4.36192	0.00283094
FGRRES_04531	-7.16804	-0.302873	0.00287114
FGRRES_03430	10.1818	5.0506	0.00287114
FGRRES_02034	7.96374	2.85341	0.00292004
MSTRG.11028	4.47249	0.234941	0.00298484
FGRRES_04796	-7.28392	-0.651488	0.00298484
FGRRES_06782	-6.04818	1.01875	0.00309758
FGRRES_07741_M	-6.17766	2.07893	0.00312686
FGRRES_03744	3.74196	5.87525	0.00313055
FGRRES_10128_M	3.79307	3.63848	0.00314745
FGRRES_01084	-4.22886	3.11695	0.00315684
FGRRES_06232	4.69288	-0.754217	0.00315684
FGRRES_02136	-7.33121	4.15997	0.00317452
MSTRG.14226	4.00589	3.83575	0.00317452
FGRRES_04215	-5.17379	2.94154	0.00318258
FGRRES_12056	3.7297	6.23075	0.00322552
FGRRES_07416_M	-2.86182	6.07164	0.00322552
FGRRES_07045	-2.89909	4.66471	0.00323076
FGRRES_20336	-6.18871	0.474915	0.003251
FGRRES_05663	-4.51442	6.33067	0.003251
FGRRES_03936	-6.17759	4.44725	0.00335014
FGRRES_04456	2.84393	9.38877	0.0033511
FGRRES_03409	-8.509	-0.44959	0.0033511
FGRRES_03481	-5.95804	2.11228	0.00337629
FGRRES_03523_M	-5.43846	1.21362	0.00337859
FGRRES_16488	-3.80038	4.13207	0.00341032
FGRRES_03011	-4.01267	5.44132	0.00341032
FGRRES_13245_M	-6.80162	2.96495	0.00341032
FGRRES_08003	6.62157	1.77128	0.00341032
FGRRES_04518	-8.03353	4.24885	0.00345214
FGRRES_13412	3.73884	6.89339	0.00353512
FGRRES_03124	-4.381	3.6568	0.00353512
FGRRES_07852	-3.97188	3.00771	0.00353512
FGRRES_17401	-8.99246	2.66901	0.00355426
FGRRES_12956	5.1626	0.293922	0.00358232
FGRRES_08878	-3.1007	7.39091	0.00363691
FGRRES_17071	6.46481	-0.231209	0.00363691
FGRRES_04500	5.14646	3.04933	0.00363691
FGRRES_02753	-4.51241	2.32293	0.00364717
FGRRES_07567	-3.70569	4.49208	0.00366571
FGRRES_07765	-12.6766	0.577749	0.00366584
FGRRES_07822	-9.61232	4.75684	0.00366927
FGRRES_02569	-9.06807	2.06793	0.00375769
FGRRES_09070	-4.12244	-0.25557	0.00382651
FGRRES_02468_M	3.51049	3.66941	0.00391475
FGRRES_04850	-6.28503	-1.15343	0.00391475
FGRRES_12834	4.80075	3.00979	0.00391475
FGRRES_04784	5.18979	0.402932	0.00391475
FGRRES_04490	5.08379	3.67239	0.00391475
FGRRES_08797	-4.13031	2.65145	0.00391475
FGRRES_03801	-4.10639	4.10501	0.00391475
FGRRES_16426	-4.76043	1.30937	0.00391475
FGRRES_08209	-4.67652	2.294	0.00391475
MSTRG.3504	-6.43057	-1.08205	0.0039578
FGRRES_10614	-7.18416	5.31098	0.0039578
FGRRES_03387_M	10.8069	2.02139	0.00399585
FGRRES_01806	-7.81269	1.45802	0.00405344
MSTRG.324	-6.37977	-2.0427	0.00407449
FGRRES_11156	6.01684	-1.39148	0.00410497
FGRRES_00330	3.46191	7.61481	0.00416657
FGRRES_11080	-4.32217	6.94178	0.00418901
FGRRES_11146	-7.63924	0.516576	0.00430549
FGRRES_15650	6.29686	2.99898	0.0043161
FGRRES_10441_M	6.26874	0.567622	0.0043161
FGRRES_10687	-6.91081	2.36244	0.0043161
FGRRES_03544_M	-4.82003	9.55232	0.0043161
MSTRG.8976	5.02484	0.279311	0.0043161
MSTRG.7051	-6.08707	-1.41655	0.00438312
FGRRES_08262_M	-5.03515	2.31129	0.00438312
FGRRES_16104	5.46397	0.50008	0.0044347
FGRRES_10417	-3.55826	4.778	0.0044347
FGRRES_03047	-9.28818	0.461858	0.00446291
FGRRES_01818_M	-8.44279	4.67073	0.00446291
FGRRES_11665_M	-4.75746	2.04128	0.00447266
FGRRES_17091	7.03008	0.883699	0.00447266
FGRRES_00351_M	5.47357	5.02674	0.00448842
FGRRES_10609	-6.22867	5.61653	0.00454727
MSTRG.578	4.55409	1.82942	0.00455865
FGRRES_10549	4.77452	5.04267	0.00455865
FGRRES_04795	-7.06119	1.97897	0.00459771
FGRRES_11519_M	6.59625	2.54162	0.00459771
FGRRES_06566	2.93004	7.06248	0.00459771
FGRRES_04600	-6.32035	2.85219	0.00459793
FGRRES_03444	-6.16294	2.40336	0.00465173
FGRRES_08050_M	-4.80455	0.316931	0.00465173
FGRRES_09345	7.02211	2.92102	0.00465173
FGRRES_04555_M	-3.09417	4.04541	0.00466541
FGRRES_11545	-4.902	0.00290773	0.00471666
FGRRES_01872	-4.20408	8.09109	0.00475508
FGRRES_04628_M	-4.20767	7.94441	0.00475508
FGRRES_15661	-6.58654	0.347004	0.00478006
FGRRES_09146_M	-6.55771	5.78774	0.00497327
FGRRES_05353	-5.33168	1.12826	0.00499636
FGRRES_09226	-4.61086	4.21748	0.00499636
FGRRES_17400	-6.57241	5.06241	0.00499636
FGRRES_11461	-6.48295	-1.58185	0.00499636
FGRRES_12490	-7.79707	1.90631	0.00523435
FGRRES_05048	6.0081	5.71791	0.00526061
FGRRES_11282	3.65353	1.59576	0.00526061
FGRRES_05021	3.68621	3.11171	0.00526061
FGRRES_10663	6.08047	-1.88664	0.00526061
FGRRES_05521	6.20271	4.01426	0.00526061
FGRRES_00994	-4.40698	3.97747	0.00526061
FGRRES_07670	4.75273	2.68543	0.00531805
FGRRES_20155	6.00855	0.775716	0.00538116
FGRRES_16885	7.63338	-0.0550814	0.00542828
FGRRES_02315	-6.12279	3.23185	0.00549491
FGRRES_05325	4.90703	0.219666	0.00549491
FGRRES_12335	-5.18348	2.23231	0.00549491
FGRRES_05730	3.90833	0.917671	0.00549491
FGRRES_17153	-5.1181	3.82132	0.00549491
FGRRES_08233	-6.24864	-1.17007	0.00549491
FGRRES_04341	-4.36991	-1.09254	0.00549491
FGRRES_08972	2.68366	5.20999	0.0055315
FGRRES_02135	-6.64683	4.59607	0.0055315
FGRRES_16202	4.81152	-1.99588	0.005576
FGRRES_04162	4.87827	2.96244	0.00560785
FGRRES_05776	-4.06677	2.97365	0.00560785
FGRRES_01379	-5.45372	6.16319	0.00568102
MSTRG.8884	-5.74563	-0.430776	0.00568102
FGRRES_16168	3.81899	4.33637	0.00571166
FGRRES_10431_M	-5.25177	2.23491	0.00571166
FGRRES_03408	-4.6675	-0.483872	0.00571166
FGRRES_10612	-9.17539	3.24976	0.00571485
FGRRES_10613	-8.34385	4.4684	0.0058362
MSTRG.17463	-4.98798	1.55392	0.00609764
FGRRES_04897_M	-4.20538	-0.889812	0.00611078
FGRRES_02084	3.75947	2.47669	0.00611078
FGRRES_07684_M	4.36634	0.907302	0.00614956
FGRRES_02913	3.52577	1.78607	0.00614956
FGRRES_11342	-7.5617	0.316499	0.00614956
FGRRES_03849	3.84355	2.11552	0.00614956
FGRRES_00783	3.72603	3.36835	0.00614956
FGRRES_02316	-5.30744	5.06485	0.00614956
FGRRES_01286	7.25099	2.41783	0.00617806
FGRRES_16371	-4.57696	3.35918	0.00617806
FGRRES_09827_M	-4.9634	4.0124	0.00617806
FGRRES_10432_M	-4.27851	2.6328	0.00635482
FGRRES_07546	-3.52193	4.36488	0.00638925
FGRRES_08002	5.17614	1.09394	0.00640463
FGRRES_13822_M	-4.42386	0.0827816	0.00640463
FGRRES_03295	5.37694	6.2156	0.00640463
FGRRES_01979	3.72905	1.36418	0.00640664
FGRRES_15709	-8.30638	2.71641	0.00640664
FGRRES_16906	-9.2282	0.555739	0.00641697
FGRRES_02869_M	-2.99445	7.58513	0.00641697
FGRRES_04936	-2.89011	9.77588	0.00648084
FGRRES_13278	-4.95248	0.417345	0.00648653
FGRRES_11556	-3.94626	2.57966	0.00649092
FGRRES_13277	-4.20275	-0.892306	0.00651033
FGRRES_02111	-6.08319	7.95129	0.00651033
FGRRES_16032	4.54683	3.90895	0.00652325
FGRRES_16115_M	-4.76736	1.52328	0.00654412
FGRRES_17677	-4.07641	1.15139	0.00655095
FGRRES_03688	2.72247	6.44049	0.00657927
FGRRES_04201	2.50182	6.4111	0.00662897
FGRRES_08071	-3.30216	2.28824	0.00674099
FGRRES_11521	5.41539	5.45812	0.00674341
FGRRES_00718	4.07317	5.65346	0.00679164
FGRRES_01126	-5.41961	2.9765	0.00683116
FGRRES_07027	3.21223	4.58328	0.00687591
FGRRES_00990	-5.34038	-0.102726	0.00704518
FGRRES_17259	-2.6722	5.97462	0.00709834
FGRRES_12234_M	3.54242	2.58751	0.0072328
FGRRES_10676	-5.35657	0.152416	0.00728026
FGRRES_01532	-3.64692	4.13581	0.00728761
FGRRES_04442	-4.69099	2.44878	0.00728761
FGRRES_10937	-2.46102	4.40982	0.00733409
FGRRES_09722	-2.64931	7.5617	0.00743909
FGRRES_09044_M	-4.52897	4.24413	0.00747038
FGRRES_01705	5.05066	6.38816	0.00747038
FGRRES_06500	-3.05613	2.45389	0.00750374
FGRRES_02109	-4.75718	0.132495	0.00754819
FGRRES_16114	-4.10767	1.41409	0.00761287
FGRRES_10225	-5.00333	-0.292764	0.00761287
FGRRES_07785	7.10241	8.85793	0.00765551
FGRRES_03048	-6.46239	2.26101	0.00769901
FGRRES_01977	-3.25482	2.24251	0.00770899
FGRRES_13106_16799_M	-2.31706	7.27688	0.00774678
FGRRES_16697	3.69781	3.89115	0.00774678
FGRRES_17216	-4.57066	3.91617	0.00775472
FGRRES_13561	-4.64019	-0.494599	0.00775472
FGRRES_07569	4.77987	6.3067	0.00788235
MSTRG.14068	-3.97536	0.0236378	0.00788289
FGRRES_02147	-2.82629	4.17599	0.00790061
FGRRES_16300_M	5.6277	7.78824	0.00790061
FGRRES_03988	-5.96387	5.85859	0.00792274
FGRRES_20205	-8.47406	0.719876	0.00811703
FGRRES_05868	-4.29554	0.612112	0.00811703
FGRRES_02038	8.68292	2.13003	0.00811703
FGRRES_12376	-6.9655	3.07795	0.00811715
FGRRES_04512	4.8731	3.71156	0.00819264
FGRRES_13788	-5.52822	2.39208	0.00820931
FGRRES_06733	-3.84294	2.43225	0.00820931
FGRRES_10470	4.33687	4.49165	0.00820931
FGRRES_05947	5.78241	2.88234	0.00821624
FGRRES_07840	5.63265	-1.17891	0.00821624
FGRRES_03231	4.67024	3.26313	0.00821624
FGRRES_15338	4.43686	-2.18344	0.00821624
FGRRES_06038	-4.10193	2.39521	0.00821624
FGRRES_00811	-3.58701	3.11373	0.00821624
FGRRES_08914	-3.48279	4.38607	0.00821624
FGRRES_03310	-5.01063	-0.963789	0.00821624
FGRRES_10443	9.51599	4.19477	0.00822678
FGRRES_12439	-5.1955	3.67738	0.00822678
FGRRES_02842_M	-6.08916	0.758122	0.00830986
FGRRES_06440	-2.59684	3.5317	0.00833011
FGRRES_13757	4.76889	4.62871	0.00840255
FGRRES_17697	3.41329	4.77469	0.00847913
MSTRG.16826	-7.59852	3.51852	0.00847913
FGRRES_00251_M	-4.03021	3.14439	0.00847913
FGRRES_03601	4.70187	-0.122921	0.00860449
FGRRES_01799_M	-5.27196	4.79465	0.00863675
FGRRES_03264	-5.07068	6.56034	0.00863675
FGRRES_03865	-4.26084	-0.053962	0.00869308
FGRRES_11915	-2.30043	9.32199	0.00869308
FGRRES_02871	-6.73191	4.24815	0.00875628
FGRRES_17585	3.86014	4.70824	0.00878022
MSTRG.13962	2.91274	3.33221	0.00878022
FGRRES_16281	4.24831	1.1906	0.00881675
FGRRES_01120	-2.56767	5.25188	0.00884976
FGRRES_05916	-2.4909	8.99814	0.00884976
FGRRES_02114	-5.94173	8.84165	0.00902048
FGRRES_03797	3.655	1.45471	0.00904178
FGRRES_03748	-4.73406	1.80252	0.00912299
FGRRES_01868	6.67	2.46903	0.00912299
FGRRES_10437	3.55877	3.83939	0.00912299
FGRRES_06993	-4.62351	8.51774	0.00932718
FGRRES_00003	-4.88756	0.345915	0.0095474
FGRRES_01491	4.14152	1.8902	0.00955144
FGRRES_03359	-3.60662	-0.0239803	0.00958845
FGRRES_15794	-4.15274	1.3694	0.00968853
FGRRES_05097_M	5.33071	1.48232	0.00968853
FGRRES_04553_M	-6.63767	2.6214	0.00968853
FGRRES_12109	3.84091	5.74312	0.0097055
FGRRES_15409	-4.26532	5.30401	0.00974992
FGRRES_00260	6.56507	6.47202	0.00974992
FGRRES_01039	3.16767	5.83165	0.00974992
FGRRES_11295	-6.70408	1.60269	0.00978538
FGRRES_09178	3.16466	5.08121	0.00986574
FGRRES_10547_M	-4.53452	4.41038	0.00986574
FGRRES_01674	-4.20864	6.10834	0.00994353
FGRRES_03963	-4.50906	1.48985	0.00994676
FGRRES_08105	-3.79416	0.785007	0.00995866
FGRRES_01749	-8.39829	2.53636	0.00996835
FGRRES_10008	2.27177	5.73196	0.00996835
FGRRES_11762	4.96459	0.978155	0.00996835
FGRRES_04204	-4.08317	4.45447	0.00997639
FGRRES_04460_M	5.01196	1.84838	0.00997639
FGRRES_13247	3.99314	4.40691	0.010116
FGRRES_15885	4.19752	0.46352	0.010299
FGRRES_03686_M	6.82968	1.9623	0.010299
FGRRES_17361	4.67388	2.16488	0.0104751
FGRRES_10776_M	3.01599	5.30231	0.0105128
FGRRES_15120	-3.36906	3.79098	0.0105138
FGRRES_12206	-3.1116	6.73282	0.0105365
FGRRES_13536	6.68037	-0.528245	0.0106143
FGRRES_11469	-2.12861	6.31509	0.0107334
FGRRES_15182	-5.16516	4.29105	0.0107334
FGRRES_12079	-5.39598	1.0664	0.0107353
MSTRG.6662	3.11269	2.74016	0.0108778
FGRRES_01015	3.26801	6.45022	0.0109208
MSTRG.7304	4.16505	-0.230465	0.0109208
FGRRES_17455	3.46003	1.9912	0.0109208
FGRRES_08616	4.34459	0.868943	0.0111273
FGRRES_01238	-2.44458	8.97471	0.0111309
FGRRES_16621	-7.97268	3.98718	0.0111323
FGRRES_15168	-4.03107	-0.880052	0.0111323
FGRRES_16296	-3.92782	1.89453	0.0111323
FGRRES_11145	-3.41268	1.63964	0.0111323
FGRRES_16469	2.80533	4.67457	0.0111452
FGRRES_10972	4.42918	3.99041	0.0111458
FGRRES_07887	-3.98927	0.526959	0.0111669
FGRRES_04895	3.1802	2.85233	0.0112894
FGRRES_11858	5.44274	4.1619	0.0113638
FGRRES_04798	-6.58651	0.366725	0.0113763
FGRRES_09451	-5.79145	3.87219	0.0113933
FGRRES_08229_M	-8.9913	-1.25521	0.0113933
FGRRES_16111_M	-4.45855	4.42468	0.0114013
FGRRES_00725	-2.69217	7.7536	0.0114013
FGRRES_02389_M	-4.36062	1.01031	0.0114013
FGRRES_10386	5.54301	1.20304	0.011471
FGRRES_04587_M	-2.98569	4.34064	0.0115686
FGRRES_03026	5.20782	3.66142	0.0115752
FGRRES_02893	-2.99822	3.02923	0.0115752
FGRRES_11238	3.97692	-0.705383	0.0115752
FGRRES_16095	4.88992	4.92516	0.0115877
FGRRES_04525	-4.25262	1.51207	0.0116439
FGRRES_04029	3.60812	1.02787	0.01182
FGRRES_04805	-5.11597	8.47575	0.01182
FGRRES_11487	5.22814	1.8308	0.01182
FGRRES_01268	-2.98224	5.07661	0.01182
FGRRES_08967	-5.97458	0.937476	0.0120073
FGRRES_02118	-2.96588	6.88868	0.0120073
FGRRES_10126	5.29674	5.18662	0.0120484
FGRRES_17109	-5.50256	4.51071	0.0120484
FGRRES_17157	4.58834	0.132284	0.0120484
FGRRES_04461	2.90297	3.45061	0.0120484
FGRRES_16350	-5.42109	1.54103	0.0121935
FGRRES_15977	4.26129	-1.74218	0.0123443
FGRRES_07696	-3.38765	1.81466	0.0123618
FGRRES_02967	3.5485	5.42886	0.0123793
FGRRES_10445	3.47833	2.19378	0.0123793
FGRRES_16229_M	-2.92973	3.92542	0.0124687
FGRRES_09727	4.95272	4.45452	0.0126478
FGRRES_12469	4.95495	1.06318	0.0126478
FGRRES_16142	2.74737	3.18759	0.0126478
FGRRES_05584	-2.47609	5.37923	0.0126478
FGRRES_05640	-2.33051	9.64395	0.01265
FGRRES_04524	-3.79001	0.995334	0.01265
FGRRES_15983	-3.88227	0.368483	0.0126753
FGRRES_00631	-2.38625	10.3143	0.0129234
FGRRES_01045_M	3.16663	2.19971	0.0129234
FGRRES_06020_M	-2.2564	9.6777	0.0129234
FGRRES_08265	-4.50679	5.251	0.0129913
FGRRES_02089	3.62213	-0.352762	0.0129913
FGRRES_03256	-3.71994	5.81368	0.01306
FGRRES_17372	3.72238	4.91242	0.01306
FGRRES_17495	-5.95949	0.509983	0.0130867
FGRRES_03894_M	-4.02473	6.50487	0.0131241
MSTRG.8106	-4.99654	1.17277	0.0131241
FGRRES_01072	-5.96376	0.583093	0.0131455
FGRRES_09062_M	-4.06312	5.15734	0.0131562
FGRRES_03109	-4.90482	2.78212	0.0132688
FGRRES_07067	-3.24888	5.74433	0.0132688
FGRRES_07480	-2.45155	11.5622	0.0132688
FGRRES_04137	-2.45944	9.35431	0.0133696
FGRRES_07871	-5.59072	-1.90727	0.0133696
FGRRES_00642	-3.06642	6.31244	0.0135212
FGRRES_03294_M	3.05375	3.37313	0.0135707
FGRRES_15931	-4.77685	2.41082	0.0136627
FGRRES_10629	-4.29501	4.19442	0.0138992
MSTRG.1563	-3.58993	-0.135312	0.0141733
FGRRES_16599	2.9605	3.31132	0.0142273
FGRRES_00802	-2.55387	8.91077	0.0143803
FGRRES_04871	4.21834	3.73477	0.0144095
FGRRES_04802	5.15905	2.69249	0.0145488
FGRRES_01848	3.2197	5.12622	0.0146182
FGRRES_17498	-7.80223	-0.91504	0.0147873
FGRRES_05493	-2.35931	9.68118	0.0148124
FGRRES_01734_M	5.1456	3.36488	0.0148124
FGRRES_10819	-2.07149	6.52211	0.0148124
FGRRES_01607	3.35369	0.766584	0.0148124
FGRRES_01329	-2.1395	6.87844	0.0148386
FGRRES_09072	-5.02066	1.11843	0.0149494
FGRRES_09045	-4.93417	3.7428	0.0149661
FGRRES_03700	-4.67346	-0.116267	0.0150528
FGRRES_04233	4.68732	1.14425	0.0151333
FGRRES_03840	-4.93032	-0.406624	0.0151333
FGRRES_10909	3.10691	7.65012	0.0152226
FGRRES_06774_M	-2.39155	5.77082	0.0152941
FGRRES_08464	-5.84846	5.59858	0.0152969
FGRRES_10540	-3.81425	2.36205	0.0153354
FGRRES_02516	2.9558	6.9725	0.0154187
FGRRES_15909	-2.23925	6.97429	0.0156595
FGRRES_11406	3.57128	3.5574	0.0156595
FGRRES_05933	-4.33271	3.93416	0.0156997
FGRRES_07631	5.2207	4.70915	0.015726
FGRRES_03309	-3.29752	0.258527	0.0158136
FGRRES_01384	3.51759	0.0676211	0.0158702
MSTRG.15251	-3.0238	2.62075	0.0158702
FGRRES_04928	-2.73204	4.19866	0.0162078
FGRRES_06596	-2.75102	6.69986	0.0162826
FGRRES_12531	-4.65686	2.84017	0.0162971
FGRRES_09038	3.32107	-0.665575	0.0163484
FGRRES_00523	2.27816	10.0509	0.0163525
FGRRES_16665	-4.44421	4.61446	0.0164802
FGRRES_10712	-3.89949	2.52449	0.01666
FGRRES_02103	-3.46544	1.42691	0.01666
FGRRES_03768	4.2513	1.30113	0.01666
FGRRES_03168	4.42043	5.52515	0.01666
FGRRES_04343	2.69336	5.39368	0.0167475
FGRRES_05757_M	2.5741	8.39786	0.0167475
FGRRES_02949	-6.47131	2.81387	0.0167475
FGRRES_11229	-6.99835	2.74961	0.0167817
FGRRES_02853	-4.52393	0.336767	0.0167817
FGRRES_07661	3.62476	0.686978	0.0167817
FGRRES_03806	4.98703	-0.729183	0.0167817
FGRRES_03916	-7.03893	-0.404352	0.0167978
MSTRG.718	-4.93306	-1.58569	0.0168216
FGRRES_01943	-2.73619	9.41567	0.0168216
FGRRES_16177	4.44015	-0.0104375	0.0168216
FGRRES_03040	-4.08407	0.787637	0.0168249
FGRRES_12753	3.16289	-1.02687	0.0171124
MSTRG.4094	5.59108	2.46171	0.0172735
FGRRES_03946	-3.1495	6.81213	0.0175952
FGRRES_20120	-4.11567	4.98522	0.0177636
MSTRG.11349	-3.16221	-1.00954	0.0177636
FGRRES_02447	-4.5424	0.53681	0.0177701
FGRRES_03796	4.40929	-1.26093	0.0180963
FGRRES_13509	-3.6894	4.40374	0.0180963
FGRRES_17191	3.44933	2.98065	0.0183914
FGRRES_02651	-2.91034	3.87761	0.0186117
FGRRES_10245	-2.3736	9.56744	0.0186117
FGRRES_09362	-2.28973	5.54264	0.0187575
FGRRES_07754	3.5664	2.8936	0.01881
FGRRES_11191	-5.50722	3.45749	0.01881
FGRRES_07723	5.66532	-1.03688	0.0189585
FGRRES_15807	4.48766	5.20115	0.0189957
FGRRES_15965	5.41691	3.08476	0.0190271
FGRRES_01867	3.09349	5.83128	0.0190271
FGRRES_08478_M	-2.56263	9.40278	0.0190271
FGRRES_00199	-5.15658	4.94821	0.0190271
FGRRES_03807	3.55731	0.13811	0.01905
FGRRES_02220	-3.05165	4.56597	0.01911
FGRRES_05908	-2.43411	7.04197	0.0191177
FGRRES_03616	-4.35693	1.31521	0.0191589
FGRRES_13705	3.46051	-0.717629	0.0191589
FGRRES_13381	4.76222	1.95774	0.0192148
FGRRES_04441_M	-3.47216	0.300399	0.0192772
FGRRES_04560	2.0786	5.6516	0.0192913
FGRRES_12851	3.78875	6.62378	0.0193908
FGRRES_03907	2.37763	7.30906	0.0193908
FGRRES_10010	-2.44183	9.61687	0.019412
FGRRES_08435	-2.22518	6.79212	0.0195115
FGRRES_03687_M	3.25143	4.91967	0.0195115
FGRRES_01154	-2.29543	10.2269	0.0195413
FGRRES_11128	3.22417	5.40767	0.01975
FGRRES_00634	-2.47102	9.43531	0.0197505
FGRRES_02416	4.19908	0.506835	0.0198415
FGRRES_01790	-3.11226	0.37509	0.0198542
FGRRES_03642	-3.54557	0.0991525	0.0198577
FGRRES_04930	-2.70591	4.28907	0.0202347
FGRRES_09381	-2.67606	8.42322	0.0202347
FGRRES_05999_M	-2.1621	10.3584	0.0203305
FGRRES_03615	-4.49026	-0.271647	0.0204635
FGRRES_09008	2.54384	4.23656	0.0204635
FGRRES_11729	-2.4511	7.52637	0.0204649
FGRRES_00858	2.77895	4.33413	0.0205742
FGRRES_11210	2.38559	6.30739	0.0206758
MSTRG.7412	-3.3741	-0.135445	0.02082
FGRRES_10997	2.19275	4.53008	0.0208786
FGRRES_01169	-2.57146	5.66918	0.0208786
FGRRES_16850	-3.19543	5.59722	0.0208786
FGRRES_06479	-3.63223	1.57036	0.0208786
FGRRES_05155	4.17914	1.72858	0.0208786
FGRRES_07856	-2.44708	9.28045	0.0210783
FGRRES_11014_M	-4.25901	0.839022	0.021102
FGRRES_01595	4.54374	2.89447	0.0212181
FGRRES_00739	-2.69077	4.59733	0.0212181
FGRRES_05743	2.82503	4.00754	0.0212181
FGRRES_20102	5.29026	3.19689	0.0212181
FGRRES_00784_M	3.41081	-0.0666996	0.0212181
FGRRES_11850	-3.28027	3.37586	0.0212181
FGRRES_01826	2.358	6.93741	0.0213203
FGRRES_16989_M	3.64117	4.09947	0.0213203
FGRRES_08968	2.30944	4.45652	0.0214225
FGRRES_03371	-4.42688	3.02175	0.0214225
FGRRES_16678	6.56772	3.24292	0.0216513
FGRRES_00117	2.16876	8.04959	0.0216513
FGRRES_10758	3.85426	2.67349	0.0216513
FGRRES_15782	3.33663	4.87736	0.0216675
FGRRES_01081	-2.24904	9.80597	0.0217649
FGRRES_04283	2.69011	6.43913	0.0218074
FGRRES_04749	-3.52882	-0.342747	0.0218226
FGRRES_03217	-3.3966	1.44491	0.0218226
FGRRES_04014	-6.29391	0.183568	0.0218479
FGRRES_07866	-2.18813	7.81815	0.0221788
FGRRES_03495_M	-4.60572	2.39746	0.0224722
FGRRES_02300	-3.12161	-0.139267	0.0224722
FGRRES_02401_M	-5.09724	-1.37782	0.0227416
FGRRES_08895	-2.2173	10.3268	0.0230557
FGRRES_03345	4.12414	5.51199	0.0230557
FGRRES_10942	-2.11573	10.3507	0.0230557
FGRRES_15779	-3.41198	6.19497	0.02315
MSTRG.1287	-3.0063	2.35767	0.0233447
FGRRES_08222	-3.01652	5.90293	0.0233972
FGRRES_02911	4.59503	1.4205	0.0236392
FGRRES_08877	-6.27305	-1.1567	0.0236392
FGRRES_11900	-3.66866	4.55289	0.0236771
FGRRES_10363	3.17671	6.54906	0.0236771
FGRRES_02899	-2.74771	5.81533	0.0238639
FGRRES_00671	-2.20727	9.40577	0.024107
FGRRES_16420	2.51767	1.67873	0.0241277
FGRRES_06217	-3.19203	3.08557	0.0243222
FGRRES_08890	3.70154	0.256603	0.0243222
FGRRES_11677	-4.0813	-0.674323	0.0244124
FGRRES_08142	-4.07529	8.24837	0.0244955
FGRRES_07412	-2.18557	5.70398	0.024724
FGRRES_10181_M	-2.19643	9.78737	0.0248564
FGRRES_20369	-3.36049	0.347975	0.0250868
FGRRES_08203	-5.00347	1.61523	0.0250868
FGRRES_07821	-7.01745	0.978022	0.0250868
FGRRES_04738	-3.41404	-0.292667	0.0251491
FGRRES_06192	-2.3229	6.08331	0.0251558
FGRRES_15117	-3.2823	0.659201	0.0252446
FGRRES_04522_M	-5.87134	2.28396	0.0252446
FGRRES_20314	-2.39994	7.91119	0.0252446
FGRRES_10600	4.08572	4.34108	0.0254651
FGRRES_09694	-2.29422	5.09878	0.0254984
FGRRES_02353	2.80595	2.09502	0.0255582
FGRRES_07207	-4.31738	-0.150776	0.0255907
FGRRES_02178_M	5.29576	0.283422	0.0257607
FGRRES_10343	-2.22545	5.09848	0.02579
FGRRES_03305	-3.40487	-0.398533	0.0259713
FGRRES_04867	-4.37969	-0.751941	0.0260499
FGRRES_15505	3.51904	-1.17777	0.0263058
FGRRES_13450	3.07914	0.636954	0.0263976
FGRRES_02829	2.41426	4.88135	0.0263976
FGRRES_07651	3.59294	4.20825	0.0264064
FGRRES_09521	-5.23749	-0.936955	0.0264064
FGRRES_04383	7.09727	0.689824	0.0265228
MSTRG.9036	2.73008	0.929817	0.0265775
FGRRES_07292_M	-2.48152	10.6866	0.0270224
MSTRG.3191	-2.98783	2.31392	0.0270224
FGRRES_07973	-2.00275	5.07584	0.0270224
FGRRES_09718	2.38819	5.7026	0.0270224
FGRRES_07491	-2.27258	5.94592	0.0270224
FGRRES_08059	-2.82047	3.83356	0.0270224
FGRRES_11741	4.52516	2.2275	0.0271802
FGRRES_15828	-4.94462	5.49662	0.0271802
FGRRES_15653	-2.66703	2.52041	0.0271802
FGRRES_02324	-6.11836	9.81285	0.0272108
FGRRES_11035_M	-7.06637	5.05337	0.0273265
FGRRES_07944_M	-2.87597	2.16623	0.0274437
FGRRES_17550	-3.60957	1.5154	0.027514
FGRRES_00798	-2.1821	8.71339	0.0277183
FGRRES_05828	4.28445	4.22168	0.0277673
FGRRES_07823	-6.97881	1.86301	0.0280273
FGRRES_11924	3.89713	3.74902	0.0280273
FGRRES_11540	2.67991	6.48653	0.0281183
FGRRES_09202	-2.28524	3.63899	0.0285422
FGRRES_09099	-2.79455	3.04839	0.0285962
FGRRES_04023	-3.79952	3.7285	0.0285962
FGRRES_04013	-3.77945	4.43174	0.0285962
FGRRES_03884	-5.15174	1.13409	0.0285962
FGRRES_11870	7.03053	0.426475	0.0285962
FGRRES_17692	-2.15085	5.45159	0.0286592
FGRRES_20301	5.8519	4.70313	0.0286592
FGRRES_00944	2.91428	0.901782	0.0287738
FGRRES_12976_M	4.7477	-0.568025	0.0287958
FGRRES_08281_M	-4.80378	0.992031	0.0288575
FGRRES_12738	-4.54342	3.59747	0.0288575
FGRRES_03835	-2.61592	6.85335	0.0290962
FGRRES_01576	-4.2592	3.61369	0.0290962
FGRRES_13864_M	-7.26178	4.23418	0.0292555
FGRRES_00395	-2.14368	10.9626	0.0293311
FGRRES_01660	-6.34587	4.07548	0.0293311
FGRRES_06015	2.31296	6.51547	0.0294339
FGRRES_01016	-2.26468	9.72995	0.0294339
FGRRES_02503	-2.37284	8.41541	0.0294416
FGRRES_17740	-4.79741	2.39503	0.0295861
FGRRES_16263	-3.77718	4.50043	0.0296156
FGRRES_00763	2.54311	4.60987	0.0297336
FGRRES_04517	-2.85186	4.94976	0.0302379
FGRRES_03500_M	-3.38354	0.941893	0.0303073
FGRRES_08519	-3.8261	5.27388	0.0303548
FGRRES_10957	2.44592	6.4777	0.0303548
FGRRES_10742	-2.88872	5.02315	0.0304523
FGRRES_09609	2.44748	3.83147	0.030514
FGRRES_01798	-3.5385	5.61258	0.0307317
FGRRES_13198	-2.51785	2.46271	0.0308385
FGRRES_15053	-4.27497	0.584622	0.0308385
FGRRES_16359_B_M	5.19702	-1.27201	0.030882
FGRRES_09974	-2.31972	10.434	0.0310609
FGRRES_04488_M	3.8789	4.06293	0.0310944
FGRRES_10984	3.60704	1.41462	0.0310944
FGRRES_10901	-1.93046	6.45429	0.0310964
FGRRES_08416	-2.96437	4.63242	0.0311015
FGRRES_02711	3.10727	-0.0808134	0.0311015
FGRRES_02085	3.24063	2.89548	0.0311015
FGRRES_16848	-2.61438	4.23327	0.0311015
FGRRES_01981	3.81894	0.111189	0.0311015
FGRRES_00720	1.94068	7.99626	0.0311015
FGRRES_10595	-4.89134	0.889654	0.0311015
FGRRES_16153	6.18059	7.1211	0.0311278
FGRRES_00140	-2.74865	4.92025	0.031649
MSTRG.4840	-2.68469	3.04139	0.0318154
FGRRES_13888	-2.08624	5.45696	0.0318866
FGRRES_15754	2.4336	1.58506	0.0322369
FGRRES_03788	-3.75683	0.357601	0.0322985
FGRRES_06595_M	-2.30545	4.4174	0.0322985
FGRRES_10589	-2.76693	6.26916	0.0322985
FGRRES_11250	-3.21977	1.86077	0.0322985
FGRRES_08065	-3.60563	5.40889	0.0322985
FGRRES_16527	-2.0948	6.83464	0.0323565
FGRRES_05814	3.69355	0.802022	0.0327124
FGRRES_09409	2.17608	3.82486	0.0328692
FGRRES_11645	4.99595	0.109117	0.0328993
FGRRES_12745	2.59897	6.86939	0.0330079
FGRRES_11192	-3.72048	4.32159	0.0331512
FGRRES_11276	-3.57685	-0.55356	0.0331695
FGRRES_16955	-3.18272	7.09212	0.0333181
FGRRES_00404	-3.93993	4.35519	0.0334072
FGRRES_20041	-2.65736	1.71338	0.0335033
FGRRES_10260	1.92407	7.31475	0.0337067
FGRRES_02588	-2.31508	8.94635	0.0337324
FGRRES_16100	-4.53288	0.99294	0.0338814
FGRRES_05292	-2.11988	4.35632	0.0338814
FGRRES_15703	-2.23939	5.03257	0.0339166
FGRRES_15648	2.44146	6.45136	0.0339166
FGRRES_03365	-4.27526	-0.674825	0.0340216
FGRRES_12862	3.13115	5.77849	0.0340988
FGRRES_04732	-4.4238	0.895355	0.0344427
FGRRES_11844_M	3.42765	-1.10335	0.0344427
FGRRES_06010	-2.1601	8.74827	0.0345484
FGRRES_00183	-1.8122	6.44193	0.0345693
FGRRES_03443	-3.00213	3.66791	0.0345693
FGRRES_09061	-4.29432	6.85102	0.0345693
FGRRES_17346	5.32653	1.70627	0.0356576
FGRRES_06629	-5.06533	0.916725	0.0356576
FGRRES_11251	-4.22251	6.38062	0.0356576
FGRRES_12555_M	3.54045	7.83271	0.0360603
FGRRES_04741	-3.0435	0.163024	0.0361087
FGRRES_07625	3.38322	-0.703048	0.0361472
FGRRES_03078	-3.91508	4.42348	0.0361472
FGRRES_06119	-2.84481	2.07985	0.0361776
FGRRES_16223	3.2672	1.37118	0.0361825
FGRRES_13181_M	3.47498	-0.375259	0.0361999
FGRRES_02385	3.63047	-1.81276	0.0362423
FGRRES_00163	-2.68008	1.52703	0.0364815
FGRRES_03162	6.39072	-0.0316354	0.0370376
FGRRES_08909	-3.88767	0.179997	0.0370376
FGRRES_07687	2.5301	3.84256	0.0375359
FGRRES_04563	-4.32902	7.24365	0.0375377
FGRRES_17447	3.94566	3.56553	0.0375519
FGRRES_12977	4.95391	-0.529859	0.0375526
FGRRES_17364	-3.09304	3.74717	0.0377321
FGRRES_09280	2.24867	6.73404	0.0377321
FGRRES_07780	-4.18452	-0.600824	0.0378095
FGRRES_04543	3.17765	2.93791	0.0378109
FGRRES_01021_M	-2.10772	10.0373	0.0378579
FGRRES_08137	-3.26988	3.05764	0.038037
FGRRES_04022	-2.60957	4.62976	0.0380465
FGRRES_11998_M	-3.81862	-1.13223	0.0380465
FGRRES_05433	-2.31391	8.87875	0.0380465
FGRRES_17420	-2.53967	3.18573	0.0381429
FGRRES_12136	3.7198	2.93319	0.0382485
FGRRES_11984	-4.59595	2.79289	0.0382485
FGRRES_06757	-2.01961	9.7704	0.0384884
FGRRES_02102	-4.58521	1.54566	0.0385783
FGRRES_01504	-2.06614	9.71624	0.0386123
FGRRES_10986	-5.0253	0.285456	0.0386778
FGRRES_03674_M	-2.98571	4.26363	0.038691
FGRRES_02347	4.85336	-1.19795	0.0387614
FGRRES_05831	-3.60881	3.82676	0.0387614
FGRRES_04858	2.30199	3.82222	0.0387614
FGRRES_02299	-2.58995	2.12469	0.0389944
FGRRES_02414	2.70408	7.592	0.039265
FGRRES_11324	-2.77388	0.91205	0.0395972
FGRRES_15064	3.22917	-1.07907	0.0395972
FGRRES_06651	2.02955	5.24978	0.0396418
FGRRES_06019	-2.09214	10.1919	0.0397127
FGRRES_09596	4.51509	2.80981	0.0397127
FGRRES_07578	-5.56897	5.54886	0.0397127
FGRRES_17553	-3.24824	-0.181746	0.0397263
FGRRES_04597_M	4.42049	0.579647	0.0397866
FGRRES_06931	-2.15249	10.6405	0.0397866
FGRRES_13199	5.75513	0.620871	0.0397866
FGRRES_16862	2.66088	3.40733	0.0399028
MSTRG.6569	-3.95042	-0.719509	0.0399967
FGRRES_13648	3.15197	2.06193	0.0400071
FGRRES_16091	-3.25794	2.3123	0.0400841
FGRRES_16876	2.2684	4.41814	0.0400841
FGRRES_16138_M	-2.7874	5.20527	0.0402564
FGRRES_02082	-2.27352	4.35105	0.0403821
FGRRES_10435	-4.37455	1.93803	0.0405439
FGRRES_10127	2.31464	3.46513	0.0406023
FGRRES_12123	3.84211	-0.198745	0.0407176
FGRRES_16026	-3.20768	4.97086	0.0407711
FGRRES_17054	2.06815	8.70381	0.0408312
FGRRES_16668	-2.87109	5.30216	0.0409334
FGRRES_06827_M	-2.35857	9.62441	0.0409334
FGRRES_10444	5.37029	3.27244	0.040956
FGRRES_06261	2.55117	3.78525	0.0410317
FGRRES_02321	-5.70388	10.0576	0.0410317
FGRRES_04086	4.80974	-0.167212	0.0410317
FGRRES_04869	2.40203	1.12059	0.0410317
FGRRES_04149	-2.12101	9.71933	0.0410317
FGRRES_04376	-2.34287	2.76877	0.0410775
MSTRG.11455	-3.46847	0.996532	0.0412062
FGRRES_06830	3.1081	6.50503	0.0412392
FGRRES_01780	2.16407	4.7927	0.0412392
FGRRES_04129	2.01716	5.01673	0.0413013
MSTRG.3944	-2.91668	1.75792	0.0413816
MSTRG.12410	2.77739	2.60246	0.041462
FGRRES_03666	-3.93154	3.16809	0.0418602
FGRRES_17014	-3.35439	4.36987	0.0418602
FGRRES_02023	5.06866	1.13538	0.0422737
FGRRES_10593	-6.00387	0.911408	0.0422737
FGRRES_03167_M	4.45181	0.996115	0.0422737
FGRRES_00619	2.41883	5.31427	0.0422737
FGRRES_16342	-4.45157	5.48181	0.0423027
FGRRES_15884	-3.8229	2.7136	0.0423674
FGRRES_08533	-4.14763	5.48749	0.0423969
FGRRES_06467	5.34124	1.93727	0.0424643
FGRRES_10368	-2.18904	10.092	0.0426522
FGRRES_16309_M	-3.79268	3.72306	0.0427442
FGRRES_11104	-2.6893	5.42408	0.0427442
FGRRES_17243	3.18657	5.1233	0.0427638
FGRRES_03834	2.64145	5.43014	0.0432986
FGRRES_13252_16931_M	2.52716	4.19071	0.0432986
FGRRES_16275	3.97563	3.37374	0.0435144
FGRRES_00017	-3.12512	1.59155	0.0437055
FGRRES_15735	2.15139	5.27531	0.0437055
FGRRES_01588	3.04937	7.90737	0.0439357
FGRRES_01589	2.37643	2.0637	0.0439407
FGRRES_08714_M	-2.24072	9.82027	0.0440843
FGRRES_04480	-2.38108	0.98435	0.0440908
FGRRES_07386	5.17025	4.1826	0.0441121
FGRRES_10733	-2.05126	10.6563	0.044309
FGRRES_07291	-2.18075	9.93404	0.0443647
FGRRES_02326	-5.82742	10.0213	0.0443647
FGRRES_12028_M	-2.24724	9.19971	0.0443702
FGRRES_17610	1.97713	11.6482	0.0444155
FGRRES_08700	2.78065	8.40552	0.0445461
FGRRES_08676	-2.07776	9.5415	0.0446911
FGRRES_11542	3.06658	-0.790915	0.0446911
FGRRES_03853	1.70182	7.14882	0.0447847
FGRRES_09334	3.23863	0.0201844	0.0449544
FGRRES_13759_M	3.25439	1.44332	0.0451739
FGRRES_16363	-2.85677	2.38706	0.0451739
FGRRES_06570	-4.23454	4.45111	0.0452601
FGRRES_00430	-1.69828	6.78338	0.0452601
FGRRES_00785	2.24336	2.73479	0.0452601
FGRRES_04388	-2.04569	4.21015	0.0453849
FGRRES_05221	-2.03356	5.15952	0.0455947
FGRRES_15694	-3.8472	3.05414	0.0455947
FGRRES_16466	3.34183	4.19845	0.0455947
FGRRES_13265	-4.69152	-0.995542	0.0455947
FGRRES_12902_M	-3.62912	1.08038	0.0455947
FGRRES_12387	3.50364	-1.63088	0.0459538
MSTRG.14089	-4.60714	2.22375	0.0459673
FGRRES_03998	2.89908	5.42786	0.0461473
FGRRES_11922	-2.04079	9.39327	0.0461916
FGRRES_01509	-2.33939	9.37811	0.0461916
FGRRES_11058	-3.0757	1.67452	0.0462938
FGRRES_20240	-2.76288	0.564943	0.0463753
FGRRES_04085	2.203	6.46363	0.0465308
FGRRES_10531	1.95565	9.19417	0.0465856
FGRRES_02328	-6.13856	9.22874	0.0466749
FGRRES_04399	1.96108	7.78172	0.0469735
FGRRES_09681	-1.9867	3.78381	0.0470533
FGRRES_16555	6.35031	6.64694	0.047104
FGRRES_11328	-3.21362	-0.812188	0.047104
FGRRES_05324	3.07961	5.11174	0.0471478
FGRRES_09475	-2.52776	6.94165	0.0471481
FGRRES_02948	-4.87123	0.45858	0.0472825
FGRRES_07674	1.77454	8.26028	0.0473015
FGRRES_15932	-3.05902	6.14311	0.0475215
FGRRES_07298	2.10152	5.90423	0.0475215
FGRRES_12845	-2.42236	1.01574	0.0475215
FGRRES_00331	-2.70425	7.12534	0.0475215
FGRRES_01459	6.39309	3.335	0.0475215
FGRRES_13926	2.8814	0.479987	0.0479146
FGRRES_16131	-2.64086	0.942828	0.0488041
FGRRES_07209	-3.6797	8.65258	0.0488393
FGRRES_16875	3.18261	3.64673	0.0488393
FGRRES_03581	-1.7403	5.30763	0.0489463
FGRRES_04234	2.03591	6.34744	0.0489781
FGRRES_08741	-2.22797	4.01185	0.0498327
FGRRES_11377	2.81348	3.87821	0.0499036
FGRRES_04092	-2.38346	5.35672	0.0499895
FGRRES_07624	-4.21067	1.13472	0.0499895
FGRRES_04136	-2.10733	9.58385	0.0504869
FGRRES_07606	-2.45148	2.80754	0.0505813
FGRRES_03346	3.4823	3.86765	0.0513405
FGRRES_00231	-4.62403	1.27673	0.0515751
FGRRES_00702	-2.15545	9.79753	0.0515865
FGRRES_03620	-3.73803	1.40683	0.0516499
FGRRES_08892	2.15357	7.04884	0.0517163
FGRRES_02329	-5.85958	9.05254	0.0517163
FGRRES_07178	1.73849	5.60888	0.0517163
FGRRES_08094	4.20415	1.95246	0.0519665
FGRRES_20244	4.64567	-0.217894	0.0523282
FGRRES_00193	-3.10505	2.22138	0.0523788
FGRRES_10455	-4.67114	1.18385	0.0523788
FGRRES_05577	2.99183	1.28013	0.0527794
FGRRES_15749	2.22164	5.22911	0.0527794
FGRRES_16878	2.44384	0.120786	0.052953
FGRRES_02327	-5.87343	10.6361	0.052953
FGRRES_00259	2.02059	6.42334	0.052953
FGRRES_13708	-4.14496	4.64623	0.052953
FGRRES_07582	3.58474	3.30282	0.0529543
FGRRES_03897_M	-3.55976	1.64727	0.0529594
FGRRES_00813	1.89029	5.69288	0.0529594
FGRRES_09211	2.54609	7.94666	0.0530093
FGRRES_03619_M	-4.01258	0.306624	0.0531328
FGRRES_04542	3.3525	1.95813	0.0533175
FGRRES_11054	-1.74496	8.0069	0.0533175
FGRRES_07911	3.28339	4.91615	0.0533766
FGRRES_06131	3.20693	0.249659	0.0533766
FGRRES_09058	3.90948	5.15207	0.0533859
FGRRES_13777	-3.24212	0.959943	0.0537301
FGRRES_02708	3.79041	3.52456	0.0539093
FGRRES_17154	2.50776	4.08006	0.0541761
FGRRES_00069	2.86242	4.87201	0.0541761
FGRRES_02493	-2.26289	8.71476	0.0542629
FGRRES_12209_M	2.75034	7.01507	0.0544016
FGRRES_15809	4.55033	0.565072	0.0548513
FGRRES_08670	-2.06551	9.88908	0.0548513
FGRRES_06553	-4.37299	2.70674	0.0548654
FGRRES_13012	-2.63165	4.22992	0.0549028
FGRRES_03009	-3.49882	4.93492	0.0550675
FGRRES_01871_M	-2.16937	8.50674	0.0550675
FGRRES_02384	2.95371	-0.509007	0.0551777
FGRRES_06270	-2.05324	10.6892	0.0552747
FGRRES_09870	-2.2056	10.0004	0.0553006
FGRRES_08335_M	-2.41854	8.82727	0.0553338
FGRRES_09138	3.38964	1.93874	0.0554102
FGRRES_12815	-3.27834	2.248	0.0554102
FGRRES_02589	4.12644	4.67405	0.0554222
FGRRES_15393	3.4937	-1.63613	0.0557904
FGRRES_05185	-3.85193	-0.947374	0.0560612
FGRRES_13432	-4.50011	-1.14948	0.0560612
FGRRES_00172	-4.94845	4.75079	0.0560612
FGRRES_02686	-3.96581	5.00946	0.0560612
FGRRES_20092	-3.03814	3.65062	0.0564972
FGRRES_05061	4.79892	8.41598	0.0565468
FGRRES_11337	5.34095	0.998495	0.0570912
FGRRES_09471	-2.33886	10.4123	0.0574187
FGRRES_02318	-4.4847	3.72147	0.0577886
FGRRES_00285	4.33504	5.49365	0.058467
FGRRES_12397	-3.52016	2.5436	0.058467
FGRRES_04547	-2.917	3.99143	0.0585175
FGRRES_16430	-3.05076	3.72545	0.0587558
FGRRES_06464	3.22576	2.45341	0.0587558
FGRRES_15669_M	-2.52849	1.88495	0.0589098
FGRRES_11936	2.85053	6.2365	0.0590383
FGRRES_08896	-2.05211	9.72791	0.0590383
FGRRES_03851	2.6008	6.0669	0.0590383
FGRRES_08636	2.21364	6.11654	0.0590383
FGRRES_09526_M	2.20533	7.68592	0.0591585
FGRRES_05802	-3.7449	2.5375	0.0591585
FGRRES_00136	2.06245	5.91006	0.0591585
FGRRES_03336	1.90749	4.67519	0.0592258
FGRRES_02387	-4.06572	0.853717	0.0592564
FGRRES_07907	-4.43429	4.26009	0.0592564
FGRRES_10138	-1.83989	7.90372	0.0592564
FGRRES_15688	-4.29323	1.31741	0.0592675
FGRRES_02289	5.23822	2.81433	0.0593129
FGRRES_11993	2.13471	4.9914	0.0593129
FGRRES_08561	-1.94468	10.2815	0.0593129
FGRRES_05797	-3.71585	6.18295	0.0593132
FGRRES_07630	4.45631	8.05684	0.0600701
FGRRES_05005	3.95381	-1.27308	0.0605836
MSTRG.1282	-3.50282	1.11817	0.0607489
FGRRES_16361	-2.46123	5.76097	0.0610244
FGRRES_03825	3.03134	5.33925	0.0612805
FGRRES_10552_M	2.78015	2.2029	0.0612873
FGRRES_11208	4.72743	-1.09902	0.0612902
FGRRES_16729	-2.69965	0.34444	0.0614389
FGRRES_12254	3.24642	0.385458	0.0618878
FGRRES_01822	-2.67103	2.53454	0.0618878
FGRRES_07773_M	-3.79701	1.15787	0.0621515
FGRRES_11234_M	3.45585	2.51097	0.0621789
FGRRES_09054	3.25919	3.07251	0.0621889
FGRRES_11910	3.8939	-0.21464	0.0622088
FGRRES_03238	3.52205	2.71945	0.0622088
FGRRES_06539	-3.08867	5.94435	0.0622088
FGRRES_04565	3.31321	2.89081	0.0622088
FGRRES_16246_M	-4.40368	4.04244	0.0624365
FGRRES_16352_M	-2.96345	0.326278	0.0624365
FGRRES_07010	2.33856	2.32187	0.0633914
FGRRES_13237	-3.33989	0.879321	0.0635779
MSTRG.17193	-2.23824	2.37009	0.0637452
FGRRES_10636	-3.47173	4.60944	0.0637452
FGRRES_01744	3.07153	1.24542	0.0638707
FGRRES_00603	-2.00621	8.57609	0.0639006
FGRRES_11233	2.98053	4.93549	0.0640727
FGRRES_03958	5.27883	1.82779	0.0642079
FGRRES_00652	-3.10913	4.47224	0.0642079
FGRRES_08695	2.26607	6.39376	0.0642079
FGRRES_10659	3.2567	6.94711	0.0647377
FGRRES_05889	1.8769	6.04756	0.064986
FGRRES_05076	2.46984	1.05086	0.0651615
FGRRES_07997	2.15044	6.41938	0.0651615
FGRRES_03569	-1.67455	7.99358	0.0651615
FGRRES_08624	-2.80878	8.55345	0.0651615
MSTRG.7068	2.16984	2.1127	0.0652643
FGRRES_04035	-3.99247	0.877439	0.0653161
FGRRES_16730	-2.1654	2.70723	0.065599
FGRRES_09329	3.96142	1.4885	0.0656294
FGRRES_16336	-2.53913	6.28423	0.0658306
FGRRES_11148	2.69603	0.913596	0.0658306
FGRRES_03270_M	3.48705	7.35737	0.0660009
FGRRES_03742	3.36579	-0.627725	0.0666534
FGRRES_16864	-2.96109	-0.158655	0.0666534
FGRRES_05011	1.85053	7.22589	0.0669176
FGRRES_06921_M	-1.81724	8.80202	0.0669201
FGRRES_04179	2.73541	4.62074	0.0669397
FGRRES_05652	5.57875	6.61244	0.0671538
FGRRES_07302	-2.26529	5.63567	0.0673987
FGRRES_07573_M	2.07264	5.41539	0.06751
FGRRES_20276	3.34927	-0.158908	0.06751
FGRRES_15695	-3.49348	0.133571	0.0681504
FGRRES_12707	2.47316	-0.549399	0.0682402
FGRRES_01956_M	-1.96002	10.7287	0.0686219
FGRRES_11171	2.67634	3.6034	0.0692399
FGRRES_02386	4.03764	2.18957	0.0694132
FGRRES_07660	-3.14889	4.43935	0.0695754
FGRRES_05085	1.94641	6.15009	0.0695754
FGRRES_03913	2.94838	3.61951	0.0697297
FGRRES_11985	-3.35649	2.50035	0.0702211
FGRRES_12471_M	2.35959	6.87706	0.0703911
FGRRES_16033	2.04766	3.85758	0.0706418
FGRRES_04656	-3.85199	1.71668	0.0706418
FGRRES_04801	-3.58415	2.06822	0.0706418
FGRRES_15712	-3.6028	0.281721	0.0711609
FGRRES_11987	-4.02258	4.33987	0.0713186
FGRRES_15941	5.44225	1.07145	0.0713186
FGRRES_07250	-1.6456	7.75876	0.0713186
MSTRG.11593	3.0055	0.163451	0.071478
FGRRES_11840	2.85773	4.72326	0.0718962
FGRRES_07238	-3.15029	6.34659	0.0720015
FGRRES_03901	2.87838	-0.26196	0.0720015
FGRRES_10809	-2.04902	4.80177	0.0721902
FGRRES_11721	-2.03857	3.11262	0.0722075
FGRRES_05650	3.51702	4.66768	0.0728659
FGRRES_09195	-2.21422	4.26487	0.0730166
FGRRES_12548	2.75306	3.05355	0.0732362
FGRRES_05103	-2.66752	-0.121481	0.0733007
FGRRES_00062	-2.90498	-0.150987	0.0733762
FGRRES_01972	-3.2646	4.72172	0.073563
FGRRES_02690	-1.8914	4.73388	0.0736735
FGRRES_07744	3.08009	4.09953	0.0736872
FGRRES_00771	-2.05691	7.05807	0.0736872
FGRRES_07633	2.48424	3.16745	0.0736872
FGRRES_11326	-2.61475	2.94887	0.073903
FGRRES_11806	3.1799	0.549711	0.073903
FGRRES_03650	3.24759	2.59798	0.074051
FGRRES_16588	2.2988	5.67639	0.0743167
FGRRES_16776	-1.63654	5.98117	0.0746838
FGRRES_11112	2.82505	1.42426	0.0746838
FGRRES_01026	-2.02103	10.1542	0.0748113
FGRRES_15353	2.26844	0.970226	0.0756559
FGRRES_08407	-2.09257	6.30497	0.0756916
FGRRES_06497	-2.20966	2.94069	0.0756916
FGRRES_08987	-1.87608	4.39921	0.0756981
FGRRES_17408	3.02761	2.0081	0.0762838
FGRRES_16427	-2.66447	1.10813	0.0763297
MSTRG.15938	2.1658	3.24541	0.076376
FGRRES_08230	-3.49883	2.9002	0.0764186
FGRRES_12611	2.77175	-0.417463	0.0766795
FGRRES_10905	-2.28051	8.3134	0.0766795
FGRRES_00281	-1.59411	5.87477	0.0770404
FGRRES_16547	-3.10247	1.6195	0.0770944
FGRRES_07048	-2.11389	9.00798	0.0770944
FGRRES_01700	2.25398	4.41991	0.0773853
FGRRES_10553	2.11315	3.69155	0.0773853
FGRRES_10872	-4.40864	0.804825	0.0774176
FGRRES_11081	-2.57871	6.88517	0.0777182
FGRRES_02642_M	3.38234	2.53375	0.0782947
FGRRES_11130	2.65206	5.25912	0.0788138
FGRRES_17094	3.60538	3.62306	0.0788138
FGRRES_00070	3.04662	3.84078	0.0790353
FGRRES_05475	-2.38849	3.51396	0.0792884
FGRRES_04953	4.97199	2.02625	0.0798114
FGRRES_16119	-2.20098	4.77672	0.0802522
FGRRES_05710	2.43734	0.500497	0.0805351
FGRRES_03514_M	2.94685	0.975557	0.0805351
FGRRES_04157	-2.46079	4.02458	0.0811132
FGRRES_08076	-4.21859	2.26156	0.0812516
FGRRES_02697	-1.62844	6.27886	0.0812577
MSTRG.14878	2.27391	1.50752	0.0813202
FGRRES_05705	2.99442	1.4378	0.081324
FGRRES_08359	2.03323	8.60768	0.081324
MSTRG.13294	-2.60807	-0.0967463	0.081324
FGRRES_10350	2.70277	2.75056	0.081324
FGRRES_02529	-1.6601	6.22141	0.081324
FGRRES_04915	-1.72607	9.34241	0.0813749
FGRRES_10783	1.65801	5.68518	0.0814592
FGRRES_10785	-1.98218	4.47235	0.0819853
MSTRG.9097	3.78359	-0.800957	0.0823791
FGRRES_02542_M	-2.10451	9.30081	0.0823791
FGRRES_17469	3.45443	2.79067	0.0828601
FGRRES_11274	-2.13885	2.64937	0.083247
FGRRES_02031	1.88249	4.67584	0.0833807
FGRRES_02541	-2.17843	8.21782	0.0834895
FGRRES_13094_M	2.51543	5.47036	0.0835861
FGRRES_06554	-3.69394	4.29988	0.0836425
FGRRES_16526	-3.18222	4.34637	0.083708
FGRRES_02390	2.72401	2.24323	0.0839536
FGRRES_06372	-2.17243	6.52215	0.0847424
FGRRES_01278_M	-1.92271	10.3781	0.0852055
FGRRES_05818_M	4.99086	3.84521	0.0858255
FGRRES_09352_M	3.3079	6.57391	0.0858255
FGRRES_09623_M	-2.1729	6.47684	0.0858982
FGRRES_04511_M	-2.49424	1.5585	0.0859053
FGRRES_12704	2.39011	2.67005	0.0864094
FGRRES_00198	-4.03242	4.21691	0.0865857
FGRRES_20350	2.50194	-0.575191	0.0865857
FGRRES_05957	-2.48901	4.92171	0.0865995
FGRRES_07096	-2.4144	8.12142	0.0865995
FGRRES_08022	-3.25363	3.1007	0.086865
FGRRES_08347	6.32864	1.38452	0.086865
FGRRES_06924	-1.95251	9.84955	0.086865
FGRRES_00724	-1.68728	6.68026	0.0869515
FGRRES_12240	-4.17656	2.0698	0.0878067
FGRRES_16268	-5.27273	4.78515	0.0880332
FGRRES_00103	2.63705	-0.110796	0.0880332
FGRRES_02257	-3.29261	2.78818	0.088639
FGRRES_00068	2.64976	6.20636	0.0887957
FGRRES_02883	-4.29786	-0.197508	0.0889273
FGRRES_03394	-3.99689	-0.190848	0.0889273
FGRRES_15682	2.69439	-0.72066	0.0889273
FGRRES_17068	5.05637	4.06176	0.0889273
FGRRES_16905	1.90223	4.26812	0.0889493
FGRRES_15837	2.8804	3.66678	0.0890374
FGRRES_05052	-2.14683	4.26858	0.0890374
FGRRES_16175	2.34801	1.49387	0.0890374
FGRRES_01284	-3.06379	-0.565852	0.0890582
FGRRES_00491	-1.73435	7.21901	0.0890582
FGRRES_05308	-2.1948	4.53686	0.0891899
FGRRES_03986	-2.73586	6.4341	0.0892717
FGRRES_07908	-4.05032	2.68435	0.0892717
FGRRES_06303	-2.70644	3.21749	0.0894691
FGRRES_06587	-2.18606	8.42638	0.0895882
FGRRES_10642	2.56728	-0.500054	0.0895882
FGRRES_06620	-2.01732	5.39367	0.0895882
MSTRG.6742	-2.99628	8.00815	0.089717
FGRRES_07065_M	-1.8614	3.29525	0.089717
FGRRES_02319	-3.79669	2.48726	0.0899099
FGRRES_00563	2.20942	3.97378	0.0901055
MSTRG.14537	2.45604	1.70137	0.0901055
FGRRES_02325	-5.00608	8.37833	0.0901978
FGRRES_08974	-2.17542	0.419509	0.0901978
FGRRES_16331_M	-3.60762	0.719149	0.0901978
FGRRES_12154	-2.26672	7.61302	0.0904801
FGRRES_02279	4.27547	2.26081	0.0905389
FGRRES_07693_M	2.16433	2.26382	0.0909784
FGRRES_10926	-3.48306	2.67912	0.0911258
FGRRES_02578	2.96233	7.80825	0.0923837
FGRRES_04813	-2.25684	2.52672	0.0925033
FGRRES_13324	2.89816	4.78375	0.0925033
FGRRES_07017	2.5947	5.99444	0.0925434
FGRRES_00174	-2.99987	4.85567	0.0931813
FGRRES_00943	2.37321	-0.396114	0.0931813
FGRRES_17746	-1.73947	4.05492	0.0931813
FGRRES_09087	5.13863	1.81105	0.0935615
FGRRES_06289	-2.39944	9.09853	0.0935615
FGRRES_20015	2.30479	2.12556	0.0935615
FGRRES_11667_M	-2.59229	2.42257	0.0935993
FGRRES_02282	1.62945	5.46319	0.0942043
MSTRG.15616	-2.64775	0.672472	0.0942467
FGRRES_05342	3.76012	4.77853	0.0942467
FGRRES_11467	2.51127	6.22006	0.0942467
FGRRES_16629	-2.49063	4.1031	0.0943837
FGRRES_05574	1.81689	9.09124	0.094409
FGRRES_06561	4.20761	4.16672	0.0944128
FGRRES_04381	-2.09416	2.4008	0.0946514
FGRRES_12390	-2.51605	2.99226	0.0946522
FGRRES_06538	-3.71068	5.02206	0.0947255
FGRRES_15832	1.78717	4.54601	0.0947255
FGRRES_12554	6.46265	-0.128524	0.0951644
FGRRES_16414	2.45217	1.02126	0.0951684
FGRRES_01296	2.03288	2.75405	0.0954208
FGRRES_16670	-2.80582	3.21326	0.0954208
FGRRES_03633	-3.07734	2.89047	0.095466
FGRRES_09083_M	3.59029	3.14665	0.0955181
FGRRES_10550_M	2.77671	-0.106276	0.095708
FGRRES_02314	-2.54447	2.24533	0.095708
FGRRES_16753	1.85762	6.17271	0.095708
MSTRG.5636	3.00112	1.68829	0.0966116
FGRRES_03767	-2.4261	4.24636	0.0967378
FGRRES_11155	4.3696	3.33532	0.0967378
FGRRES_09091_M	3.79827	1.24042	0.0967378
FGRRES_09493	1.89195	5.86457	0.0968257
FGRRES_01827	5.2733	3.72461	0.0968257
FGRRES_03812	2.74414	-0.0624716	0.0972376
FGRRES_07068	-2.41442	4.86016	0.0972376
FGRRES_05819	4.37952	-0.536625	0.0972376
FGRRES_06893	-1.88255	11.486	0.0972376
FGRRES_03237_M	2.29063	3.55206	0.0974796
FGRRES_11079_M	-2.35975	7.62758	0.0976916
FGRRES_16842_M	1.74817	4.32712	0.0976916
FGRRES_02655	2.99959	3.36144	0.0978637
FGRRES_16162	2.66796	-0.895527	0.0980744
FGRRES_01250	2.66054	5.90475	0.0980832
FGRRES_00053	-3.65291	-0.186731	0.0982667
MSTRG.15198	-2.03624	2.3449	0.098332
FGRRES_15242	4.22977	0.796945	0.098618
FGRRES_13996	-3.19041	1.62595	0.0988218
FGRRES_00847	2.96236	4.61561	0.0990113
FGRRES_10388	-1.86847	7.3126	0.0990113
FGRRES_11297	2.70497	1.47175	0.0992864
FGRRES_01516	-1.95904	9.42412	0.0992962
FGRRES_00845	-2.07602	9.07398	0.0993201
FGRRES_00764	2.55399	2.4213	0.10033
FGRRES_16381	2.65001	0.716205	0.100422
FGRRES_11509	-2.52051	2.00358	0.100984
FGRRES_10855	3.51336	9.29242	0.101794
FGRRES_13398	1.99083	5.64211	0.101961
FGRRES_02755	4.23278	1.39818	0.101961
FGRRES_12829	2.81004	3.21903	0.101963
FGRRES_02320	-3.20606	6.63672	0.101992
FGRRES_01631	-2.48904	5.93721	0.102425
FGRRES_11546	-3.2523	-0.909143	0.10246
FGRRES_00799	1.7437	4.86059	0.102916
FGRRES_12231_2_M	1.85312	7.36711	0.103072
FGRRES_09316	-1.92704	6.14398	0.103301
FGRRES_02119	-2.08622	7.31607	0.103301
FGRRES_02291	1.9055	4.80463	0.103322
FGRRES_07680	-2.55835	2.7658	0.103322
FGRRES_03579	-2.3306	2.95808	0.103322
FGRRES_09906	1.66292	7.74235	0.103322
FGRRES_00266	-2.46884	5.83295	0.103706
FGRRES_12659_M	-3.44693	-0.594063	0.103706
FGRRES_03108	3.73826	3.67881	0.103706
FGRRES_16249	2.9968	0.223644	0.10384
FGRRES_06783	-4.00934	0.0538252	0.103907
FGRRES_00521	2.2014	2.1318	0.103923
FGRRES_02281	5.21384	2.73516	0.103988
FGRRES_00483	3.01503	6.10643	0.104
FGRRES_06771	-1.95489	6.99471	0.104093
FGRRES_08311	2.05519	2.79875	0.104213
FGRRES_02099	-2.02498	9.27817	0.104213
FGRRES_08462	-2.01166	8.03112	0.104297
FGRRES_07318	-1.97965	3.13276	0.104634
FGRRES_03123	-3.20775	6.2362	0.104634
FGRRES_16334	-3.33081	1.17951	0.10473
FGRRES_03236_M	-4.06987	3.24866	0.10473
FGRRES_01528_M	-1.70923	8.5949	0.105002
FGRRES_17152	2.38535	3.91185	0.105113
FGRRES_17622	-2.22923	3.10719	0.106212
FGRRES_05962	-2.72079	6.58151	0.10719
FGRRES_11610_M	1.87244	6.27451	0.107507
FGRRES_07359	-1.88932	7.70527	0.107529
FGRRES_02001	-2.89912	2.92115	0.107868
FGRRES_07913	1.96677	7.78723	0.108038
FGRRES_17063	2.01862	2.67715	0.108038
FGRRES_20208	-2.82324	-0.702603	0.108125
FGRRES_03832	-2.70605	0.272036	0.109149
FGRRES_12357	2.91435	0.942246	0.109149
FGRRES_09205	-2.62328	5.88534	0.109166
FGRRES_00166	-1.73416	6.09637	0.109665
FGRRES_09913	3.07035	2.61632	0.110436
FGRRES_00797	-1.99534	5.86923	0.110436
FGRRES_16669	-1.79669	3.54946	0.111082
FGRRES_11992	2.62526	0.6552	0.111195
FGRRES_04146	2.71326	-0.280962	0.112236
FGRRES_02934_M	-2.82065	2.9809	0.112506
FGRRES_10934	1.85334	7.03224	0.112597
FGRRES_17306	3.98443	3.5874	0.112633
FGRRES_02815	3.14806	0.298614	0.113071
FGRRES_15019	1.77067	5.94418	0.113693
FGRRES_04476	-1.8346	10.7193	0.113827
FGRRES_06791	-1.83163	5.02822	0.11383
FGRRES_07354	-3.51109	1.77895	0.113973
FGRRES_00449	-2.2352	6.35178	0.114115
FGRRES_02502	2.05766	7.84712	0.114596
FGRRES_09266	-2.17692	7.46266	0.114781
FGRRES_16537	-3.8944	2.47688	0.114781
FGRRES_15456	3.93049	0.364039	0.116378
FGRRES_02681	-1.84879	5.92621	0.116422
FGRRES_00885	-2.85563	2.81758	0.116457
MSTRG.1529	-2.38162	1.52609	0.116604
FGRRES_08783	-1.7364	4.42108	0.117525
FGRRES_02288	2.9185	4.66898	0.118884
FGRRES_16684	1.97337	3.10569	0.118999
FGRRES_02908	2.32197	1.80586	0.118999
FGRRES_15725	1.77333	5.22622	0.118999
FGRRES_00499	-1.55941	6.89477	0.11908
FGRRES_09129	-2.34264	3.00658	0.119107
FGRRES_08833	2.67406	2.84201	0.120438
FGRRES_08662	2.22997	6.31929	0.121407
FGRRES_06725	-1.83289	6.99581	0.121407
FGRRES_16631	-3.05306	3.21136	0.121544
FGRRES_04575	2.21565	6.15128	0.121544
MSTRG.11238	-2.6991	1.44796	0.122233
MSTRG.1725	2.53442	-0.718375	0.122283
FGRRES_09151_M	2.98837	2.46989	0.122392
FGRRES_08871	-1.67362	8.05195	0.123295
FGRRES_11053	-2.03636	3.67814	0.123327
FGRRES_08055	2.96011	0.102505	0.123681
FGRRES_04800	-2.24111	0.550774	0.123732
FGRRES_12487	2.76218	2.17311	0.123732
FGRRES_10786_M	-1.86087	4.85182	0.124177
FGRRES_01573	-1.81423	4.78217	0.124178
FGRRES_09066	-2.30911	0.796185	0.124349
FGRRES_16079	5.25269	0.106272	0.124349
FGRRES_06728	6.74132	1.16834	0.124349
FGRRES_03018	-2.43414	5.17935	0.124759
FGRRES_16370	2.08443	2.53679	0.124759
FGRRES_03201	2.18297	4.24737	0.124759
FGRRES_03150	6.44006	1.06713	0.12487
FGRRES_15689	2.34782	7.22812	0.12487
FGRRES_17347	4.22349	0.783878	0.125157
FGRRES_11368	-4.41413	3.62904	0.125157
FGRRES_03846	2.71569	3.39091	0.125449
FGRRES_08188_M	-2.53417	2.23039	0.125631
FGRRES_17531	2.31073	2.75103	0.125894
FGRRES_05795	-2.37258	0.331624	0.125924
FGRRES_03519	4.42296	1.39056	0.126315
FGRRES_07270_M	4.86564	1.44797	0.126453
FGRRES_13957	-2.13601	4.51961	0.126453
FGRRES_07709_M	3.33262	1.82734	0.126536
MSTRG.1041_M	3.00212	4.19332	0.126625
FGRRES_11391	-4.42205	-0.74442	0.127898
FGRRES_13624	2.10977	0.747425	0.128275
FGRRES_10164	-2.1699	5.39286	0.128521
MSTRG.16655	-1.91035	3.509	0.129174
FGRRES_13053	-1.614	7.54642	0.129694
FGRRES_08912	-3.58269	-0.207936	0.129729
FGRRES_16907	-4.45567	3.47541	0.130053
FGRRES_13972	-2.85581	-0.0557581	0.130293
FGRRES_05294	3.48375	0.440641	0.130417
FGRRES_08560	-1.71791	8.4164	0.130417
FGRRES_07179	1.78502	5.79132	0.130452
FGRRES_12403_M	-2.78489	0.765489	0.131039
FGRRES_00598	2.42155	6.98013	0.131108
FGRRES_04317	3.0185	1.69131	0.131132
FGRRES_07910	3.57776	5.88429	0.131132
FGRRES_10283	1.798	4.9249	0.131249
FGRRES_17199_M	-1.51218	6.93379	0.131361
FGRRES_02079	1.61231	5.46474	0.13227
FGRRES_07494	-1.7456	5.13292	0.13227
FGRRES_17177	-2.49838	2.21797	0.132526
FGRRES_12972_M	2.55576	0.678515	0.132875
FGRRES_07596	3.0284	0.499712	0.132888
FGRRES_12141	-2.3458	-0.0598866	0.132888
FGRRES_17070	-2.59792	1.407	0.133474
FGRRES_16503	2.11601	-0.18383	0.133908
FGRRES_08264	2.64505	2.41371	0.133965
FGRRES_17648	2.47184	5.41783	0.133965
FGRRES_10428	4.96937	1.83243	0.134041
FGRRES_11032	-2.61424	2.82877	0.134322
FGRRES_07570	-4.36051	3.58529	0.134322
FGRRES_04740	3.08055	1.69511	0.134403
FGRRES_05605	-1.85248	10.9827	0.136019
FGRRES_17167	-2.43955	3.51177	0.13603
FGRRES_17090	-2.58455	0.279618	0.136193
FGRRES_00904	-1.67602	6.48741	0.136207
FGRRES_09881	-2.95775	6.681	0.136207
FGRRES_12436	-2.87854	0.27279	0.136328
FGRRES_20064	-2.81253	0.397752	0.136328
FGRRES_16965	2.05068	5.04456	0.136328
FGRRES_09866	-2.04997	8.56452	0.136369
FGRRES_08246_M	3.23846	5.24231	0.136923
FGRRES_12150_M	2.2163	2.70156	0.137339
FGRRES_20009	1.80567	2.86419	0.137339
FGRRES_07186	-2.08948	8.78666	0.137371
FGRRES_07726	2.42646	4.47472	0.138021
FGRRES_00646	-1.97051	6.96076	0.138025
FGRRES_12722	2.2592	0.585613	0.13861
MSTRG.690	-2.33475	1.39612	0.139772
MSTRG.15377	-2.35682	0.899129	0.140042
FGRRES_10003_M	-1.79044	6.44467	0.140217
FGRRES_04544_5_M	2.1946	5.45796	0.140447
FGRRES_07748	3.86155	0.006643	0.140803
FGRRES_12557	2.10056	6.14327	0.140885
FGRRES_11431_M	-2.66641	1.52541	0.140971
FGRRES_00247	1.85466	3.12354	0.141182
FGRRES_05465	-1.8052	4.54626	0.142311
FGRRES_13782	-5.11741	4.31316	0.142482
FGRRES_02577	1.73997	5.61668	0.142731
FGRRES_04475	3.51564	4.23282	0.143346
FGRRES_07210	-1.72179	3.94815	0.143499
FGRRES_11878_M	-2.56047	6.97319	0.143499
FGRRES_10125	1.71605	10.5336	0.143499
FGRRES_01175_M	-2.10536	5.07304	0.143499
FGRRES_00028	-6.47361	1.4524	0.143499
FGRRES_10304	-2.0711	6.24584	0.143545
FGRRES_11232	3.08638	2.60746	0.143673
FGRRES_02881_M	-2.87012	-0.346071	0.143907
FGRRES_17645	2.25423	4.57059	0.143907
FGRRES_05059	-2.16561	3.71003	0.144062
FGRRES_11150	4.17234	7.00432	0.144469
FGRRES_13834	2.42433	1.78437	0.144863
FGRRES_09826_M	-3.12224	2.77136	0.1451
FGRRES_11764	2.37885	-0.728452	0.145529
FGRRES_00189	-1.53584	6.27616	0.145529
FGRRES_01745	3.12857	0.143771	0.145679
FGRRES_00019	2.14508	2.15396	0.145679
FGRRES_00849	1.86044	6.84216	0.145712
FGRRES_17313	-1.93544	3.06246	0.145963
FGRRES_10845	-1.87982	8.39704	0.145997
FGRRES_00659	-1.86065	6.04532	0.146387
FGRRES_11339	4.6436	1.6654	0.146387
FGRRES_09595	4.66326	5.84949	0.147028
FGRRES_08580	3.07752	2.29899	0.147028
MSTRG.188	-2.0788	2.11039	0.147317
FGRRES_12988	-2.47822	0.641482	0.148207
FGRRES_13382	2.16762	1.07017	0.148207
FGRRES_02138	-3.65147	0.683989	0.148641
FGRRES_01295	1.69935	5.38239	0.148641
FGRRES_10985	2.74715	1.44622	0.148657
MSTRG.13237	2.63633	3.12136	0.148885
FGRRES_02880	-3.30311	4.95516	0.148885
FGRRES_13444	-1.66317	4.07983	0.148885
FGRRES_03363	-3.0536	1.15476	0.149646
FGRRES_00578	-2.98884	5.06213	0.149808
FGRRES_05135	1.7581	5.75162	0.150118
FGRRES_11986	-2.70314	3.82712	0.150688
FGRRES_01579	-1.9891	4.41507	0.151884
FGRRES_02643_M	3.05436	3.10431	0.152984
FGRRES_10286	-1.75861	6.78463	0.153147
FGRRES_16405	-2.38388	2.48331	0.153189
FGRRES_10580	4.20239	1.00984	0.153314
FGRRES_11776	-1.9302	3.05146	0.153539
FGRRES_04240	-3.23832	4.64013	0.153703
FGRRES_15891	-4.46701	1.94265	0.153703
FGRRES_02910_M	3.49317	3.01001	0.153703
FGRRES_01130	-1.76234	5.57613	0.153982
FGRRES_00980_M	2.12366	1.03869	0.15399
FGRRES_11477	-3.73147	-1.08332	0.154454
FGRRES_17044	3.26843	4.40973	0.154686
FGRRES_06160	1.66197	5.41956	0.154877
FGRRES_03719	2.14006	2.37961	0.155282
FGRRES_02942	2.43014	6.2141	0.155282
FGRRES_12212	3.38002	0.587013	0.155549
FGRRES_13418	-2.64984	2.15373	0.15557
FGRRES_05127	-1.83094	6.00552	0.156548
FGRRES_04180	6.42855	3.23873	0.156549
FGRRES_01068	1.6255	6.89866	0.156809
FGRRES_05583	-1.73502	3.88368	0.156809
FGRRES_00116	1.617	9.40255	0.156809
FGRRES_07180_M	-1.48665	7.3274	0.157237
FGRRES_12132	4.46791	2.95399	0.158392
FGRRES_07259	1.71695	4.98676	0.15886
FGRRES_09398	-1.94765	6.14497	0.158929
FGRRES_03083	-2.09483	6.18257	0.16032
MSTRG.17169	1.75741	4.84719	0.161153
FGRRES_06014	1.9683	7.72801	0.161153
FGRRES_16231	-2.55897	4.76473	0.161739
FGRRES_04766	-3.02604	2.40117	0.161888
FGRRES_10220	2.22682	6.0281	0.161888
FGRRES_10359	2.84558	5.32388	0.163319
MSTRG.17525	-2.88287	0.434514	0.163324
FGRRES_10941	-1.70162	11.5012	0.163324
FGRRES_16636	-2.32577	5.648	0.163324
FGRRES_04439	2.57934	0.915777	0.16345
FGRRES_09016_M	-1.58237	8.36834	0.16345
FGRRES_08540	-1.96015	7.23679	0.163795
FGRRES_12597	3.19174	5.0016	0.164634
FGRRES_02201	2.10825	2.054	0.165377
FGRRES_10775	1.85256	4.16138	0.165607
FGRRES_04342	-1.47975	4.82347	0.166137
FGRRES_07793	-3.86908	0.863066	0.166348
FGRRES_06545	-1.74821	9.53217	0.166775
FGRRES_11038	-2.08386	0.393686	0.167359
FGRRES_07173	2.3641	4.62732	0.167528
FGRRES_03883	2.13373	1.47673	0.168027
FGRRES_17449	-3.37843	1.06501	0.168476
MSTRG.1554	-2.34737	3.16088	0.168636
FGRRES_10165	2.39171	5.12665	0.168636
FGRRES_11442	-2.19091	1.04727	0.168636
FGRRES_15747	-1.79226	3.77978	0.168841
FGRRES_16068	-1.94413	2.45503	0.169374
FGRRES_03925	-2.50037	3.03805	0.169721
FGRRES_17476	2.38238	1.27477	0.170007
FGRRES_02077	-2.28315	9.35106	0.17004
FGRRES_07000	1.54763	7.09839	0.1706
FGRRES_02210	-1.9124	5.02709	0.170755
FGRRES_17663	-2.24881	5.28984	0.170755
FGRRES_03513	-2.86818	1.79357	0.170978
FGRRES_03597	2.37397	6.60823	0.171098
FGRRES_04763	3.40539	-0.248157	0.171098
FGRRES_07081	-2.10376	2.53652	0.172938
FGRRES_02723	-2.04645	1.76745	0.174002
FGRRES_01725	1.97416	2.5699	0.174096
FGRRES_11257	1.85395	2.2447	0.17522
MSTRG.5338	2.2724	-0.33634	0.175331
FGRRES_16390	2.17906	6.84417	0.175655
FGRRES_16245	-2.61585	2.92553	0.175672
FGRRES_16117	-2.638	3.89778	0.175705
FGRRES_06465	2.45237	0.628261	0.175705
FGRRES_17578	2.61825	3.85792	0.175705
FGRRES_13397	4.65348	-0.191686	0.176013
FGRRES_00484_M	-2.15374	3.39979	0.176341
FGRRES_04824	-2.77346	2.90886	0.176587
FGRRES_09726_M	2.00617	3.77832	0.176853
FGRRES_04916	-1.60713	4.90824	0.177114
FGRRES_03282	1.61271	3.74651	0.177323
FGRRES_08641_M	-2.24296	0.361521	0.177646
FGRRES_08923	2.41006	3.5065	0.177838
FGRRES_16687	-2.25726	0.0864128	0.177879
FGRRES_07743	2.23527	6.48207	0.177879
FGRRES_06815_M	-1.86176	8.35041	0.1795
FGRRES_10202	1.85169	8.25673	0.179713
FGRRES_00107	4.62596	2.89034	0.179713
FGRRES_10655	-3.85695	0.731217	0.179713
FGRRES_03989	2.4082	2.21701	0.179773
FGRRES_06083	1.66041	3.69846	0.179953
FGRRES_17345_M	2.44036	3.04214	0.180112
FGRRES_12641	2.05686	1.71691	0.180266
FGRRES_15963	1.79979	3.44433	0.180908
FGRRES_02154_M	2.40165	2.60077	0.181305
FGRRES_15985	-2.91417	2.38244	0.181337
FGRRES_15034	2.00537	3.46619	0.182141
FGRRES_16166	-1.70335	6.46323	0.182141
FGRRES_04224	6.0207	0.175408	0.182386
FGRRES_17630	2.47734	6.74905	0.182417
FGRRES_11600	-4.8945	2.74963	0.182886
FGRRES_10623	-2.13115	2.20358	0.182986
FGRRES_16576_M	3.12116	3.84451	0.182986
FGRRES_07558	-3.86042	5.47571	0.183375
FGRRES_16645	1.55903	4.86016	0.183599
FGRRES_05075	1.75141	6.61802	0.183608
FGRRES_05195	-1.54823	5.83535	0.183773
FGRRES_09820	1.6391	3.35417	0.184635
FGRRES_07399	-1.57373	5.1733	0.185071
FGRRES_05357	-2.96262	4.58841	0.185525
FGRRES_07191	1.74266	4.7509	0.186013
FGRRES_00599	-1.98677	2.85129	0.186013
FGRRES_00554	3.22662	9.25295	0.186013
FGRRES_15690	-3.25129	4.39655	0.186013
FGRRES_09122	-2.40176	2.16802	0.186013
FGRRES_07023	1.98679	2.58842	0.186013
FGRRES_16852_M	-3.56523	4.06119	0.186013
FGRRES_04008	2.17355	4.58048	0.186869
FGRRES_01861	2.35477	4.46233	0.18751
FGRRES_15964	2.52604	-0.373416	0.18751
FGRRES_04919	-2.38086	4.62105	0.18751
FGRRES_07531	2.36157	4.37357	0.187986
FGRRES_04733	-3.06872	1.98002	0.18983
FGRRES_01736_M	-2.07505	7.25594	0.190129
FGRRES_03549	2.68512	-0.708485	0.191364
FGRRES_08291	3.89001	5.97191	0.191364
FGRRES_16837	-1.90122	2.56679	0.191436
FGRRES_07844	2.04416	2.10669	0.191436
FGRRES_04502	2.15702	-0.407927	0.191436
FGRRES_04901	2.13056	3.60729	0.191835
FGRRES_02441	-1.92384	3.82206	0.191845
FGRRES_06969	2.18386	4.70832	0.191845
FGRRES_01408	-1.46664	7.56595	0.191934
FGRRES_03373	2.24855	0.58647	0.191934
FGRRES_06053	-1.45442	5.5798	0.192706
FGRRES_00701	3.36601	2.86121	0.193223
FGRRES_20091	2.28438	0.689782	0.193837
FGRRES_16854	2.31238	2.03558	0.193837
FGRRES_07415	-1.75336	5.50793	0.194088
FGRRES_06590_M	-1.53793	6.36677	0.194088
FGRRES_02207	-2.54328	4.90864	0.194327
FGRRES_02075	-2.44876	8.62492	0.194343
FGRRES_03090	-2.25313	2.28321	0.194343
FGRRES_08266	1.7911	7.03523	0.194393
FGRRES_07511	2.2492	2.0785	0.194791
FGRRES_05348	-2.53878	5.99105	0.194942
FGRRES_13411	3.89359	2.21753	0.196825
FGRRES_17195	2.21943	1.73896	0.196838
FGRRES_00129_M	3.09854	1.52827	0.196848
FGRRES_02785	-1.61425	7.9983	0.196848
FGRRES_09838	1.6974	5.52998	0.197176
FGRRES_11757	2.7475	8.79245	0.197176
FGRRES_05620	1.92943	4.31376	0.197176
FGRRES_10772	1.76872	10.8953	0.197933
FGRRES_03349	2.94398	5.28307	0.199164
FGRRES_07671	2.44748	1.75172	0.19922
FGRRES_11292	-2.76522	1.04659	0.200181
FGRRES_08765	-2.33385	-0.607487	0.200553
FGRRES_15948	-2.07039	3.12245	0.200992
FGRRES_01070_M	2.18211	5.7485	0.201437
FGRRES_16722	2.05752	3.90754	0.201839
FGRRES_13303	2.37624	-0.084882	0.202001
FGRRES_00039	-2.09633	1.61617	0.202001
FGRRES_03498	1.92637	3.03168	0.202423
FGRRES_07782_M	-1.84923	2.92403	0.203251
FGRRES_11190	-4.76013	1.95312	0.20368
FGRRES_07613	2.78037	3.64799	0.203765
FGRRES_08171	-2.26489	1.63831	0.204066
FGRRES_16271	3.22476	3.46676	0.204439
FGRRES_04720	2.01182	2.78442	0.205482
FGRRES_13493	2.25211	3.36708	0.205482
FGRRES_16310	2.18436	0.533415	0.206298
FGRRES_08413	2.29336	0.404502	0.206402
FGRRES_12129	2.62596	6.33273	0.20735
FGRRES_03177_M	2.54654	3.05615	0.20735
FGRRES_06108	2.09621	4.97608	0.20746
FGRRES_07199	-1.5947	4.74896	0.207526
FGRRES_06127_M	3.33354	7.99544	0.207773
FGRRES_03891	2.51284	1.6854	0.207773
FGRRES_00412	5.20188	3.66568	0.207773
FGRRES_10969	2.73144	10.238	0.207773
FGRRES_05700	1.90733	2.4295	0.207773
FGRRES_05568	-1.88328	7.43797	0.207773
FGRRES_07880	3.35926	2.21139	0.207868
FGRRES_03879	3.05677	1.98895	0.207882
FGRRES_15127	-2.14486	0.126236	0.208002
FGRRES_08875	-1.70873	4.14789	0.208002
FGRRES_09060	-2.52518	6.22058	0.208002
FGRRES_12346_7_M	2.4437	4.05271	0.208102
FGRRES_04012	-2.05545	3.02899	0.208102
FGRRES_06367	1.62528	4.15766	0.209585
FGRRES_12415_M	-2.15096	0.246656	0.209975
FGRRES_02337	1.88358	1.24358	0.210039
FGRRES_10843	2.09973	5.62976	0.21019
FGRRES_09351	1.99094	8.35633	0.210711
FGRRES_05987	2.06912	6.96526	0.210872
FGRRES_11105	-1.96324	3.77391	0.211541
FGRRES_11275	4.91419	0.911734	0.212714
FGRRES_01910	1.67012	7.08066	0.212938
FGRRES_17731	-1.94192	5.79114	0.213162
FGRRES_13787	-2.48867	1.82775	0.213162
FGRRES_16237	2.42376	1.48478	0.213162
FGRRES_10728	1.78243	2.32267	0.213162
FGRRES_16411	1.78404	4.81097	0.213162
FGRRES_09977	3.23269	2.97247	0.213495
FGRRES_06048_M	1.64554	9.5078	0.214
FGRRES_15893_M	-1.64664	5.1288	0.214249
FGRRES_15898_M	-1.99186	5.50537	0.215126
FGRRES_01597	-2.16083	1.58843	0.215126
FGRRES_03679	-2.65577	5.91028	0.215144
FGRRES_10347	1.78454	6.57574	0.215738
FGRRES_04020	1.74955	5.19423	0.216316
FGRRES_00860	2.11365	6.66277	0.216409
FGRRES_04760_M	-3.91607	3.06184	0.217072
FGRRES_17230	1.82323	4.01032	0.218152
FGRRES_02741	-2.11871	0.566835	0.219421
FGRRES_10333	1.69007	5.04497	0.219812
FGRRES_15845	-1.61616	6.32151	0.219812
FGRRES_16881_M	2.73366	2.71453	0.220732
FGRRES_11617	1.67738	8.50704	0.221095
FGRRES_04617	5.30183	0.828235	0.221373
FGRRES_08381	-1.86704	5.16629	0.221928
FGRRES_13074	-1.57638	4.55691	0.222376
FGRRES_00438	1.57773	8.11091	0.222376
FGRRES_13977	2.19182	3.56136	0.222376
FGRRES_06115	-1.52585	8.15597	0.222451
FGRRES_07683	2.10003	6.39734	0.222451
FGRRES_16311	2.08041	2.99915	0.223449
FGRRES_07517	1.62987	5.21876	0.223521
FGRRES_17160_M	-2.56882	1.56827	0.223521
FGRRES_02683	2.42574	1.50989	0.223536
FGRRES_16993_M	-1.62496	8.88392	0.22444
FGRRES_04041	-1.65131	5.2874	0.22444
FGRRES_02212	-1.50138	4.32097	0.22444
FGRRES_12282	-2.01559	1.00469	0.225288
FGRRES_13521	2.25782	6.25967	0.225288
FGRRES_12534	-1.99496	4.52437	0.225288
FGRRES_16161_M	2.29369	4.63445	0.225288
FGRRES_06937	-1.53255	5.07574	0.225536
FGRRES_20112	-3.45331	1.28667	0.225761
FGRRES_12932	2.18625	1.38706	0.226151
FGRRES_12434	2.48453	2.65076	0.226151
FGRRES_10695	2.65428	2.68465	0.226915
FGRRES_03332_M	-2.07258	3.78363	0.22695
FGRRES_07457	-1.69248	6.34717	0.226962
FGRRES_03714	1.66882	3.1224	0.227308
FGRRES_02500	1.67078	3.00857	0.227308
FGRRES_17107	-2.11699	1.1459	0.227308
FGRRES_09570	-2.15114	2.13263	0.227831
FGRRES_09031	1.76771	4.37232	0.227831
FGRRES_17150	1.61693	3.73517	0.227831
FGRRES_07248	-1.48735	5.30904	0.22918
FGRRES_00391	-1.54447	4.61632	0.230327
FGRRES_13681	2.60983	-0.292866	0.232577
FGRRES_17084	2.33429	5.72682	0.232577
FGRRES_16522	-2.75069	8.08535	0.232577
FGRRES_01513	-2.37069	1.33554	0.23269
FGRRES_05546	2.59996	7.24136	0.23269
MSTRG.11754	-2.04963	1.44708	0.23269
FGRRES_06597	-1.74109	5.86157	0.23269
FGRRES_09210	-2.42845	9.80415	0.23269
MSTRG.11083	-2.01915	-0.533922	0.233395
FGRRES_16340_M	-2.33362	9.84732	0.233395
FGRRES_05771	2.84575	4.44473	0.233797
FGRRES_04521	2.68909	0.343862	0.234225
FGRRES_09080	2.38779	2.21376	0.234243
FGRRES_13238	-1.8855	1.04062	0.234826
FGRRES_12121	-2.44887	-0.488445	0.23512
FGRRES_15464	1.97635	2.14369	0.235161
FGRRES_13162	5.2274	4.229	0.235305
FGRRES_17382	-2.01293	2.74474	0.235305
FGRRES_04155	1.75874	8.51929	0.235382
FGRRES_17378	-2.37403	3.94239	0.235382
FGRRES_01676_M	4.19861	-0.601331	0.236063
FGRRES_15883_M	-2.12491	4.88938	0.236236
FGRRES_03366	-2.19058	0.997944	0.236275
FGRRES_11378	2.18595	0.590345	0.236275
FGRRES_10180	-1.38001	7.07137	0.236275
FGRRES_13413	2.17678	2.6934	0.236282
FGRRES_12159	2.1837	4.89106	0.236676
MSTRG.13029	2.23104	-0.457274	0.236676
FGRRES_02363	-2.29673	2.40278	0.236676
FGRRES_03814	-1.83411	1.716	0.23751
FGRRES_16198	-1.68178	4.93447	0.239612
FGRRES_08012	-1.94609	7.75024	0.240037
FGRRES_04870	2.60414	4.06939	0.240037
FGRRES_15003	-2.16582	7.848	0.240037
FGRRES_03861	-1.90125	4.11411	0.240124
FGRRES_02375_M	1.8577	4.26548	0.240853
FGRRES_02767	-1.62218	4.71411	0.24106
FGRRES_09589	-1.86498	4.81879	0.241258
FGRRES_03890	2.08144	5.57018	0.241598
FGRRES_08891	2.34425	-0.149878	0.241598
FGRRES_15810	2.07373	4.37394	0.243096
FGRRES_16871	-1.46339	5.63588	0.243223
FGRRES_02867	-2.95255	3.66353	0.243521
FGRRES_07181_M	-1.58322	9.87417	0.24386
FGRRES_02968	4.27514	3.04908	0.244425
FGRRES_06141	1.56451	7.43791	0.24508
FGRRES_12298	1.87099	0.766541	0.24508
FGRRES_03667	-2.25351	5.85507	0.245324
FGRRES_15918	2.96058	3.76448	0.246743
FGRRES_08058	-3.02982	0.735111	0.24677
FGRRES_02847	2.59447	3.79926	0.24677
FGRRES_11706	-2.61254	4.37637	0.24677
FGRRES_11375	-2.06957	3.66909	0.247776
FGRRES_13979	2.55686	2.29505	0.248618
FGRRES_16544	2.04019	5.87191	0.248634
FGRRES_06347	-1.41984	5.20603	0.249022
FGRRES_16299	-2.51906	3.08644	0.249186
FGRRES_08534	-2.61497	5.15031	0.249302
FGRRES_00459	1.5343	5.78228	0.249992
FGRRES_04900	3.89568	1.15785	0.250123
FGRRES_03896	-2.56278	-0.45174	0.250123
FGRRES_17037	-2.39955	7.21781	0.250123
FGRRES_01667	-1.46148	7.92675	0.250227
FGRRES_16293	1.71905	3.59741	0.250234
FGRRES_16524	3.32428	5.90218	0.250965
FGRRES_00538	-1.57555	7.67794	0.251579
FGRRES_02843	-1.78845	3.13326	0.252297
FGRRES_17387	-3.74918	1.073	0.252404
FGRRES_16283	2.60161	1.225	0.253079
FGRRES_11918	2.41432	1.92393	0.253238
FGRRES_09441	1.92727	4.67996	0.253261
FGRRES_17623	2.01797	6.72894	0.253706
FGRRES_15788	1.73481	4.72965	0.254429
FGRRES_03761	2.11204	7.21995	0.254763
FGRRES_04548	2.58912	4.60247	0.254841
FGRRES_10921	-3.58315	-0.482705	0.254841
FGRRES_03980_M	1.58996	5.80125	0.254882
FGRRES_06902_M	-2.33602	5.18568	0.255393
FGRRES_00218	2.84551	3.1995	0.256225
FGRRES_07039	-1.76015	7.31038	0.257966
FGRRES_01405	-1.61792	5.57054	0.2588
FGRRES_12757	1.95033	-0.422204	0.2588
FGRRES_02552	1.96456	0.885495	0.2588
FGRRES_05044	-2.21176	4.86348	0.259764
FGRRES_10884	1.57315	4.36208	0.26012
FGRRES_10067	-1.45081	7.18134	0.26012
FGRRES_00669	1.73198	5.54785	0.261451
FGRRES_10173	3.3285	-0.781236	0.261868
FGRRES_12137	-1.58646	5.96892	0.261868
FGRRES_02637	-1.6608	6.53789	0.262131
FGRRES_02069	-1.6398	8.58024	0.262351
FGRRES_10579	5.66974	0.0569213	0.262351
FGRRES_15718	1.72734	3.06615	0.263151
FGRRES_16072_M	-2.49016	0.386137	0.263571
FGRRES_16956	1.71592	4.49637	0.263574
FGRRES_06536	-2.27429	2.65131	0.263657
FGRRES_09285	1.52494	3.41164	0.263918
FGRRES_17304	6.1411	2.98585	0.263979
FGRRES_03258_M	-1.91206	2.44206	0.265617
FGRRES_07274	1.70177	4.7283	0.266743
MSTRG.16500	1.89036	0.823168	0.266853
FGRRES_13829	1.90049	3.02146	0.267067
FGRRES_02873	-1.93653	3.85422	0.268998
FGRRES_00217	2.99939	5.08338	0.269698
FGRRES_02972	-2.44524	3.17093	0.27028
FGRRES_10833	1.65501	6.06836	0.270342
MSTRG.14992	-1.90519	1.91675	0.270342
FGRRES_01230	-2.71845	5.18333	0.271407
MSTRG.298	-1.82708	1.48852	0.273801
FGRRES_11028	-4.30549	0.857732	0.274003
FGRRES_12142	-2.33608	3.14631	0.274388
FGRRES_03288	1.52702	7.38759	0.274789
FGRRES_04174	3.15607	4.26474	0.275347
MSTRG.12544	-1.81105	-0.0231621	0.275347
FGRRES_07208	-1.82267	4.57763	0.275347
FGRRES_08199	1.8114	4.59486	0.275347
FGRRES_04028	-1.65208	6.02848	0.275636
FGRRES_05167	2.9595	4.08349	0.276004
FGRRES_10395	2.11258	-0.80315	0.27756
FGRRES_12760	3.05704	5.25847	0.27756
FGRRES_02632	1.99474	1.50839	0.27756
FGRRES_09947	-1.84639	6.62594	0.27756
FGRRES_17076	-3.97909	1.60027	0.27756
MSTRG.13166	1.66104	2.49929	0.27756
MSTRG.3178	2.0611	2.4053	0.27816
FGRRES_00895	2.08881	0.907721	0.27824
FGRRES_02379	3.71154	6.35346	0.278277
FGRRES_01580	3.48314	6.22964	0.278513
FGRRES_01535	-1.63328	6.28694	0.280291
FGRRES_10967	2.35742	7.02493	0.281354
FGRRES_05714	1.96709	3.88288	0.281484
MSTRG.6825	-2.54532	2.13036	0.283512
FGRRES_16815	-1.66473	4.48199	0.283959
FGRRES_02512	1.58951	5.71936	0.283961
FGRRES_01285	2.54609	5.58286	0.284831
FGRRES_03914	-2.46382	0.877102	0.285635
FGRRES_09478	-1.63752	3.18196	0.286323
FGRRES_09766	-1.52122	5.27136	0.286746
FGRRES_03265	2.42569	3.50199	0.287788
FGRRES_02682	2.16253	5.24789	0.287919
FGRRES_03424	1.88696	0.51923	0.287919
FGRRES_20246	-2.05917	4.52353	0.287919
FGRRES_04340	-1.75895	0.301325	0.288263
FGRRES_08590	-2.45111	3.93875	0.288263
FGRRES_02715	2.08461	5.37582	0.289291
FGRRES_11027	-3.93229	0.558434	0.289291
FGRRES_17365	2.51367	2.75515	0.289847
FGRRES_06661_M	-1.65832	4.48147	0.289847
FGRRES_07206	-1.92354	5.64951	0.289866
FGRRES_03257	-1.89571	4.40987	0.2904
FGRRES_03856_M	-2.58031	4.71565	0.291353
FGRRES_07894	3.40123	1.13738	0.291624
FGRRES_16267	2.10908	2.90392	0.292087
FGRRES_04333	2.52385	3.87738	0.292425
FGRRES_12609	-3.19462	2.05781	0.292425
FGRRES_13673	-1.69711	3.90237	0.292425
FGRRES_10660	1.47889	4.40376	0.293188
FGRRES_06407_M	-1.52251	9.73141	0.293459
FGRRES_17573	-2.08987	3.7618	0.293459
FGRRES_08391	-1.49186	5.26965	0.294104
FGRRES_09575	1.68879	4.68888	0.294104
FGRRES_09552	1.7054	8.50942	0.294137
FGRRES_17072	1.88995	3.77832	0.294277
FGRRES_06513	2.08172	3.0016	0.294433
FGRRES_03836	-1.83451	6.98811	0.295374
FGRRES_07062	-1.54944	6.37051	0.295405
FGRRES_17059	5.05006	1.05951	0.29589
FGRRES_20390	2.59599	2.02252	0.2965
FGRRES_03838	2.0991	3.6325	0.2965
FGRRES_17067_M	1.6032	5.36605	0.297193
FGRRES_04734	-2.00826	1.03239	0.297193
FGRRES_10434	-3.88968	1.93562	0.297305
FGRRES_10773	1.96831	1.38656	0.297305
FGRRES_00015	-2.57863	4.84225	0.297305
FGRRES_01366	3.66727	4.15162	0.297305
FGRRES_05081	-1.85814	4.63817	0.297305
FGRRES_08049	-3.32926	3.5996	0.297305
FGRRES_09378	1.76075	4.66041	0.297305
FGRRES_05763	-2.06348	4.76883	0.297367
FGRRES_04326	-1.63159	6.41874	0.297378
FGRRES_02959	-2.25277	0.329918	0.298416
FGRRES_02504_M	2.03168	8.79424	0.298416
FGRRES_20409	1.70124	1.66461	0.298416
FGRRES_07587	-4.41672	-0.444666	0.298416
FGRRES_10978	-1.87612	5.40916	0.298508
FGRRES_02228	1.9155	0.0135136	0.298604
FGRRES_12445	-2.79838	1.90552	0.298667
FGRRES_09572	-1.71308	4.81532	0.298798
MSTRG.6881	1.78316	2.4292	0.298808
FGRRES_11528	-2.36514	3.51479	0.298808
FGRRES_07562	-1.7272	2.05489	0.299151
FGRRES_16326_M	-1.72294	6.28612	0.299998
FGRRES_17371	1.97317	2.01398	0.300222
FGRRES_17593	-1.55944	10.9976	0.300764
FGRRES_09804	1.70064	4.94231	0.301484
FGRRES_04886	2.22184	6.66079	0.301484
FGRRES_03944	2.76265	0.5503	0.301484
FGRRES_06070	-1.81279	4.50187	0.301732
FGRRES_17075	2.48512	2.96926	0.30284
FGRRES_05338	2.05152	1.28974	0.304873
MSTRG.9775	-1.87964	0.300072	0.305419
FGRRES_13197	1.54463	5.91391	0.306428
FGRRES_09268	-1.91767	4.05629	0.306428
FGRRES_00398	-1.49603	5.34515	0.30688
FGRRES_20165	1.88164	2.48625	0.307723
FGRRES_07628	-1.91615	2.26541	0.307985
FGRRES_00246	-1.61237	3.60056	0.30879
FGRRES_04679	4.06893	0.0535421	0.308932
FGRRES_00417	-1.74964	4.58331	0.310256
FGRRES_10341	3.09095	2.63307	0.310256
FGRRES_02521	-1.59947	5.87107	0.310923
FGRRES_12177_M	-2.71032	1.02345	0.312425
FGRRES_10904	1.76643	4.55609	0.31416
FGRRES_10101	2.14024	4.85332	0.31416
FGRRES_15904	1.78066	4.94032	0.3168
MSTRG.1507	2.41239	1.83549	0.318709
FGRRES_11195	-2.67809	3.40511	0.319063
FGRRES_11082	-1.96913	2.7816	0.319254
FGRRES_06315	-1.61195	7.76263	0.319364
FGRRES_02939	3.84835	1.31648	0.319765
FGRRES_09179	2.46805	4.38943	0.319765
FGRRES_02064	2.02534	3.59388	0.319929
FGRRES_10803	1.84205	0.633398	0.319929
FGRRES_16071	-1.80571	2.00042	0.320199
FGRRES_15132	-2.02309	1.42064	0.321022
FGRRES_17019	4.15492	5.04331	0.321326
FGRRES_10111	1.62552	4.24907	0.321326
FGRRES_10770	1.46983	5.38133	0.321774
FGRRES_07029	1.88099	4.4455	0.321774
FGRRES_04584	-2.41633	5.70218	0.321774
FGRRES_05709	1.99724	5.86527	0.32178
FGRRES_01482	5.26494	1.58256	0.32178
FGRRES_17457	-2.12038	0.249928	0.322054
FGRRES_11864	1.86503	7.23623	0.322195
FGRRES_16200	1.61305	7.61512	0.322195
FGRRES_13392	2.30935	5.25285	0.323551
FGRRES_11200	2.1433	6.01384	0.32388
MSTRG.16324	-1.9037	4.62785	0.32388
FGRRES_16353	-2.3767	3.79303	0.323984
FGRRES_12746	3.15662	4.50664	0.323984
FGRRES_02272	1.70867	8.96247	0.326592
FGRRES_17369	1.55842	4.50468	0.328762
FGRRES_13672	1.88007	1.1949	0.329654
FGRRES_10684_M	2.23963	1.03858	0.329802
FGRRES_11815	-1.56926	4.71516	0.329897
FGRRES_06046	3.02807	1.0405	0.330129
FGRRES_09921	1.66869	6.43928	0.330171
FGRRES_07837	2.23232	3.70461	0.33119
FGRRES_02032_M	-2.16675	2.38942	0.331309
FGRRES_08224	1.63147	3.35838	0.33265
MSTRG.9559	-2.19587	1.14747	0.33265
FGRRES_05686	-1.65967	4.56172	0.332719
FGRRES_04938	-2.0374	1.71608	0.332826
FGRRES_03855_M	-1.75758	4.77717	0.332857
FGRRES_00817	2.22763	3.62731	0.333223
FGRRES_09321	-1.55556	7.86456	0.333363
FGRRES_16860	1.89234	1.14694	0.333901
FGRRES_06297	1.52538	6.18175	0.334141
FGRRES_08772_M	-1.67172	1.36546	0.335169
FGRRES_12536	-1.60904	6.88923	0.335169
FGRRES_15691	-2.23774	5.19832	0.337503
FGRRES_05041	1.8999	0.963204	0.337621
FGRRES_09401	-1.47388	7.00031	0.337621
FGRRES_00476	-2.07043	2.70523	0.33771
FGRRES_09845	1.37426	7.29044	0.33771
FGRRES_07602	2.69386	3.20524	0.337849
FGRRES_17251	-1.86601	4.87974	0.338124
FGRRES_15961	1.91828	5.83872	0.338124
FGRRES_03230	2.45512	2.28121	0.338234
FGRRES_11044	-3.16523	3.60981	0.339221
FGRRES_02471	-2.37662	4.44567	0.339709
FGRRES_02393	1.82098	1.08976	0.339709
MSTRG.9151	1.79979	1.96454	0.339709
FGRRES_08119	-1.91762	1.08633	0.33981
FGRRES_13984	2.0884	0.87208	0.339895
FGRRES_03152_M	-1.66226	1.71001	0.340098
FGRRES_10052	2.33567	3.07158	0.340455
[truncated: 8,795 more rows]

## Sheet: ΔΔmat at S1
Supplemental Table S2. The complete list of differentially expressed genes in transcription factor knockouts
gene_id	logFC	AveExpr	adj.P.Val
FGRRES_05061	-7.47662	7.68409	0.00552377
FGRRES_15689	-7.20877	4.17528	0.00552377
FGRRES_02658	10.0973	4.62782	0.00552377
FGRRES_03686_M	8.60362	2.63493	0.00601746
FGRRES_00116	-4.14464	7.14329	0.00601746
FGRRES_04787	7.8742	0.078114	0.00601746
FGRRES_08892	-6.47834	3.28975	0.00788379
FGRRES_17389	6.92788	0.658383	0.0112128
FGRRES_10540	6.11776	4.31998	0.0112128
FGRRES_10565	8.33522	2.81556	0.0122041
FGRRES_17190	-7.01324	2.68807	0.0122041
FGRRES_01158	6.27426	7.4045	0.0122041
FGRRES_08893	-8.34005	0.273261	0.0122041
FGRRES_10922	9.9519	5.52171	0.0131173
FGRRES_13422	3.98974	5.82471	0.0136127
FGRRES_17390	8.47395	0.130288	0.0136127
FGRRES_01717	3.44543	5.64967	0.0136127
FGRRES_01989	7.61061	-0.0480286	0.0152562
FGRRES_02034	4.82319	2.53449	0.0152562
FGRRES_01688	-6.61153	4.2586	0.0152562
FGRRES_12434	4.50418	2.4307	0.0152562
FGRRES_04429	3.45585	4.38646	0.0164361
FGRRES_09078	9.43333	-0.446245	0.0164361
FGRRES_16555	-5.76412	6.61676	0.0164361
FGRRES_08201	4.27344	6.47621	0.0164361
FGRRES_06508	6.01859	2.92261	0.0164361
FGRRES_15437	5.4347	-1.91237	0.0164361
FGRRES_16153	-4.84314	6.53018	0.0167802
FGRRES_04224	-5.58152	0.53515	0.0195147
FGRRES_13423	3.84656	3.6823	0.0195147
FGRRES_03816_M	3.93816	7.66247	0.0213999
FGRRES_03110	6.44764	-0.630281	0.0217178
FGRRES_02154_M	4.40715	2.48772	0.0217178
FGRRES_16362	6.40645	3.5234	0.0217954
MSTRG.1764	5.1561	-0.500197	0.0217954
FGRRES_03907	3.74257	4.25836	0.0220803
FGRRES_11342	-3.7876	2.13425	0.0223121
FGRRES_03430	9.38339	2.43835	0.0223121
FGRRES_03345	-4.60056	4.42196	0.0265093
FGRRES_00129_M	6.83072	-1.74522	0.0265093
FGRRES_02643_M	-3.98359	1.53309	0.0279723
FGRRES_05175_M	3.69957	7.48909	0.0303523
FGRRES_00733	-8.1687	-1.41752	0.0308824
FGRRES_02877	-3.39038	6.87911	0.0308824
FGRRES_17084	5.69718	5.17604	0.0318115
FGRRES_16873	5.12329	3.29103	0.0318115
FGRRES_03338	-5.63943	7.81233	0.0318115
FGRRES_03837_M	-8.23381	-1.38649	0.0318115
FGRRES_05151	-4.08067	3.69068	0.0318115
FGRRES_16670	-2.87376	4.09798	0.0329286
FGRRES_07270_M	-5.83544	-1.10053	0.0329286
FGRRES_02990	-5.81643	-0.509877	0.0329286
FGRRES_10784	6.98514	1.5764	0.0331846
MSTRG.2002	-8.55145	-1.23371	0.0347407
FGRRES_02901	7.13943	0.247347	0.0347407
FGRRES_07386	3.79099	2.16	0.0348855
FGRRES_02885	-8.98264	3.48246	0.0348855
FGRRES_17366	3.56913	7.31089	0.0348855
FGRRES_03026	8.90002	3.12116	0.0348855
FGRRES_03529	4.34248	6.4273	0.0348855
FGRRES_03162	9.35748	0.0501811	0.0348855
FGRRES_01988	7.63649	0.495102	0.0348855
FGRRES_03493	-8.46452	-1.2747	0.0349254
FGRRES_16465	-7.2388	2.48463	0.0349254
FGRRES_16431_M	5.78409	-0.959767	0.0349254
FGRRES_04180	-4.52963	3.74504	0.0349254
FGRRES_00606	-9.91176	-0.544839	0.0354163
FGRRES_09329	-4.00344	-0.128052	0.0354163
FGRRES_09044_M	2.5183	6.60183	0.0354163
FGRRES_02578	5.64927	6.43257	0.0363285
FGRRES_01366	-4.4104	3.57773	0.0376718
FGRRES_08795	-2.18136	5.63427	0.0376718
FGRRES_08015	5.77901	2.29354	0.0386433
FGRRES_05841	-7.5275	-0.963327	0.0419069
FGRRES_03882	-2.31237	5.46364	0.0435005
FGRRES_06467	7.23155	0.217514	0.043628
FGRRES_03662	5.83744	4.79097	0.044559
FGRRES_10539	4.63767	0.0123574	0.045145
FGRRES_09302	-4.06511	0.0660855	0.0467192
FGRRES_09493	5.2695	4.77252	0.0509819
FGRRES_05119	2.9978	3.46895	0.0532547
FGRRES_02627_M	-5.03574	0.702543	0.0535852
FGRRES_15182	-4.08212	5.94418	0.0570608
FGRRES_12976_M	4.76984	-1.71236	0.0591998
FGRRES_03371	-3.68671	4.74264	0.0591998
FGRRES_07656	-10.3146	-0.343859	0.0613994
FGRRES_03009	5.25985	1.5023	0.0621979
FGRRES_00422	-4.57802	3.53757	0.0621979
FGRRES_16182	-2.05542	4.59082	0.0621979
FGRRES_08534	-4.06853	4.08555	0.0626573
FGRRES_07645	-9.91397	1.30879	0.0626573
FGRRES_00021	5.62899	2.2969	0.0626573
FGRRES_03385	3.78013	5.56694	0.0626573
FGRRES_07762	-8.30033	-0.829527	0.0626573
FGRRES_17019	-3.54576	5.06481	0.0626573
FGRRES_06367	3.20389	4.20907	0.0626573
FGRRES_04522_M	-3.26554	4.04799	0.063784
FGRRES_03494	6.96333	-1.14129	0.063784
FGRRES_03687_M	4.41849	2.50865	0.063784
FGRRES_04735	4.96431	3.17017	0.0648738
FGRRES_10807	2.61821	5.41875	0.0659074
FGRRES_16287	-8.81327	-1.10453	0.0659074
FGRRES_13947	5.69145	4.63398	0.0659074
FGRRES_16525	-8.93765	-0.260752	0.0673317
FGRRES_03387_M	6.87307	0.280492	0.0673843
FGRRES_11393	-9.58457	-0.715556	0.0676927
FGRRES_03070	-9.67697	2.89033	0.0690749
FGRRES_12240	3.32633	4.07296	0.0708147
FGRRES_04810	3.40061	4.88269	0.0708147
FGRRES_05228	-3.71825	-0.390331	0.0708147
FGRRES_13184	-8.25803	-0.854248	0.0708147
FGRRES_16246_M	-3.23185	5.50288	0.0708147
FGRRES_04954	-10.3634	0.467736	0.0748905
FGRRES_04583	5.734	4.35787	0.0748905
FGRRES_04742_M	-9.17421	3.21398	0.0748905
FGRRES_04942	-7.71625	-0.8759	0.0748905
FGRRES_17553	3.62055	4.41352	0.0748905
FGRRES_15941	-4.92843	-0.95216	0.0756441
FGRRES_16375	-3.08505	7.95032	0.0756441
FGRRES_10567	3.99487	3.76745	0.0756547
FGRRES_12783	-8.60804	1.58615	0.0766252
FGRRES_01588	3.27639	6.42125	0.0766252
FGRRES_15858	-3.64328	3.81427	0.0778556
FGRRES_11253_M	-9.34766	2.39575	0.0778556
FGRRES_13397	-6.94067	-0.976865	0.0778556
FGRRES_13043_M	-9.04935	0.328336	0.0778556
FGRRES_08695	3.49213	5.80929	0.0778556
FGRRES_12123	5.78577	-0.0204188	0.0792631
FGRRES_08301_M	-7.04542	-0.929266	0.0792631
FGRRES_00412	-4.84169	2.90766	0.0800581
FGRRES_17425	6.29017	0.974213	0.0804102
FGRRES_03346	-4.19797	2.66852	0.081284
FGRRES_01626	-8.08477	-0.408405	0.081284
FGRRES_06888	-2.54956	4.86395	0.081284
FGRRES_13788	-2.79005	3.23086	0.081284
FGRRES_10923	-2.92397	4.52122	0.081284
FGRRES_13767	-10.3689	1.25709	0.081284
FGRRES_13536	4.63907	-1.53152	0.081284
FGRRES_17404	3.10793	2.49713	0.0818102
FGRRES_03511	-4.20741	2.24571	0.0823585
FGRRES_07056_M	-6.02021	0.36371	0.0823585
FGRRES_08238	6.76184	4.47456	0.0840639
FGRRES_08464	-3.42895	4.92652	0.0846061
FGRRES_03118	-2.12301	5.13096	0.0846881
FGRRES_05825	-8.84633	2.14071	0.0846881
FGRRES_12843	-9.28946	1.40083	0.0846881
FGRRES_01676_M	-3.87923	-1.03035	0.0852634
FGRRES_04744	4.55247	3.60266	0.0852634
FGRRES_16650	2.27671	5.67232	0.0852989
FGRRES_07569	2.63059	3.28224	0.0855738
FGRRES_06519	-7.23162	-1.36982	0.0856217
FGRRES_04746	5.76193	-0.284109	0.0856217
FGRRES_02269	3.82997	5.65024	0.0856217
FGRRES_00093_M	-6.94985	3.17118	0.0856217
FGRRES_03757	-9.27379	2.04975	0.0856217
FGRRES_15167	-9.18967	0.81435	0.0862103
FGRRES_09650_M	3.2494	5.16701	0.0893128
FGRRES_11072	4.34283	3.65927	0.0893128
FGRRES_02348_M	-4.84706	-0.638927	0.0904834
FGRRES_00642	-1.87878	6.37713	0.0904834
FGRRES_09596	7.74176	3.20132	0.0906139
FGRRES_01609	-8.56234	2.28282	0.090859
FGRRES_08482	-9.11538	-0.172464	0.0919021
FGRRES_10443	8.59799	1.13222	0.0919021
FGRRES_03357	-7.34706	-1.31055	0.0919021
FGRRES_03817	4.05071	7.45625	0.0919021
FGRRES_03788	-3.07885	1.34781	0.0926796
FGRRES_11385	4.2978	2.0124	0.0926796
FGRRES_08002	5.47638	-0.0730557	0.0930713
FGRRES_03463	-4.70424	2.28995	0.0930713
FGRRES_15931	-2.82406	4.34368	0.0930713
FGRRES_02913	5.13874	-0.12339	0.0930713
FGRRES_00937	-9.89198	0.511173	0.0930713
FGRRES_04841	3.08095	3.81578	0.0930713
FGRRES_06629	-3.54376	2.02361	0.0933163
FGRRES_06140	-8.13013	0.273607	0.0939841
FGRRES_13693	-7.06812	0.388223	0.0939841
FGRRES_15883_M	2.79542	6.21038	0.0939841
FGRRES_09814	2.43404	5.67545	0.0947316
FGRRES_10579	-5.21748	-0.366041	0.0947325
FGRRES_02999	3.66135	4.11122	0.0947325
FGRRES_02389_M	-2.72266	2.88603	0.0947593
FGRRES_15208	-9.73516	-0.645059	0.096696
FGRRES_01660	-2.9877	5.23318	0.0971817
FGRRES_12832	-10.1196	1.79852	0.0971817
FGRRES_12555_M	6.32497	6.12823	0.0979579
FGRRES_05294	3.9741	0.217916	0.0979681
FGRRES_05652	-3.8616	5.25216	0.0981978
FGRRES_17498	-5.83844	0.469942	0.0981978
FGRRES_08094	3.71431	0.438728	0.0981978
FGRRES_15678_M	6.23426	0.646345	0.0981978
FGRRES_10442	6.82718	-1.20792	0.098645
FGRRES_08048	-2.92816	6.77294	0.098645
FGRRES_16417	2.17058	6.12773	0.098645
FGRRES_15722	-1.98316	4.19015	0.099479
FGRRES_03939	-9.06335	1.05044	0.100093
FGRRES_01015	3.09673	5.86069	0.100093
FGRRES_00344_M	-8.65264	1.44468	0.103186
FGRRES_09345	4.777	-0.911932	0.103592
FGRRES_07886	-3.06307	4.48023	0.103628
FGRRES_01491	3.39447	2.55309	0.106682
FGRRES_04858	5.1216	1.98901	0.108092
FGRRES_01726_M	-8.54946	1.96992	0.108092
FGRRES_08317_M	-8.97453	0.0391856	0.109673
FGRRES_10972	3.76831	2.09721	0.109982
FGRRES_03010_M	-3.14327	2.51782	0.11017
FGRRES_16206	-8.4205	1.61205	0.11017
FGRRES_01748	3.46284	1.7471	0.11017
FGRRES_03307	-2.09276	6.3356	0.11017
FGRRES_01719	-8.51153	-0.320191	0.11017
FGRRES_11840	-2.53534	3.49686	0.110191
FGRRES_05017	-8.21441	0.681064	0.110804
FGRRES_02516	3.0429	5.11384	0.110971
FGRRES_04142	-6.52809	0.240427	0.110971
FGRRES_17469	5.72097	0.221412	0.111459
FGRRES_20231	5.36739	4.64641	0.111459
FGRRES_13162	-3.0494	4.71445	0.111459
FGRRES_15661	6.54667	3.09907	0.11307
FGRRES_11691	-9.4573	1.07326	0.11307
FGRRES_08533	-3.08746	5.73507	0.11307
FGRRES_00602	3.18216	3.77584	0.11307
FGRRES_12404	4.86191	1.11774	0.11307
FGRRES_07759_M	-10.774	-0.109759	0.11307
FGRRES_15828	-2.84664	6.05649	0.11307
FGRRES_01159	3.14839	1.42082	0.11307
FGRRES_03586	6.44772	1.26306	0.11307
FGRRES_02139	3.72796	1.70488	0.11307
FGRRES_01677	-2.70431	3.23959	0.113786
FGRRES_03530_M	4.69508	4.24083	0.113786
FGRRES_04460_M	3.78634	2.72067	0.113786
FGRRES_02177	-9.31487	1.16412	0.113786
FGRRES_04023	-2.73911	4.97484	0.113786
FGRRES_06632	-3.67018	3.71265	0.113786
FGRRES_04014	-2.78009	1.66597	0.113786
FGRRES_08003	4.62104	-0.397312	0.11465
FGRRES_00046	5.01945	-0.180596	0.117134
FGRRES_16622_M	-3.38623	1.41553	0.117134
FGRRES_00017	-3.50535	2.95456	0.117134
FGRRES_04739	7.0103	2.24884	0.117842
FGRRES_07744	2.41746	4.88004	0.118323
FGRRES_01673	-2.16789	5.41755	0.118974
FGRRES_11540	3.78013	3.63113	0.118974
FGRRES_00413	-5.23494	1.13007	0.119381
FGRRES_09213_M	-6.99995	0.201943	0.119381
FGRRES_15446	-8.91175	0.542352	0.119753
FGRRES_10428	-4.75626	0.967375	0.119753
FGRRES_13165	-8.87253	0.647311	0.121152
FGRRES_11665_M	-2.0209	3.40133	0.121236
FGRRES_16216	-7.41642	-0.505203	0.122165
FGRRES_10715	4.0427	-1.14436	0.12238
FGRRES_15341	-8.69064	0.527161	0.12336
FGRRES_06656	-2.55356	4.03292	0.123825
FGRRES_11008	3.9777	2.46558	0.123825
FGRRES_03851	5.23862	4.41096	0.127858
FGRRES_15965	5.63226	3.34858	0.127858
FGRRES_08318	-6.83861	1.04339	0.127858
FGRRES_08894	-2.75395	4.3881	0.127858
FGRRES_06830	3.41407	6.25812	0.127858
FGRRES_20364	-8.76559	0.646217	0.127858
FGRRES_16043	-9.26684	1.80447	0.127858
FGRRES_12377	-8.22497	-0.631456	0.127858
FGRRES_02909_M	5.34691	1.7744	0.127858
FGRRES_00070	3.42458	3.9443	0.127858
FGRRES_12224_16089_M	2.16396	6.69227	0.127858
FGRRES_15833	-4.96725	1.20555	0.127858
FGRRES_07354	-4.02655	0.018937	0.127858
FGRRES_11126	-7.41514	0.437062	0.127858
FGRRES_01674	-2.71165	8.47572	0.127858
FGRRES_05976	-5.81295	0.00267714	0.132342
FGRRES_07602	4.06984	1.86535	0.132342
FGRRES_06520	-7.53916	-0.97465	0.132819
FGRRES_09354	10.0874	-0.110546	0.133117
FGRRES_08809	2.86725	5.50996	0.133221
FGRRES_15642	-9.18421	1.09593	0.137958
FGRRES_05164	2.29731	6.48335	0.137958
FGRRES_02422	-6.65226	0.886184	0.137958
FGRRES_06983_M	-7.0636	1.53843	0.139249
FGRRES_11112	3.52931	1.31406	0.139249
FGRRES_05650	-1.85411	4.4654	0.139249
FGRRES_05818_M	-2.83061	3.33657	0.139249
FGRRES_01583	-5.31241	4.97769	0.139249
FGRRES_07522	2.42836	2.8026	0.139249
FGRRES_00605	-7.29074	0.880809	0.140066
MSTRG.1529	-2.09463	2.04508	0.141194
FGRRES_12150_M	3.82957	0.669821	0.141194
FGRRES_17424	4.11514	3.3875	0.141194
FGRRES_12110	7.20305	1.64488	0.142808
FGRRES_12607	4.83946	5.97457	0.142927
FGRRES_02967	3.01108	4.76555	0.143403
FGRRES_11169	4.2554	6.56563	0.145151
FGRRES_17304	-4.43726	2.51932	0.150025
FGRRES_08844	2.77523	7.35777	0.151094
FGRRES_03522_M	-2.22287	2.34963	0.151094
FGRRES_15644	-8.69597	1.91956	0.151467
FGRRES_04234	2.78522	5.59316	0.152335
FGRRES_16300_M	2.38569	6.35441	0.152335
FGRRES_04763	3.26409	-0.351091	0.152335
FGRRES_05548	-7.34773	0.402972	0.153655
FGRRES_10600	2.78408	4.31604	0.153655
FGRRES_01114	-7.88612	0.512965	0.154692
FGRRES_16397	-5.56492	2.23218	0.155051
FGRRES_09083_M	3.20537	3.36659	0.155051
FGRRES_11171	3.45059	2.37619	0.155051
FGRRES_12745	2.37933	7.25874	0.155865
FGRRES_16176	4.7789	6.50478	0.157843
FGRRES_15853	-3.80311	3.21022	0.159077
FGRRES_01482	-4.07231	1.82033	0.160208
FGRRES_16852_M	-2.77683	5.10278	0.162808
FGRRES_09521	3.41803	1.7124	0.163185
FGRRES_03619_M	3.24255	3.6643	0.163241
FGRRES_03598	6.33583	4.19703	0.163963
FGRRES_09343_M	-4.96363	1.72504	0.164693
FGRRES_01922	-1.96418	4.00525	0.164693
FGRRES_10985	2.96138	-1.06412	0.164693
FGRRES_10170	1.7189	6.02493	0.164693
FGRRES_08374	-7.30349	0.751671	0.164693
FGRRES_00885	-1.94814	4.00225	0.164693
FGRRES_04738	4.22448	4.64581	0.164693
FGRRES_15265	-8.74924	1.37072	0.164693
FGRRES_03913	2.9546	5.33985	0.166646
FGRRES_16332	4.62004	3.32962	0.166646
FGRRES_03270_M	1.94441	6.61275	0.166646
FGRRES_16703	1.99817	2.59173	0.166646
FGRRES_08269	-2.48514	1.86444	0.168434
FGRRES_16916	-4.71902	1.63672	0.171369
FGRRES_02502	3.71096	5.81764	0.171369
FGRRES_17329	4.5879	2.67869	0.171369
FGRRES_04288	4.25594	3.77884	0.171369
FGRRES_16911	3.90801	1.40859	0.171668
FGRRES_00992	-5.71195	2.03278	0.173313
FGRRES_17253	-5.70144	1.18746	0.173313
FGRRES_07684_M	4.77146	0.474755	0.174424
FGRRES_04422	-7.2742	2.34297	0.174424
FGRRES_20124	2.65956	4.96147	0.174424
FGRRES_15280	3.50551	0.415256	0.174424
FGRRES_04021	-6.45541	0.416305	0.174424
FGRRES_04013	-2.65964	3.61202	0.175884
FGRRES_06142	-1.99259	4.06026	0.176068
FGRRES_10971	-2.46993	7.10183	0.176304
FGRRES_03689	4.29922	5.724	0.178137
FGRRES_08875	-1.96478	5.59165	0.179455
FGRRES_08584	-8.32048	2.20501	0.179455
FGRRES_17162	2.3599	8.67869	0.180376
FGRRES_05022	-3.64573	-0.838115	0.182587
FGRRES_10386	4.42845	-0.231185	0.183073
FGRRES_13381	5.13481	1.03551	0.183073
FGRRES_13245_M	-2.64372	6.41231	0.183892
FGRRES_03343	4.8846	5.90957	0.184005
FGRRES_11129	2.16853	7.54031	0.18405
FGRRES_03591	2.28657	4.09632	0.187096
FGRRES_03238	3.28401	-0.446365	0.188135
FGRRES_11367	6.2331	4.07008	0.190592
FGRRES_04972_M	-4.45659	-1.89472	0.191026
FGRRES_00381	-6.48877	1.06355	0.191026
FGRRES_11143	5.49167	3.34079	0.191026
FGRRES_03688	4.79935	3.61588	0.191026
FGRRES_12403_M	-2.57944	1.59394	0.191026
FGRRES_04188	-4.15158	2.87993	0.191026
FGRRES_11706	-2.30192	3.75358	0.192684
FGRRES_00069	3.08618	4.6637	0.193723
FGRRES_02035	3.07584	0.599181	0.194157
FGRRES_11757	2.61189	8.21904	0.194188
FGRRES_12935	-6.2681	2.03364	0.195474
FGRRES_06597	-2.16814	6.25675	0.197688
FGRRES_03620	3.02066	4.57521	0.198582
FGRRES_02813	-3.92402	1.6739	0.198582
FGRRES_00652	-2.5468	5.1456	0.198582
FGRRES_17232	3.15046	4.65993	0.198627
FGRRES_09479	-3.26274	4.23072	0.199285
FGRRES_01034	-2.95574	1.74199	0.199285
FGRRES_16902	4.77586	2.91154	0.200165
FGRRES_13375	4.16284	0.249861	0.201723
FGRRES_09622	-5.15369	0.333205	0.201723
FGRRES_07651	4.08054	3.67982	0.201732
FGRRES_03003	9.51838	3.09762	0.201732
FGRRES_17415	-3.85654	-0.688649	0.20223
FGRRES_02918	3.94203	1.28059	0.202736
FGRRES_05908	-1.85755	7.03964	0.203822
FGRRES_04626	3.59148	2.02396	0.203822
FGRRES_01678	2.37418	4.06142	0.205499
FGRRES_00251_M	-2.33421	5.75286	0.205499
FGRRES_00847	-2.3067	3.29436	0.206472
FGRRES_06155_M	-3.29275	0.325557	0.207226
FGRRES_15886	-6.37031	2.20256	0.207545
FGRRES_16623	-2.30059	1.97109	0.207846
FGRRES_04230	3.02939	3.11618	0.208575
FGRRES_02878	-2.25341	5.74974	0.21399
FGRRES_02568	-3.91393	2.59161	0.21399
FGRRES_13757	-3.94731	2.03875	0.21399
FGRRES_16130	-5.74544	2.30685	0.2152
FGRRES_10359	-3.47808	3.96377	0.216054
FGRRES_13718	3.48733	2.58831	0.216054
FGRRES_12011	3.05121	9.67942	0.218473
FGRRES_04740	3.77009	0.769975	0.220717
FGRRES_08122	2.7368	5.25368	0.223097
FGRRES_02686	-2.62064	5.08322	0.223171
FGRRES_11366	6.98886	4.32193	0.223171
FGRRES_03030_M	-2.019	3.01487	0.223171
FGRRES_02869_M	-2.41728	7.97437	0.223825
FGRRES_08907	3.39886	3.72237	0.22419
FGRRES_17399	2.35383	1.16178	0.22419
FGRRES_05846	2.23566	5.56278	0.227394
FGRRES_05947	3.78712	0.971859	0.227394
FGRRES_04731	-3.4982	-0.436424	0.227394
FGRRES_10225	-4.41674	1.93533	0.227984
FGRRES_00347	-3.52586	2.53348	0.227984
FGRRES_05006	-2.0385	4.04477	0.228314
FGRRES_11130	2.16553	3.08985	0.228381
FGRRES_05834_M	-1.86608	4.36188	0.228433
FGRRES_06117	4.29216	4.51796	0.229737
FGRRES_03630	3.97108	0.251782	0.23317
FGRRES_09679	-4.47158	2.85773	0.234479
MSTRG.16464	2.02103	4.54478	0.234586
FGRRES_04587_M	1.96003	5.32581	0.236696
FGRRES_13866	4.69489	6.13802	0.236696
FGRRES_06993	-2.69926	8.08152	0.240296
FGRRES_03732_M	4.36556	-0.769398	0.241955
FGRRES_07723	4.22926	0.168785	0.243066
FGRRES_00260	7.47095	7.00016	0.243479
FGRRES_16075	2.91426	3.87288	0.245726
FGRRES_03025	3.55162	0.107221	0.24601
FGRRES_03169	-2.69014	0.401128	0.24601
FGRRES_20101	-7.30305	2.36592	0.24601
FGRRES_03673	2.39969	6.0708	0.246324
FGRRES_02948	-2.29427	2.96565	0.246324
FGRRES_08169	-2.73843	0.359674	0.246337
FGRRES_07741_M	1.90409	4.45166	0.24872
FGRRES_16296	-2.3282	4.74705	0.250924
FGRRES_17059	3.49409	2.66808	0.253937
FGRRES_03113_M	-2.49102	0.675888	0.254348
FGRRES_01983	-2.61069	5.32132	0.255259
FGRRES_03904	7.72989	4.59202	0.25572
FGRRES_07384	2.17461	6.2589	0.25572
FGRRES_11048	4.1732	0.579974	0.259998
FGRRES_07936_M	-4.09637	3.12512	0.262643
FGRRES_03123	4.88638	5.10383	0.263322
FGRRES_11163	5.83895	2.48058	0.263322
FGRRES_05295	-3.0357	3.21695	0.263704
FGRRES_02708	3.41982	3.63829	0.265564
FGRRES_09080	2.47523	2.1253	0.266416
FGRRES_11003	2.33437	5.04336	0.266416
FGRRES_15293	3.08758	-0.57982	0.266416
FGRRES_06879	-2.2349	2.90143	0.266416
FGRRES_02281	7.41466	1.2899	0.271709
FGRRES_04853	3.95968	4.51475	0.27297
FGRRES_17386	2.25937	1.2472	0.274984
FGRRES_17303	-2.17673	4.63909	0.274984
FGRRES_03967	2.32404	3.51042	0.274984
FGRRES_11753	-2.8339	1.9057	0.274984
FGRRES_02266	3.03831	0.308665	0.278644
FGRRES_11850	-2.03565	4.38368	0.279061
FGRRES_15735	1.92744	5.6978	0.281845
FGRRES_11175	2.46193	5.19344	0.283731
FGRRES_03245_M	-2.41772	2.26302	0.283731
FGRRES_11420	-2.66182	0.280627	0.283731
FGRRES_11176	2.55568	8.67165	0.283731
FGRRES_13519	1.93156	5.73347	0.283731
FGRRES_07596	4.3603	1.94168	0.283731
FGRRES_16885	3.60138	0.521998	0.287859
FGRRES_08089	2.36177	4.80471	0.288422
FGRRES_03272	7.61875	6.17718	0.289054
FGRRES_12611	3.27822	-0.742972	0.292129
FGRRES_16044	-2.00429	2.92262	0.296829
FGRRES_11191	-1.80505	5.12717	0.298975
FGRRES_04677	3.63977	1.96479	0.299785
FGRRES_09045	2.14958	6.36198	0.300758
FGRRES_01595	3.20631	1.56752	0.300768
FGRRES_12862	3.42017	6.51231	0.30408
FGRRES_04517	-1.98829	4.86295	0.306469
FGRRES_04733	-2.18252	4.05432	0.306469
FGRRES_10408_M	1.94406	1.19535	0.307297
FGRRES_11016	-2.92855	2.66878	0.309082
FGRRES_16764	2.4197	-0.633111	0.310453
FGRRES_06692	3.22719	11.9106	0.314056
FGRRES_02589	3.45974	2.18776	0.314056
FGRRES_16095	-2.82637	2.94763	0.316532
FGRRES_11505	4.26824	2.23495	0.31805
FGRRES_03406	2.33777	1.26864	0.318936
FGRRES_05353	-3.56648	2.61344	0.318936
FGRRES_00068	3.13255	6.75217	0.318936
MSTRG.8643	2.27156	1.48887	0.318936
FGRRES_17400	-2.09425	6.405	0.318936
FGRRES_01764	2.66949	2.34311	0.318936
FGRRES_16881_M	6.14402	1.37404	0.318936
FGRRES_03570_M	4.09911	1.36771	0.320601
FGRRES_03859	3.93019	1.36795	0.320601
FGRRES_07672	3.36296	1.98412	0.320601
FGRRES_04563	-2.60836	8.38386	0.320601
FGRRES_05085	2.22364	4.07663	0.320887
FGRRES_20056	2.822	2.55046	0.320887
FGRRES_16423	-1.89782	4.52859	0.320887
FGRRES_17727	-2.19921	2.93529	0.321845
FGRRES_16281	5.56737	2.18978	0.324202
FGRRES_08115	2.74228	-0.624791	0.325887
FGRRES_03763_M	-5.50614	-0.162275	0.331028
FGRRES_06489_M	2.46527	0.227391	0.331331
FGRRES_02109	-2.00941	1.20039	0.334925
FGRRES_01088	-2.40329	0.672693	0.335319
FGRRES_02419	3.12382	1.81958	0.336912
FGRRES_02201	4.27444	1.45428	0.336993
FGRRES_00624	2.64391	8.00478	0.337556
FGRRES_03332_M	-1.93474	3.66632	0.338498
FGRRES_04676	5.65665	1.56899	0.340676
FGRRES_03218	-2.69936	0.286411	0.344326
FGRRES_06471	-2.81038	-0.568109	0.344721
FGRRES_07907	-2.77271	3.88298	0.344921
FGRRES_07780	-2.45986	0.561671	0.347181
FGRRES_03434	-4.16641	1.93051	0.351224
FGRRES_10684_M	3.43091	2.2376	0.35337
FGRRES_12463_M	-1.93815	2.17582	0.356251
FGRRES_16891	-2.36086	-0.789252	0.35645
FGRRES_15933	-1.82494	9.76809	0.356636
FGRRES_04441_M	3.24098	4.54841	0.358973
FGRRES_04089	-3.75507	-1.01125	0.365022
FGRRES_13412	3.27415	4.58438	0.366405
FGRRES_12079	-2.07337	1.56393	0.366405
FGRRES_17564	2.54477	1.40633	0.366405
FGRRES_04537	3.64462	5.59669	0.366405
FGRRES_06772_M	2.00773	2.51445	0.366405
FGRRES_13464	-1.947	2.64278	0.366405
FGRRES_05020	-3.86866	1.02273	0.366405
FGRRES_10613	-1.89206	7.15757	0.366405
FGRRES_11386	2.21406	1.1572	0.366405
FGRRES_07061	-1.82216	3.43936	0.370662
FGRRES_03514_M	2.23571	1.70359	0.371013
FGRRES_15525	-2.47658	1.56301	0.371013
FGRRES_04475	-2.62757	4.9226	0.371404
FGRRES_12269	2.07334	2.20127	0.37314
FGRRES_13689	2.39611	7.1133	0.378067
MSTRG.13962	2.46794	4.19812	0.378234
FGRRES_16697	2.13	2.76867	0.379045
FGRRES_08528	-3.7615	0.780286	0.380701
FGRRES_04749	2.92574	2.16614	0.382563
FGRRES_10739	1.73269	5.89533	0.382563
FGRRES_17459	2.50531	-0.0215767	0.382563
FGRRES_03934_M	-2.65309	4.02381	0.382563
FGRRES_11258	3.44131	0.804486	0.385034
MSTRG.6797	1.82646	3.39183	0.385177
FGRRES_04758	2.9279	1.79719	0.387358
FGRRES_05352	4.78722	3.78978	0.388893
FGRRES_15696	2.95322	0.773614	0.388893
FGRRES_12254	2.55342	1.06039	0.388893
FGRRES_16082	2.18135	4.23129	0.388893
FGRRES_03498	2.94152	-0.135058	0.388893
FGRRES_11487	2.4395	0.0271004	0.389411
FGRRES_08364	-4.12282	1.53528	0.393216
FGRRES_17123	2.4477	2.17981	0.39537
FGRRES_08609	4.21844	3.80255	0.396759
FGRRES_17455	2.68442	0.0900144	0.396759
FGRRES_03054	4.00584	4.04311	0.397952
FGRRES_03601	3.58822	-0.0308545	0.397952
FGRRES_11675	2.81357	2.32136	0.398186
FGRRES_02255	2.49209	0.204548	0.398186
FGRRES_02155	1.95827	0.794171	0.398186
FGRRES_16862	3.14497	2.41512	0.400848
FGRRES_15026	-2.94567	0.271162	0.40211
FGRRES_03554	2.67038	6.84039	0.402237
FGRRES_07478	2.12906	6.06194	0.402237
FGRRES_10455	-2.0881	3.99534	0.403953
FGRRES_10708	5.68839	2.71383	0.407286
FGRRES_02386	3.49972	1.46859	0.407643
FGRRES_17090	-2.70221	1.0321	0.407922
FGRRES_10962	3.42079	5.38848	0.407922
FGRRES_13824	1.71918	3.35035	0.408516
FGRRES_11166	3.34983	3.76823	0.408516
FGRRES_11368	2.10868	6.3655	0.409853
FGRRES_15779	-1.60285	6.19194	0.413363
FGRRES_10676	-2.22756	1.39948	0.413363
FGRRES_07771	3.16029	1.61856	0.413363
FGRRES_15958	2.28392	2.7338	0.418101
FGRRES_03960	2.79665	1.76477	0.418101
FGRRES_03143	2.59475	6.69897	0.422481
FGRRES_11477	-2.08245	0.811236	0.42372
FGRRES_00415	2.12367	7.39511	0.42372
FGRRES_03680	2.06247	3.93399	0.424843
FGRRES_07435	-3.15353	1.94877	0.425424
FGRRES_17674	-2.53465	5.55479	0.427356
FGRRES_03905	6.97933	2.27578	0.430555
FGRRES_16280	5.12106	4.21003	0.431286
FGRRES_12282	3.2039	2.15062	0.43314
FGRRES_04768	2.43458	3.80963	0.433884
FGRRES_09718	2.25582	3.69443	0.433884
FGRRES_16753	-2.07188	4.10607	0.435948
FGRRES_17473_M	8.93913	3.04042	0.436731
FGRRES_20306	-2.43839	0.315185	0.43979
FGRRES_12548	3.08705	1.70673	0.440704
FGRRES_05039	2.2742	5.45484	0.444124
FGRRES_11406	3.08634	2.10672	0.44502
FGRRES_05330	-2.3092	2.96021	0.446759
FGRRES_20301	2.06284	3.12811	0.446759
FGRRES_17301	-2.13775	4.80782	0.446798
FGRRES_07838	1.88326	5.94676	0.446798
FGRRES_05084	1.96426	3.04419	0.447176
FGRRES_08352	-2.37049	5.5422	0.449238
FGRRES_16631	-1.84975	5.38767	0.44925
FGRRES_04919	-2.76785	5.20227	0.450972
FGRRES_04086	3.00194	0.403186	0.4514
MSTRG.6874	1.86083	1.23036	0.4514
FGRRES_06463	3.69679	2.53903	0.452311
FGRRES_13655	3.66678	4.8805	0.452311
FGRRES_13230	-2.15947	4.17544	0.455032
FGRRES_02852	2.39343	5.18337	0.455032
FGRRES_02334	1.90908	2.53783	0.455032
MSTRG.6881	2.09312	3.90037	0.455307
FGRRES_13155	2.47639	0.282704	0.459079
MSTRG.6459	2.08934	2.64242	0.459079
FGRRES_10783	2.23006	4.77805	0.460436
FGRRES_11184	5.09945	5.83158	0.461842
FGRRES_15938	2.87903	1.74911	0.461842
FGRRES_07880	2.46886	4.10513	0.463831
FGRRES_10713	3.27264	4.66512	0.466106
FGRRES_00015	-2.71355	6.1776	0.470134
FGRRES_10601	1.67103	5.44673	0.472458
FGRRES_11515	2.81183	2.81895	0.472458
FGRRES_11374	2.1908	5.20341	0.477153
FGRRES_16393_M	-2.91975	0.869153	0.477153
FGRRES_00203	1.93655	3.20299	0.477153
FGRRES_05817	1.7837	1.78246	0.477153
FGRRES_16537	-2.29943	4.11587	0.477153
FGRRES_10252	2.16665	3.04015	0.477153
FGRRES_15960	1.86201	4.70615	0.48005
FGRRES_02681	2.35674	4.59974	0.48005
FGRRES_04059_M	-3.76384	-0.777395	0.480314
FGRRES_16755	-2.48666	6.9388	0.485777
FGRRES_16843	6.48113	3.41491	0.488258
FGRRES_00453	3.17804	1.54378	0.488512
FGRRES_03840	-2.92682	1.5847	0.488512
FGRRES_03775	-2.40129	2.38176	0.49213
FGRRES_01587	2.75416	4.4167	0.492172
FGRRES_09351	-1.96339	4.97904	0.492461
FGRRES_17493	-2.17698	6.49744	0.493428
FGRRES_11302	-2.27739	-0.463955	0.49745
FGRRES_07944_M	-2.71453	3.00204	0.498065
FGRRES_12056	2.70868	5.99846	0.501261
FGRRES_17122	-2.14302	1.43056	0.502148
FGRRES_17150	1.64351	3.41053	0.502689
FGRRES_07574_M	-2.89261	1.34009	0.502689
FGRRES_11328	-3.23917	0.516399	0.502689
FGRRES_13153	-1.87757	3.18008	0.50337
FGRRES_06062	3.91348	2.48921	0.50337
FGRRES_02933	2.12842	3.04888	0.50337
FGRRES_04159	2.40408	5.47315	0.50337
FGRRES_08535_M	-2.1816	6.22768	0.50337
FGRRES_16844_M	2.41926	2.87665	0.506256
FGRRES_05936	-3.24041	0.670975	0.506256
FGRRES_01593	3.46947	6.17353	0.508356
FGRRES_16055	2.15445	1.71803	0.511344
FGRRES_03410_M	3.68248	1.01438	0.511344
FGRRES_00416	-1.96404	6.90281	0.511344
FGRRES_01827	-2.59867	3.48361	0.512206
FGRRES_10593	-2.23426	1.99693	0.512206
FGRRES_10212	2.74154	2.68007	0.512235
FGRRES_04471	-2.0783	4.33963	0.512235
FGRRES_03932	-3.10579	-0.185403	0.512235
FGRRES_07887	2.58022	2.83905	0.512235
FGRRES_08097	3.20728	1.4435	0.512235
FGRRES_00554	2.27346	8.66332	0.512235
MSTRG.12754	2.02506	0.485129	0.512908
FGRRES_11822	2.74561	5.734	0.51344
FGRRES_00807	3.4384	6.13994	0.513875
FGRRES_03202	3.70973	2.70642	0.513875
FGRRES_05594	1.80854	5.26988	0.519677
FGRRES_15782	-2.33406	2.57123	0.522012
FGRRES_04550_M	-3.0714	0.691586	0.522985
FGRRES_04824	3.50147	1.85799	0.522985
FGRRES_16524	-2.02312	5.12676	0.522985
FGRRES_08925	1.96423	3.1781	0.526338
FGRRES_08092	2.3212	4.4698	0.528305
FGRRES_12346_7_M	2.41449	3.39019	0.529938
FGRRES_15533	-3.02436	3.4024	0.530081
FGRRES_04969	-2.65623	1.1679	0.53588
FGRRES_10350	-2.14672	1.80322	0.538752
FGRRES_01718	-3.26442	0.361724	0.538752
FGRRES_09763	-2.17155	2.52579	0.538752
FGRRES_08402	-1.60349	3.38468	0.540586
FGRRES_04439	3.22123	1.71699	0.54177
FGRRES_02267	3.55514	6.17508	0.54177
FGRRES_04864	6.00793	2.37707	0.544724
FGRRES_01455_M	-1.65582	4.44046	0.547387
FGRRES_10150	2.54311	4.23054	0.548673
FGRRES_10155	2.1628	2.36862	0.55395
FGRRES_04461	1.6907	2.30642	0.554375
FGRRES_03526	4.53501	3.80645	0.556142
FGRRES_15948	2.09324	2.53201	0.556954
FGRRES_04793	2.78057	3.79197	0.556954
FGRRES_03046	1.80047	13.3638	0.556954
FGRRES_16266	1.9654	5.75569	0.561024
FGRRES_10013	2.19733	6.77835	0.562618
FGRRES_07748	1.94111	1.35782	0.562618
FGRRES_13741	2.90542	2.60589	0.562618
FGRRES_10435	-2.54741	2.45516	0.564799
FGRRES_01763	2.45814	0.580155	0.565721
FGRRES_00105_M	3.73923	5.75342	0.565721
FGRRES_13154	2.62283	-0.612997	0.565777
FGRRES_03725	1.45747	5.02653	0.565777
FGRRES_06470	2.31561	0.128697	0.572059
FGRRES_11936	2.24702	5.3609	0.576186
FGRRES_10224	2.97497	7.18723	0.576186
FGRRES_09522	1.64511	6.63779	0.580052
FGRRES_20327	7.99457	-0.202344	0.580183
FGRRES_11931_M	2.48348	-0.389121	0.583958
FGRRES_17616_M	1.78263	5.33264	0.58943
FGRRES_01771	2.84945	2.11939	0.592167
FGRRES_12702	2.06936	2.41769	0.592626
FGRRES_01805	2.34861	1.8191	0.592701
FGRRES_15794	-2.1916	2.44629	0.593357
FGRRES_15113	2.17174	-0.427455	0.596872
FGRRES_03211	2.07974	5.33925	0.596872
FGRRES_13521	2.07956	7.33957	0.597369
FGRRES_06528	-1.80399	1.77745	0.598891
FGRRES_16046	-2.18663	0.361577	0.598891
FGRRES_03269	3.80263	6.7192	0.598891
FGRRES_11387	2.84143	3.58297	0.598891
FGRRES_00990	-2.50386	0.614121	0.598891
MSTRG.17729	-3.30071	-1.18369	0.598891
FGRRES_17475	3.78242	1.37577	0.601382
FGRRES_17109	-1.75253	6.6253	0.603737
FGRRES_04518	2.64264	7.27462	0.604246
FGRRES_20102	1.88775	1.15567	0.604369
FGRRES_11405	-2.16846	0.532188	0.604383
FGRRES_07695	4.66504	0.699389	0.606436
FGRRES_07655_M	-2.52848	0.880713	0.606436
FGRRES_05763	-1.68781	5.18568	0.606436
FGRRES_16511	3.233	2.8131	0.607812
FGRRES_15694	2.63588	5.9562	0.613362
FGRRES_03510	-4.04716	1.32778	0.616759
FGRRES_17401	-2.00854	5.82263	0.619139
FGRRES_06108	-1.66846	3.5441	0.619139
FGRRES_04679	2.88564	0.295142	0.619139
FGRRES_02061	1.91452	3.10007	0.619139
FGRRES_06638	-2.39042	5.23872	0.619139
MSTRG.13294	-2.18402	-0.260027	0.620853
FGRRES_15013	2.2386	3.92692	0.622868
FGRRES_11337	2.58729	0.158141	0.625828
FGRRES_07096	-3.04151	4.7004	0.625828
FGRRES_03048	-2.57103	4.17055	0.627337
FGRRES_17740	-2.62414	3.83377	0.629794
FGRRES_02625	-1.77785	3.84453	0.63115
FGRRES_15879	-1.435	4.83005	0.634574
FGRRES_09560	1.59083	6.4284	0.635582
FGRRES_03052	2.4908	6.12105	0.637217
FGRRES_11375	2.36763	6.07308	0.637958
FGRRES_01070_M	1.84545	6.34187	0.638426
FGRRES_00876	-2.05333	2.78821	0.638426
FGRRES_04848	4.06186	6.7167	0.638426
MSTRG.17027	3.70225	1.34303	0.638426
FGRRES_11298	3.05086	-0.293456	0.639808
FGRRES_03884	-2.56088	3.01038	0.639808
FGRRES_17545	2.68918	-0.0735929	0.63992
FGRRES_04801	2.08813	0.45516	0.641877
FGRRES_04654	2.6013	0.570881	0.642953
FGRRES_12657	2.11266	5.73831	0.642953
FGRRES_02249	6.01703	4.84416	0.642953
FGRRES_03359	-2.31869	3.08169	0.643313
FGRRES_13392	2.53544	4.86385	0.643313
FGRRES_16777	1.88338	6.77878	0.643313
FGRRES_08493	1.8384	4.59819	0.643313
FGRRES_17546	1.40892	4.07057	0.64476
FGRRES_09913	2.25271	1.43497	0.64476
FGRRES_03906	1.84669	0.0918964	0.647407
FGRRES_11516	2.89698	4.67759	0.647407
FGRRES_17630	3.28787	7.31449	0.648043
FGRRES_01266	1.84283	3.93994	0.652654
FGRRES_04215	-2.90124	4.0709	0.652654
FGRRES_17582	2.01359	2.75769	0.652654
FGRRES_11509	-2.42798	1.82483	0.652756
FGRRES_11147	3.58559	7.35688	0.652756
FGRRES_07683	1.80771	7.77655	0.652756
FGRRES_01011	2.73584	5.89593	0.654499
FGRRES_02977_M	6.39708	2.40828	0.656135
FGRRES_03445	3.50038	1.13955	0.656283
MSTRG.12677	2.1208	0.784461	0.657761
FGRRES_09093	1.94985	0.723571	0.665024
FGRRES_15899_M	1.95536	2.85746	0.665024
FGRRES_15985	-1.74196	3.1284	0.665024
FGRRES_03954	5.00496	1.97209	0.665024
FGRRES_07678	1.99531	3.01427	0.665024
FGRRES_01777	-1.92665	-0.380404	0.666289
FGRRES_03495_M	-2.03159	4.98517	0.667013
FGRRES_17462	2.19253	4.39361	0.667013
FGRRES_01608_M	-2.2551	0.794359	0.669532
FGRRES_04811	1.79884	5.74296	0.670175
FGRRES_00136	3.1886	4.10211	0.673059
FGRRES_02248_M	5.37061	5.18198	0.673228
FGRRES_04244	-1.67316	5.88096	0.673228
FGRRES_05643_M	1.93963	6.21408	0.676016
FGRRES_01734_M	2.40673	4.73301	0.676016
FGRRES_05035	-1.94553	5.01979	0.676016
FGRRES_11270	2.62448	0.0147149	0.678059
FGRRES_03139	2.05847	0.500149	0.684292
FGRRES_01239	1.91421	2.15197	0.685247
FGRRES_09821	5.4937	1.15785	0.686283
FGRRES_00024	1.84142	2.13476	0.690071
FGRRES_03908	6.77985	1.35251	0.690936
FGRRES_08494	-1.81765	3.60809	0.693013
FGRRES_01770	3.82789	1.37983	0.693715
FGRRES_09367	5.82919	6.49265	0.693715
FGRRES_16331_M	3.14776	3.03842	0.693715
FGRRES_00107	2.96066	0.744387	0.693715
FGRRES_12080	-1.82281	1.89589	0.693715
FGRRES_17532	2.9689	3.82312	0.696527
FGRRES_11084	2.7066	1.13748	0.700922
FGRRES_16032	2.25528	4.18496	0.701361
FGRRES_04231	2.22518	4.12675	0.701917
FGRRES_03803_M	1.58193	7.32074	0.702332
FGRRES_09129	1.47712	5.53193	0.702332
FGRRES_04765	-1.6251	1.7224	0.702332
FGRRES_10125	2.37608	8.3681	0.702332
FGRRES_16410	-2.72924	2.4685	0.702332
FGRRES_10743	-1.55792	5.05091	0.703325
FGRRES_16114	2.83573	5.90745	0.703325
FGRRES_01768	2.14121	1.44746	0.706232
FGRRES_02751	-2.90166	7.55782	0.708505
FGRRES_08597	1.78544	3.66284	0.710945
FGRRES_17269	-1.63084	4.46638	0.711882
FGRRES_17355_M	1.79181	1.67154	0.711882
FGRRES_06039	-1.98056	8.66633	0.711882
MSTRG.14138	2.22003	-0.0231778	0.716474
FGRRES_07742	1.93364	5.74939	0.716474
FGRRES_08090_M	2.04995	4.70707	0.71686
FGRRES_17678	2.75825	2.50462	0.720535
FGRRES_09267	1.94955	4.71127	0.720535
FGRRES_16576_M	2.49543	4.92983	0.720535
FGRRES_03344_M	1.88867	6.04514	0.720535
FGRRES_11205	2.60036	6.71227	0.720535
FGRRES_02314	2.36448	7.12791	0.723476
FGRRES_02162	-1.55766	6.62523	0.724516
FGRRES_20176	2.80568	0.371736	0.725814
FGRRES_04247_M	2.01404	4.03	0.72865
FGRRES_11992	2.13643	0.0630996	0.735305
FGRRES_04241	-1.7549	4.2271	0.735305
FGRRES_10543	1.56823	5.61735	0.735305
FGRRES_10582	1.80352	3.21899	0.736275
FGRRES_06784	-1.67556	6.35995	0.737804
FGRRES_06278	2.74215	1.80252	0.737804
FGRRES_15650	4.95971	3.01262	0.739065
FGRRES_20377	2.32491	0.660217	0.739065
FGRRES_10617	2.09992	5.15694	0.740789
FGRRES_12834	-1.81949	1.35899	0.740789
FGRRES_07832	1.71025	5.08605	0.741794
FGRRES_07255	1.45059	4.0945	0.744514
MSTRG.5539	1.50098	2.79141	0.746223
FGRRES_12815	1.94814	5.66117	0.748211
MSTRG.15466	1.75626	1.33589	0.749274
FGRRES_00066	1.6121	7.28597	0.749366
FGRRES_12857_8_M	-1.83382	8.89705	0.749366
FGRRES_04240	-2.44992	4.0151	0.749366
FGRRES_16960	2.15515	6.08111	0.749366
FGRRES_04332	1.89386	4.79201	0.750916
FGRRES_05816	1.54103	3.64693	0.750916
FGRRES_02874	1.94367	2.48196	0.752187
FGRRES_04458	3.14122	3.28114	0.752677
FGRRES_06783	-2.78242	1.04794	0.754789
FGRRES_15619	-1.82198	-0.345	0.756433
FGRRES_09039_M	1.95799	5.40195	0.761428
FGRRES_03288	-1.97762	4.87816	0.761428
FGRRES_02843	3.48403	1.87288	0.762885
FGRRES_01563	1.48686	2.32609	0.764729
FGRRES_07631	2.68575	5.22547	0.770143
FGRRES_11993	1.73905	4.39329	0.775989
FGRRES_04317	1.62367	1.24486	0.775989
FGRRES_16150	-2.13132	2.6283	0.775989
FGRRES_03834	1.6677	4.28153	0.775989
FGRRES_07892_M	-2.26214	6.35199	0.775989
FGRRES_04558	-2.31449	8.70651	0.775989
FGRRES_00072	2.24427	2.57923	0.779327
FGRRES_08829	3.1417	5.68124	0.782633
FGRRES_16370	1.83411	4.20303	0.786015
FGRRES_09087	1.9185	3.41901	0.790038
FGRRES_09074	3.98422	-0.812224	0.790038
FGRRES_05048	1.72851	4.10493	0.790245
FGRRES_03599	4.6919	-0.778142	0.790245
FGRRES_03527	2.66985	1.07155	0.790245
FGRRES_11177	1.68851	6.79575	0.790245
FGRRES_00067	5.00542	7.00289	0.791478
FGRRES_12242	1.54688	5.11157	0.792005
FGRRES_02075	-1.72763	7.10908	0.792005
FGRRES_11276	-2.49422	0.906723	0.7935
FGRRES_05974	-2.97057	4.16359	0.7935
FGRRES_13433	1.60549	6.52362	0.7935
FGRRES_07425	2.73991	3.42578	0.794753
FGRRES_07508	-1.8698	-0.479021	0.794753
FGRRES_05184	-1.68993	1.66965	0.794753
FGRRES_03099_M	2.15491	4.67378	0.794963
FGRRES_04619	1.83918	4.48966	0.796493
FGRRES_09081	3.59162	3.81414	0.796493
FGRRES_08012	2.85023	4.18045	0.796493
FGRRES_11113	2.7184	6.64537	0.796493
FGRRES_04871	1.44675	4.41767	0.802767
FGRRES_16115_M	2.49853	4.70172	0.805993
FGRRES_01862	1.67965	1.48923	0.805993
FGRRES_06380_M	1.85448	2.34525	0.805993
FGRRES_11577	-2.0392	1.64844	0.807512
FGRRES_13432	1.79089	3.51011	0.820395
FGRRES_13822_M	-1.81304	0.221288	0.820395
FGRRES_02447	-2.64595	2.23711	0.82506
FGRRES_16285	-1.78172	2.26422	0.825251
FGRRES_03849	2.4108	1.64716	0.825251
MSTRG.8976	1.87013	1.62361	0.826908
FGRRES_04442	2.26541	5.53778	0.829313
MSTRG.13094	1.81526	0.566099	0.829313
MSTRG.3530	2.989	2.21104	0.834789
FGRRES_02853	-1.90877	1.77466	0.837652
FGRRES_10712	2.59994	2.27154	0.837652
FGRRES_16265_M	1.49018	3.12081	0.837652
FGRRES_04494	3.20213	3.6564	0.839386
FGRRES_02221	1.76415	2.00522	0.841851
FGRRES_03909_M	5.8513	3.73389	0.841851
FGRRES_11888	3.17295	6.61051	0.845069
FGRRES_01829	6.67989	1.97045	0.845069
FGRRES_04074	1.93799	1.78365	0.845069
FGRRES_16668	-1.41836	5.96123	0.847287
FGRRES_02429	-2.30529	2.76139	0.848556
FGRRES_08077	-2.60958	1.83638	0.853615
FGRRES_04710	1.56817	2.5544	0.854719
FGRRES_12534	2.22607	1.40707	0.854719
FGRRES_03278	-1.83176	6.33165	0.857478
MSTRG.4294	1.71549	1.98182	0.857478
MSTRG.15734	1.6835	4.49616	0.857478
FGRRES_13324	1.70376	4.46705	0.857689
FGRRES_13598	1.73887	0.511507	0.862201
FGRRES_02418	2.16204	1.15388	0.870683
FGRRES_03916	-1.86019	3.71214	0.870683
FGRRES_10343	-1.46055	5.8999	0.870683
FGRRES_04065	3.23195	3.94536	0.870683
FGRRES_05838	1.88292	3.04753	0.870683
FGRRES_15259	2.23119	8.53432	0.87231
FGRRES_11114	2.89663	4.35139	0.876322
FGRRES_00907	1.85874	4.86007	0.876767
FGRRES_02173	-2.78718	2.07666	0.878453
FGRRES_17485	1.7775	3.98475	0.878614
FGRRES_09477	2.25165	5.69434	0.880404
FGRRES_09170	1.90503	6.29494	0.880404
FGRRES_07551	3.83271	7.29036	0.880975
FGRRES_16100	-1.64894	3.02019	0.882321
FGRRES_11552	2.66682	-1.05536	0.882321
FGRRES_06561	2.0805	4.08018	0.882321
FGRRES_07134	2.60817	2.15209	0.882321
FGRRES_08959_M	1.77367	1.76143	0.883357
FGRRES_02908	-1.69385	1.71368	0.883362
FGRRES_07794	3.93119	6.25818	0.883362
FGRRES_05824	2.39892	6.5607	0.888589
FGRRES_11044	-1.72265	3.57934	0.895857
FGRRES_09575	1.4713	4.55794	0.895857
FGRRES_03752_M	-1.86541	1.3239	0.895857
FGRRES_02225	2.11001	5.73775	0.896275
FGRRES_17267	-2.00938	1.18805	0.899126
FGRRES_03710	-2.27725	2.69939	0.899882
FGRRES_17457	-1.72718	1.22389	0.899882
FGRRES_03998	1.73853	3.75651	0.899882
FGRRES_01791	2.0661	-0.249252	0.899927
FGRRES_02840	2.74786	1.08628	0.900012
FGRRES_09008	1.57779	3.60034	0.903802
FGRRES_20015	1.55487	2.4214	0.904626
FGRRES_13860	1.67917	4.61376	0.906775
FGRRES_15003	-2.42323	8.01939	0.906775
FGRRES_04993	-1.99195	2.23733	0.906775
FGRRES_02379	-2.54505	3.82327	0.906775
FGRRES_06688	-1.78999	7.34615	0.906775
FGRRES_07390	1.97228	6.35112	0.906775
FGRRES_07871	-2.01785	0.942612	0.910239
FGRRES_02961	-1.95219	3.10309	0.911057
FGRRES_08295	2.11959	3.04028	0.91614
FGRRES_02680	1.88895	3.79459	0.91614
FGRRES_13958	1.7325	2.49268	0.91614
FGRRES_11546	-1.78903	0.0770036	0.91614
FGRRES_08220	1.93012	2.21344	0.91614
FGRRES_05126	-1.69941	5.18761	0.91614
FGRRES_20208	1.99374	4.09399	0.91614
FGRRES_16462	1.5866	5.81796	0.91614
FGRRES_12591	1.73639	1.70499	0.91614
FGRRES_00598	-1.70332	5.66904	0.919785
FGRRES_06539	-1.38623	6.11044	0.919785
MSTRG.17445	-1.91374	-0.66325	0.919785
FGRRES_05928	6.55395	2.11438	0.919785
FGRRES_05410	2.05923	4.73014	0.920059
FGRRES_07709_M	2.55841	1.81374	0.92069
FGRRES_08610	2.10748	5.79601	0.92069
FGRRES_16884	2.47671	3.64892	0.92069
FGRRES_03761	2.61247	5.77256	0.921757
FGRRES_09722	-2.25544	6.06797	0.921757
FGRRES_15175	-1.77442	8.58075	0.921757
FGRRES_11557	1.80896	0.734867	0.923652
FGRRES_00450	1.45723	7.64817	0.923652
FGRRES_01879	1.63073	2.46971	0.923652
FGRRES_15957	2.93004	3.72217	0.923652
FGRRES_05814	1.99684	0.902387	0.928485
FGRRES_04886	-2.47296	4.78509	0.9285
FGRRES_05720	2.45479	4.51487	0.9285
FGRRES_08350	-1.66833	6.27092	0.9285
FGRRES_08024	-1.88042	0.184547	0.9285
MSTRG.14140	2.23035	3.3906	0.928721
FGRRES_05170	2.45734	4.2472	0.931007
FGRRES_16896	-2.05642	4.6687	0.931007
FGRRES_06479	-2.11246	2.63138	0.931007
FGRRES_08411	3.94089	1.11178	0.931007
FGRRES_06718_M	-1.847	5.09257	0.931007
FGRRES_04700	4.68798	5.85174	0.931007
FGRRES_16197	1.80758	0.0660091	0.931218
FGRRES_11066	4.45709	0.884812	0.931218
FGRRES_07298	1.52995	6.37311	0.933243
FGRRES_02847	1.52829	3.86409	0.933243
FGRRES_02522	1.57222	6.66693	0.933243
FGRRES_08244	3.19561	6.2438	0.937147
FGRRES_01603	4.22363	5.48793	0.937147
FGRRES_11097	2.00907	9.36802	0.937147
FGRRES_02145	3.64621	2.90876	0.938669
FGRRES_05802	-5.04253	1.52326	0.940313
FGRRES_07974	2.12228	4.21781	0.941553
FGRRES_17130	2.28587	-0.780212	0.944817
FGRRES_01993	1.98339	3.06599	0.944882
FGRRES_03049	2.55378	3.76058	0.947293
FGRRES_15866_M	1.83753	3.95673	0.947293
FGRRES_10618	2.36334	9.26944	0.948969
FGRRES_07896	-1.47026	3.60184	0.948969
FGRRES_17495	-2.23436	0.881232	0.948969
FGRRES_11468	2.6812	2.31691	0.948969
FGRRES_04732	-2.21505	0.554803	0.949081
FGRRES_12387	4.96195	1.85392	0.950551
FGRRES_10444	3.10909	-0.189366	0.950551
FGRRES_01712	-2.30816	4.96386	0.963985
FGRRES_16169	-1.73393	2.53715	0.965705
FGRRES_02059	3.12812	1.68947	0.966681
FGRRES_12522_M	2.383	1.40901	0.967557
FGRRES_17423	1.91349	1.2582	0.967557
FGRRES_00354	-1.79071	0.660562	0.967557
FGRRES_13619	-1.84049	4.91433	0.967557
FGRRES_03869	-3.43007	4.52484	0.968065
FGRRES_01902	-1.39541	7.40507	0.97065
FGRRES_05624	-1.93859	1.2962	0.97065
FGRRES_03969	2.09382	9.8955	0.97065
FGRRES_04094	-1.96392	1.78805	0.97065
FGRRES_03920	2.55577	1.89164	0.97065
FGRRES_10629	-2.06087	6.76658	0.970995
FGRRES_02416	1.78453	0.79739	0.971118
FGRRES_00783	-1.94411	0.693119	0.971118
FGRRES_03236_M	-1.71196	4.60587	0.971118
FGRRES_03436	2.13151	-0.20822	0.972706
FGRRES_04197	-1.51426	6.23638	0.972706
FGRRES_12483_M	1.5566	6.3648	0.972706
FGRRES_07778	-1.82792	1.76083	0.972706
FGRRES_03281	1.61184	5.42129	0.972706
FGRRES_10827	1.77964	4.2925	0.972706
FGRRES_10571	2.19258	2.24575	0.976033
FGRRES_10190	1.59449	2.95762	0.976878
FGRRES_13185	1.59529	3.61464	0.976947
FGRRES_02159	2.57624	4.88652	0.979441
FGRRES_20304	2.03906	0.866303	0.981549
FGRRES_17452	1.8755	0.294439	0.983892
FGRRES_00083	-2.56774	1.20895	0.98437
FGRRES_15982	2.1542	-0.199971	0.985267
FGRRES_09264	1.71302	4.36968	0.986271
FGRRES_15396	2.14968	0.0242622	0.986271
FGRRES_00137	-2.33567	1.72942	0.986271
FGRRES_20054	-1.66062	0.200787	0.986271
FGRRES_06538	-1.78567	5.17589	0.98757
FGRRES_12213_M	2.11572	1.90809	0.989893
FGRRES_06580	-2.37901	8.15989	0.989959
FGRRES_08351	-1.78793	7.60185	0.992701
FGRRES_03301	1.52651	1.41566	0.993653
FGRRES_01596	2.35299	4.37108	0.993926
FGRRES_08833	1.42361	2.87066	0.993926
FGRRES_17561	1.91277	0.282813	0.993926
FGRRES_03853	-1.42675	6.05197	0.993926
FGRRES_16735_M	-2.18659	6.87275	0.993926
FGRRES_16407	1.72789	5.03753	0.993926
FGRRES_06271	-1.89381	-0.284483	0.998605
FGRRES_20120	-2.01439	6.32898	0.998792
FGRRES_10728	1.57751	1.57764	0.998792
FGRRES_20372	-2.03138	0.895361	0.998792
FGRRES_04426	-1.61542	1.38498	0.998792
FGRRES_15519	2.02188	0.0917352	0.999996
FGRRES_01382	1.78795	6.72575	0.999996
FGRRES_16215	1.70422	1.4972	0.999996
FGRRES_17417	-1.81029	5.38817	0.999996
FGRRES_12121	-1.57076	1.48193	0.999996
FGRRES_07546	-1.34306	5.1433	0.999996
FGRRES_05292	-1.56661	3.88609	0.999996
FGRRES_07773_M	-1.56336	1.8538	0.999996
FGRRES_09765	1.7235	4.88518	0.999996
FGRRES_09726_M	1.49594	2.08851	0.999996
FGRRES_07211	-1.89287	1.91001	0.999996
FGRRES_07558	4.46547	10.7204	0.999996
FGRRES_07680	1.72699	7.07512	0.999996
FGRRES_13955	2.08217	4.78236	0.999996
FGRRES_07754	1.62586	2.64865	0.999996
FGRRES_09052	3.51608	3.4146	0.999996
FGRRES_05321	-3.33513	6.48515	0.999996
FGRRES_03087_M	-2.37032	2.56178	0.999996
FGRRES_09073	1.65136	1.19657	0.999996
FGRRES_11341	2.28454	3.05087	0.999996
FGRRES_01329	-1.55334	5.85295	0.999996
FGRRES_16223	1.72143	0.11883	0.999996
FGRRES_11377	1.46738	5.10074	0.999996
FGRRES_09066	3.40572	4.49331	0.999996
FGRRES_05322	-3.26823	6.95985	0.999996
FGRRES_12659_M	2.27877	0.734757	0.999996
FGRRES_04548	2.20823	6.39464	0.999996
FGRRES_01223_M	-2.83807	1.74483	0.999996
FGRRES_00897	1.70872	4.05708	0.999996
FGRRES_07643	-1.97595	3.6923	0.999996
FGRRES_07890	-3.30928	2.79812	0.999996
FGRRES_16532	1.95566	2.80755	0.999996
FGRRES_02442	1.77817	3.97419	0.999996
FGRRES_10687	-1.695	4.44152	0.999996
FGRRES_00540	-3.52202	3.15644	0.999996
FGRRES_03696_M	2.73757	3.49948	0.999996
FGRRES_06540	-2.28608	3.13106	0.999996
FGRRES_08193_M	2.09038	2.47812	0.999996
FGRRES_11971	2.18665	0.378732	0.999996
FGRRES_13737	1.80185	5.96662	0.999996
FGRRES_15746	2.38249	7.14866	0.999996
FGRRES_05898	1.73533	3.95219	0.999996
FGRRES_17154	2.23646	4.0305	0.999996
FGRRES_02117	-1.50132	10.2573	0.999996
FGRRES_02920	1.6039	1.53239	0.999996
FGRRES_11251	1.48379	9.031	0.999996
FGRRES_10612	-1.78532	5.96385	0.999996
FGRRES_04051_M	-2.42208	4.37186	0.999996
FGRRES_12109	-1.95668	3.11106	0.999996
FGRRES_04656	-1.35305	2.85864	0.999996
FGRRES_04539	1.43333	2.67957	0.999996
FGRRES_03614	2.74393	1.64242	0.999996
FGRRES_10018	-1.67026	2.7417	0.999996
FGRRES_03221_16307_M	2.11353	0.630778	0.999996
FGRRES_11019	1.57931	9.89132	0.999996
FGRRES_12622	2.17159	0.82003	0.999996
FGRRES_09881	-2.32975	5.12239	0.999996
FGRRES_07891	-1.81158	5.98516	0.999996
FGRRES_01450	1.70264	5.8382	0.999996
FGRRES_02964	-1.54291	0.883723	0.999996
FGRRES_12369	-1.89251	5.68769	0.999996
FGRRES_04795	1.82665	6.20805	0.999996
FGRRES_20146	1.41618	6.41635	0.999996
FGRRES_15885	1.99487	2.42135	0.999996
MSTRG.17254	1.9533	3.34049	0.999996
FGRRES_06076	1.60908	4.05287	0.999996
FGRRES_17245	-1.97092	2.82978	0.999996
FGRRES_00483	1.69536	6.12508	0.999996
FGRRES_04891	2.21996	1.65064	0.999996
FGRRES_17121	1.87946	1.55308	0.999996
FGRRES_05372	1.78366	6.03169	0.999996
FGRRES_16677_M	1.56952	5.01341	0.999996
FGRRES_12278	2.00971	0.396534	0.999996
FGRRES_13648	-1.62268	1.12151	0.999996
FGRRES_03813	9.65125	0.899612	0.999996
FGRRES_04433_M	-2.91576	1.30326	0.999996
FGRRES_10695	1.58377	1.35654	0.999996
FGRRES_02308	-1.98512	3.5784	0.999996
FGRRES_17731	-1.52457	3.83248	0.999996
FGRRES_10973	2.5096	0.851903	0.999996
FGRRES_20165	2.32789	-0.506747	0.999996
FGRRES_05471	1.88871	0.845209	0.999996
MSTRG.7082	2.29802	2.70578	0.999996
FGRRES_20298	-2.01034	2.02607	0.999996
FGRRES_09169	-1.40467	4.8951	0.999996
FGRRES_10326	-1.45109	6.9502	0.999996
FGRRES_11363	1.53534	3.64797	0.999996
FGRRES_04610	2.7642	8.43842	0.999996
FGRRES_03544_M	-2.46101	10.4349	0.999996
FGRRES_02208	-1.85505	6.60778	0.999996
FGRRES_06610	1.87563	0.487425	0.999996
FGRRES_02390	1.54729	1.91207	0.999996
FGRRES_08147	1.4397	5.65174	0.999996
FGRRES_11424	1.68292	3.83152	0.999996
FGRRES_11326	2.2413	2.11988	0.999996
FGRRES_04643	1.48156	3.48845	0.999996
FGRRES_16971_M	1.61941	5.01671	0.999996
FGRRES_04814	1.39355	3.50461	0.999996
FGRRES_07925	2.03296	5.76288	0.999996
FGRRES_04542	1.85401	4.04838	0.999996
MSTRG.2283	1.85142	1.17754	0.999996
FGRRES_09214	-1.46196	3.74959	0.999996
FGRRES_03933	-2.14303	1.66526	0.999996
FGRRES_02688	1.66043	1.77508	0.999996
MSTRG.12781	1.65083	2.42421	0.999996
FGRRES_16081	1.78867	0.196604	0.999996
FGRRES_03282	1.70362	4.56587	0.999996
FGRRES_17326	1.59619	1.70353	0.999996
FGRRES_17094	-2.05967	4.7755	0.999996
FGRRES_02867	-1.4155	4.76227	0.999996
FGRRES_16210	4.2993	1.11329	0.999996
FGRRES_13838	2.45042	0.728133	0.999996
FGRRES_10974	2.13705	0.620692	0.999996
FGRRES_15875	3.84324	3.10039	0.999996
FGRRES_01126	2.26914	7.92015	0.999996
FGRRES_03758	-1.73391	-0.513464	0.999996
FGRRES_17531	1.5842	4.22935	0.999996
FGRRES_12704	1.64445	2.33892	0.999996
FGRRES_11054	-1.45334	6.83898	0.999996
FGRRES_17387	1.58005	0.470391	0.999996
FGRRES_03443	-1.5703	4.13635	0.999996
MSTRG.10770	1.68664	2.54718	0.999996
FGRRES_01972	-1.25458	5.76459	0.999996
FGRRES_11600	-2.89751	4.46016	0.999996
FGRRES_00738	1.97717	4.31659	0.999996
FGRRES_17393	2.20842	2.91169	0.999996
FGRRES_03363	-3.64271	1.3873	0.999996
FGRRES_11944	1.71363	3.59799	0.999996
FGRRES_17271	-1.71288	-0.23961	0.999996
MSTRG.11349	1.6949	0.160206	0.999996
FGRRES_04062	2.6604	2.41479	0.999996
FGRRES_09297	-2.50567	4.92167	0.999996
FGRRES_04189	-1.45919	3.68049	0.999996
FGRRES_16449	1.69129	3.98691	0.999996
FGRRES_03047	-1.99299	2.06596	0.999996
FGRRES_08309	-1.92983	3.18087	0.999996
FGRRES_03590	2.05755	4.46426	0.999996
FGRRES_00773	2.46136	0.230074	0.999996
FGRRES_04213	1.42389	7.36521	0.999996
FGRRES_07160	1.65077	6.38218	0.999996
FGRRES_07023	-1.90288	1.20742	0.999996
FGRRES_03738	-1.74834	5.3548	0.999996
FGRRES_01571	1.94155	5.86193	0.999996
FGRRES_04850	-1.39319	2.50665	0.999996
FGRRES_03002	2.69307	2.31861	0.999996
FGRRES_00144	-1.51438	3.16838	0.999996
FGRRES_05023	-1.88403	6.37971	0.999996
FGRRES_10969	1.91857	10.0042	0.999996
FGRRES_01756_M	-2.07005	0.537639	0.999996
FGRRES_07543	1.89263	4.60889	0.999996
FGRRES_01848	1.58979	5.84061	0.999996
FGRRES_05195	-1.63095	4.98256	0.999996
FGRRES_07785	-2.0653	5.77263	0.999996
FGRRES_01695_M	3.19076	3.576	0.999996
FGRRES_16352_M	-1.4014	1.92135	0.999996
FGRRES_03927	-1.44692	6.2376	0.999996
FGRRES_04214	2.0806	5.04196	0.999996
FGRRES_08687	1.86621	2.9438	0.999996
FGRRES_04872	-1.52629	0.631751	0.999996
FGRRES_15727	-1.67368	0.424894	0.999996
FGRRES_12209_M	2.03779	7.08562	0.999996
FGRRES_02443_M	1.66792	3.01465	0.999996
FGRRES_11035_M	-6.1899	1.49869	0.999996
FGRRES_17056	2.0764	1.55923	0.999996
FGRRES_03341_M	1.62626	2.82317	0.999996
FGRRES_02817	1.48659	2.96919	0.999996
FGRRES_17079	-2.7852	3.31401	0.999996
FGRRES_09570	1.79941	5.15789	0.999996
FGRRES_00004	3.20545	-0.0657651	0.999996
FGRRES_02069	-1.3386	6.33349	0.999996
FGRRES_08511	2.36616	7.57135	0.999996
FGRRES_05933	1.70051	4.35234	0.999996
FGRRES_09883	1.33494	7.8399	0.999996
FGRRES_00973	-1.98418	5.92052	0.999996
FGRRES_15063	1.56187	0.58758	0.999996
FGRRES_00714	1.42335	6.66956	0.999996
FGRRES_03214	-1.64519	2.55595	0.999996
FGRRES_06087	1.52488	3.59369	0.999996
FGRRES_01685	2.63439	0.578184	0.999996
FGRRES_13152	-1.50575	3.58046	0.999996
FGRRES_03697_M	3.12649	3.10376	0.999996
FGRRES_15451	-1.58899	1.97906	0.999996
FGRRES_12105	1.53508	5.24758	0.999996
FGRRES_01580	2.509	7.0379	0.999996
FGRRES_01087	1.4804	0.837977	0.999996
FGRRES_08078	-1.62412	3.21573	0.999996
FGRRES_14002	1.47518	4.50246	0.999996
FGRRES_08967	-2.13978	2.33494	0.999996
FGRRES_00246	-1.41549	2.8067	0.999996
FGRRES_15918	-1.71565	2.54228	0.999996
FGRRES_03762	-1.80114	6.93151	0.999996
FGRRES_16402	1.71439	3.78377	0.999996
FGRRES_03664	-1.73712	2.20744	0.999996
FGRRES_04087_M	1.43488	4.40763	0.999996
FGRRES_02207	-1.8072	6.26136	0.999996
FGRRES_03713	-1.44332	2.02539	0.999996
FGRRES_10614	-1.4926	6.85088	0.999996
FGRRES_07542	1.52333	6.98283	0.999996
FGRRES_06917	1.52448	4.83288	0.999996
FGRRES_08291	1.66573	5.50617	0.999996
FGRRES_03424	3.08884	3.93785	0.999996
FGRRES_06651	1.49873	4.25988	0.999996
FGRRES_10434	-2.29589	1.46606	0.999996
FGRRES_08659	2.39399	4.23631	0.999996
FGRRES_16274_M	-1.96083	2.49065	0.999996
FGRRES_02928_M	1.24083	4.23554	0.999996
FGRRES_06303	-1.42873	6.11999	0.999996
FGRRES_06235	3.32434	9.36841	0.999996
FGRRES_00492	1.72723	9.34478	0.999996
FGRRES_03509	-4.41886	0.885856	0.999996
FGRRES_16138_M	1.87747	8.45743	0.999996
FGRRES_07348	-1.45092	0.736022	0.999996
FGRRES_10351	-1.70123	4.09413	0.999996
FGRRES_13883	1.77949	4.91882	0.999996
FGRRES_13650	1.91689	6.32874	0.999996
FGRRES_04760_M	1.47581	4.68627	0.999996
FGRRES_11146	1.95037	3.88103	0.999996
FGRRES_09266	-1.65169	7.11589	0.999996
FGRRES_07761_M	-2.11069	1.93911	0.999996
FGRRES_10573	2.07519	3.53412	0.999996
FGRRES_05714	1.65414	3.45506	0.999996
FGRRES_07554	1.58193	8.44785	0.999996
FGRRES_07304	-2.01005	5.04422	0.999996
FGRRES_02224	-1.42702	2.98409	0.999996
FGRRES_07765	-1.8884	2.12277	0.999996
FGRRES_04175	-1.2765	3.60499	0.999996
FGRRES_06285	1.34128	4.22184	0.999996
FGRRES_10659	-1.79386	4.20882	0.999996
FGRRES_12953	-1.56822	0.303187	0.999996
FGRRES_03674_M	1.38412	6.80712	0.999996
FGRRES_11321	-1.67045	2.1748	0.999996
FGRRES_09947	-1.73845	6.41301	0.999996
FGRRES_10008	1.31105	6.99077	0.999996
FGRRES_03854_M	2.19946	2.73339	0.999996
FGRRES_09162	-1.33954	5.94663	0.999996
FGRRES_16872	-2.06566	0.501338	0.999996
FGRRES_03825	1.69798	6.73957	0.999996
FGRRES_03448	1.82948	5.67729	0.999996
FGRRES_17606	1.457	4.86061	0.999996
FGRRES_11814	1.4405	3.66209	0.999996
FGRRES_11389	2.35468	-0.385467	0.999996
FGRRES_06176	-1.39238	3.23739	0.999996
FGRRES_13053	-1.42201	6.95994	0.999996
FGRRES_02512	1.41328	5.33483	0.999996
FGRRES_04543	1.91487	3.06088	0.999996
FGRRES_16621	-1.75653	4.71273	0.999996
FGRRES_03109	-1.63618	6.33986	0.999996
FGRRES_15944	-2.0511	0.9774	0.999996
FGRRES_09224	1.87762	2.95218	0.999996
FGRRES_10400	-1.39509	5.37188	0.999996
FGRRES_06259_M	1.25905	5.20536	0.999996
FGRRES_08662	1.52637	6.06427	0.999996
FGRRES_13996	1.59503	3.75952	0.999996
FGRRES_09950	1.73235	7.02586	0.999996
FGRRES_11026	-2.83456	0.153625	0.999996
FGRRES_20114	1.83466	1.04871	0.999996
FGRRES_00838	1.60424	10.4852	0.999996
FGRRES_11269	2.25902	0.856468	0.999996
FGRRES_12999	1.95071	3.39324	0.999996
FGRRES_02597	-1.45784	2.94934	0.999996
FGRRES_13976	-1.2794	5.6134	0.999996
MSTRG.15239	1.76135	5.7542	0.999996
FGRRES_11254	2.22467	2.50982	0.999996
FGRRES_11190	-2.85271	1.20263	0.999996
FGRRES_12061	-1.43128	0.170548	0.999996
FGRRES_01213	-1.33517	3.66511	0.999996
MSTRG.9036	-1.57445	0.889094	0.999996
FGRRES_06310	-1.28767	3.17137	0.999996
FGRRES_16225	1.43797	4.15421	0.999996
FGRRES_16013	1.50626	5.30416	0.999996
MSTRG.15245	-1.49186	5.45285	0.999996
FGRRES_15725	1.40482	5.15544	0.999996
FGRRES_17540	1.66643	2.03952	0.999996
FGRRES_10483	2.07502	2.36256	0.999996
FGRRES_00989	1.52689	1.91978	0.999996
FGRRES_15371	1.63656	-0.529606	0.999996
FGRRES_01790	1.48772	6.77056	0.999996
FGRRES_03744	1.37922	5.68261	0.999996
FGRRES_07555	1.75283	4.34135	0.999996
FGRRES_03264	1.49703	7.883	0.999996
FGRRES_03800	-2.82669	2.67287	0.999996
FGRRES_03249	2.14804	6.43147	0.999996
FGRRES_16204	1.45859	6.36586	0.999996
FGRRES_00760	1.43758	2.89153	0.999996
FGRRES_16722	1.36682	4.16574	0.999996
FGRRES_16353	-1.62058	4.32121	0.999996
MSTRG.3178	1.55377	3.24744	0.999996
FGRRES_02687	1.44577	6.21796	0.999996
FGRRES_01672	-1.57057	8.36621	0.999996
FGRRES_04874	-1.61219	8.79115	0.999996
FGRRES_13414	2.03947	0.475254	0.999996
FGRRES_09483	2.32278	6.94002	0.999996
FGRRES_07671	1.5052	0.749982	0.999996
FGRRES_07307	1.28484	5.19355	0.999996
FGRRES_10288	-1.55542	2.52266	0.999996
FGRRES_16183	1.6443	4.16757	0.999996
FGRRES_17662	1.75033	5.39602	0.999996
FGRRES_12251	-3.16413	0.220595	0.999996
MSTRG.11754	-1.25288	2.9883	0.999996
FGRRES_17087	-1.50539	2.51616	0.999996
FGRRES_00517	1.38132	0.921541	0.999996
FGRRES_11211	-2.10223	1.08735	0.999996
FGRRES_01728	-1.53871	1.978	0.999996
FGRRES_02844	1.43866	4.4606	0.999996
FGRRES_17314	-1.28096	3.85179	0.999996
FGRRES_02325	1.26678	11.5672	0.999996
FGRRES_20294	1.31041	4.93849	0.999996
FGRRES_03894_M	-1.76908	7.62964	0.999996
FGRRES_01458	1.36478	2.83059	0.999996
FGRRES_12164	-1.26608	3.669	0.999996
FGRRES_08943	-1.71954	6.34751	0.999996
FGRRES_09301	1.87049	3.87854	0.999996
FGRRES_11292	-1.63526	0.0645717	0.999996
FGRRES_07753	1.95154	4.64559	0.999996
FGRRES_04761_M	1.55532	3.57588	0.999996
FGRRES_16179	1.41842	2.98707	0.999996
FGRRES_02464	1.39109	7.99537	0.999996
FGRRES_01242	1.47298	5.34373	0.999996
FGRRES_09457	1.46512	5.92652	0.999996
FGRRES_11544	-1.47208	1.51056	0.999996
FGRRES_16098	-1.40761	4.18899	0.999996
FGRRES_01693	2.63728	4.90608	0.999996
FGRRES_10587	-3.76129	2.67124	0.999996
FGRRES_01115	1.34211	3.14303	0.999996
FGRRES_11858	-1.77311	0.537429	0.999996
FGRRES_09882	1.3744	6.18856	0.999996
FGRRES_16634	2.30053	6.62478	0.999996
FGRRES_03186	-1.73347	0.716967	0.999996
FGRRES_01068	1.4758	7.82093	0.999996
FGRRES_13997	1.61667	0.780007	0.999996
FGRRES_17592	1.52255	3.51906	0.999996
FGRRES_02651	1.31112	2.93412	0.999996
FGRRES_09082	2.00805	7.02249	0.999996
FGRRES_05441_M	-1.36542	1.63714	0.999996
FGRRES_00423	-1.36836	2.63128	0.999996
MSTRG.10611	-1.37227	1.53335	0.999996
FGRRES_12746	-1.33	2.23228	0.999996
FGRRES_11741	1.58387	1.84633	0.999996
FGRRES_04636	2.56013	4.41625	0.999996
FGRRES_16825	-1.53334	5.21759	0.999996
FGRRES_08532	-1.32285	5.37348	0.999996
FGRRES_01836	-1.74403	-0.0894871	0.999996
MSTRG.2461	1.44161	0.100005	0.999996
FGRRES_03152_M	1.96203	5.65995	0.999996
FGRRES_12647	-4.40082	3.28741	0.999996
FGRRES_08999	1.37843	3.63143	0.999996
MSTRG.5174	1.30037	5.06483	0.999996
FGRRES_10598	1.70173	1.31517	0.999996
FGRRES_02506	-1.46953	4.20199	0.999996
FGRRES_03014	-2.44094	-0.915272	0.999996
FGRRES_12615	1.73466	4.31953	0.999996
FGRRES_17550	1.80968	7.11003	0.999996
FGRRES_03178	-2.36072	-0.687359	0.999996
FGRRES_16217	-1.46211	2.8504	0.999996
FGRRES_03878	1.43197	2.28127	0.999996
FGRRES_12424	-1.58818	1.71165	0.999996
FGRRES_01026	2.05686	11.0094	0.999996
FGRRES_11063	1.43401	4.5324	0.999996
FGRRES_02118	-1.20219	7.0573	0.999996
FGRRES_01572	1.33575	7.99231	0.999996
FGRRES_13421	1.84817	3.00614	0.999996
FGRRES_10904	1.45273	4.44485	0.999996
FGRRES_02114	-1.47371	11.363	0.999996
FGRRES_20112	1.23731	5.44381	0.999996
FGRRES_16688	1.7545	0.444503	0.999996
FGRRES_00917	1.52424	11.4181	0.999996
FGRRES_08830	-1.80124	2.21725	0.999996
FGRRES_02949	-1.74535	2.69243	0.999996
FGRRES_06465	1.982	0.443677	0.999996
FGRRES_17476	1.43472	2.69339	0.999996
FGRRES_11378	1.41451	1.53265	0.999996
FGRRES_01547	1.27724	5.00061	0.999996
FGRRES_02112	-1.32864	1.88499	0.999996
FGRRES_05672	1.40471	1.38839	0.999996
FGRRES_06570	-1.48914	6.65064	0.999996
FGRRES_02883	2.41507	4.35682	0.999996
FGRRES_13098	1.53869	5.32527	0.999996
FGRRES_10562	1.30805	2.64203	0.999996
FGRRES_13672	1.45266	0.986822	0.999996
FGRRES_01221	1.29388	5.76125	0.999996
FGRRES_03737	-1.86473	0.956141	0.999996
FGRRES_03952	-1.4216	6.96492	0.999996
FGRRES_06246	1.64505	6.63824	0.999996
FGRRES_12800	-1.28859	4.58155	0.999996
FGRRES_17008	1.35046	4.05525	0.999996
FGRRES_03336	3.25914	2.81824	0.999996
FGRRES_02881_M	2.17665	4.93538	0.999996
FGRRES_04766	-1.8607	4.48217	0.999996
FGRRES_10424	-1.20045	6.07605	0.999996
MSTRG.3987	1.33672	2.18937	0.999996
FGRRES_02365_M	-1.35686	1.38047	0.999996
FGRRES_08456	-1.7001	4.80674	0.999996
FGRRES_01866	-1.72216	3.78299	0.999996
FGRRES_17238	1.45339	6.24007	0.999996
FGRRES_09347	1.39188	4.17573	0.999996
FGRRES_12436	-1.42086	1.11863	0.999996
FGRRES_07501	-1.71197	2.17346	0.999996
FGRRES_04953	1.72438	2.04894	0.999996
FGRRES_13343_M	1.62034	7.12754	0.999996
FGRRES_16907	1.9709	6.52137	0.999996
FGRRES_05448	-1.42291	4.1509	0.999996
FGRRES_08246_M	-1.3531	5.87474	0.999996
FGRRES_09171	1.24425	5.02538	0.999996
FGRRES_07488	1.37693	7.44523	0.999996
FGRRES_00045	1.53375	5.06555	0.999996
FGRRES_08620	-1.34221	8.07376	0.999996
FGRRES_03083	1.91026	5.79517	0.999996
FGRRES_12693	-1.52661	3.56137	0.999996
FGRRES_07467	-1.39788	8.51003	0.999996
FGRRES_02353	1.70287	1.87107	0.999996
FGRRES_11362	-1.27441	3.89264	0.999996
FGRRES_04894	1.56371	0.645701	0.999996
FGRRES_06782	-1.4652	3.3651	0.999996
FGRRES_16922	-1.31604	4.47967	0.999996
FGRRES_10507	-2.21842	4.23947	0.999996
FGRRES_06201	-1.48836	4.07209	0.999996
FGRRES_05495	-1.58195	3.80253	0.999996
FGRRES_03914	1.75768	7.53203	0.999996
FGRRES_09175	-1.24862	3.21215	0.999996
FGRRES_10809	-1.34316	4.63246	0.999996
FGRRES_01759	-1.91419	2.57605	0.999996
FGRRES_13237	-1.30731	3.16716	0.999996
FGRRES_04443	1.90644	1.63539	0.999996
FGRRES_02414	1.47735	9.5496	0.999996
FGRRES_08109_M	1.27556	3.64844	0.999996
FGRRES_08458	-1.2746	5.42995	0.999996
FGRRES_01846	1.47444	5.30124	0.999996
FGRRES_09049	-2.543	3.15222	0.999996
FGRRES_13831	-1.36681	0.992713	0.999996
FGRRES_08942	-1.42246	5.2445	0.999996
FGRRES_07826	1.38309	1.94671	0.999996
FGRRES_00878	2.44666	3.92865	0.999996
FGRRES_06594	-1.53915	2.48626	0.999996
FGRRES_07573_M	1.68395	2.91921	0.999996
FGRRES_06135	1.65369	1.58291	0.999996
FGRRES_16025	1.33232	1.93303	0.999996
FGRRES_02004	1.35327	6.1784	0.999996
FGRRES_09934	-1.39564	5.68261	0.999996
FGRRES_11907_M	1.45748	0.17253	0.999996
FGRRES_16326_M	1.45195	6.92109	0.999996
FGRRES_09291	1.3647	3.3974	0.999996
FGRRES_02834	1.44895	2.38689	0.999996
FGRRES_02700	-1.31398	4.34634	0.999996
FGRRES_03066_M	-1.36914	8.01094	0.999996
FGRRES_02748	-1.5776	1.8452	0.999996
FGRRES_13145	-1.88991	0.95116	0.999996
FGRRES_03819	1.73823	1.12124	0.999996
FGRRES_16801	-1.39249	4.0656	0.999996
FGRRES_16557	1.26005	5.69922	0.999996
FGRRES_17645	1.45861	5.31186	0.999996
FGRRES_08547_M	1.48564	2.0845	0.999996
FGRRES_07895	2.27198	4.26993	0.999996
FGRRES_13428	1.18066	6.70754	0.999996
MSTRG.3726	2.32031	4.27222	0.999996
FGRRES_20009	1.33753	3.08409	0.999996
FGRRES_05739	1.26791	2.1943	0.999996
FGRRES_03603	1.77915	3.87662	0.999996
FGRRES_07837	1.26758	4.3725	0.999996
MSTRG.13014	1.35404	4.20446	0.999996
FGRRES_00039	1.40612	-0.0278924	0.999996
FGRRES_04064	1.77442	4.80508	0.999996
FGRRES_12866	1.28579	4.40555	0.999996
FGRRES_08049	1.79461	6.58798	0.999996
FGRRES_08091_M	1.47765	5.60732	0.999996
FGRRES_10828	1.36241	6.00376	0.999996
FGRRES_15690	1.30052	6.55512	0.999996
FGRRES_00219	-3.20768	2.3676	0.999996
FGRRES_09621	1.34299	1.66074	0.999996
FGRRES_00871	-1.35773	5.61802	0.999996
FGRRES_16108	1.40375	2.65052	0.999996
FGRRES_05481	1.68897	6.97484	0.999996
FGRRES_11005	1.19552	8.03988	0.999996
FGRRES_02294	2.46817	0.605859	0.999996
FGRRES_15784	-1.3946	4.10655	0.999996
MSTRG.10678	1.45879	0.532419	0.999996
FGRRES_06523	-1.33374	3.75806	0.999996
FGRRES_08283	-1.61581	0.218539	0.999996
FGRRES_07743	1.45831	6.47239	0.999996
FGRRES_05097_M	1.60715	0.0900728	0.999996
FGRRES_10852	1.49019	0.497789	0.999996
FGRRES_15971_12118_M	-1.64556	2.40685	0.999996
FGRRES_12585	1.54187	1.39685	0.999996
FGRRES_16592	-1.36271	2.02013	0.999996
FGRRES_06689	-1.24543	4.3219	0.999996
FGRRES_11280	1.44244	5.86145	0.999996
FGRRES_14016	-1.34393	1.30775	0.999996
FGRRES_01151	-1.29196	6.1088	0.999996
FGRRES_11189	-1.67645	2.79523	0.999996
FGRRES_03938	-1.52542	0.756082	0.999996
FGRRES_03319	-1.26429	2.85228	0.999996
FGRRES_01730	-1.97375	1.86238	0.999996
FGRRES_13834	1.54792	1.08479	0.999996
FGRRES_13505	2.6799	-0.00834804	0.999996
FGRRES_15331	1.64775	1.59115	0.999996
FGRRES_05574	-1.80856	5.67327	0.999996
FGRRES_10050	1.72016	6.7982	0.999996
FGRRES_01022	1.59145	5.05044	0.999996
FGRRES_17309	1.35882	4.7071	0.999996
FGRRES_12221	1.94975	3.03427	0.999996
MSTRG.3298	1.31039	2.65761	0.999996
FGRRES_00766	1.39803	7.46998	0.999996
FGRRES_06046	-1.45553	0.861562	0.999996
FGRRES_03456	1.5778	3.72697	0.999996
FGRRES_01385	-1.37228	4.8347	0.999996
FGRRES_09544	-1.23279	4.11945	0.999996
MSTRG.11593	1.35788	1.54468	0.999996
FGRRES_02851	1.33622	7.27708	0.999996
FGRRES_08378	-1.53683	5.36162	0.999996
MSTRG.17065	-1.43646	0.545396	0.999996
FGRRES_09609	1.2853	2.84235	0.999996
FGRRES_07679	1.25583	2.91377	0.999996
MSTRG.4159	-1.32477	1.49074	0.999996
FGRRES_09431	-1.32332	4.70614	0.999996
FGRRES_08498	-1.24162	4.59399	0.999996
FGRRES_04617	-1.35722	1.3548	0.999996
FGRRES_00027	-1.52846	0.536965	0.999996
FGRRES_08146	1.18594	6.1476	0.999996
FGRRES_13007	-1.19954	4.2116	0.999996
FGRRES_05133	1.35221	7.63461	0.999996
FGRRES_06300	-1.31571	6.97611	0.999996
FGRRES_09048_M	-1.76103	4.20079	0.999996
FGRRES_05653	1.36423	8.00072	0.999996
FGRRES_04507	1.36367	5.78878	0.999996
FGRRES_04917	2.0322	4.72423	0.999996
FGRRES_16665	1.4739	7.90819	0.999996
FGRRES_10993	-1.52568	1.16684	0.999996
FGRRES_03017	1.66927	7.42235	0.999996
FGRRES_16636	-1.22925	4.0197	0.999996
FGRRES_11210	1.39799	4.7914	0.999996
FGRRES_01711	-1.76966	3.32106	0.999996
FGRRES_11527	-1.68248	0.528854	0.999996
FGRRES_03693	-2.24167	0.49975	0.999996
FGRRES_12418	1.29568	8.75723	0.999996
FGRRES_09031	1.32643	4.70423	0.999996
FGRRES_00849	1.47337	6.98968	0.999996
FGRRES_13978_M	1.17671	4.57147	0.999996
FGRRES_03027	-1.31642	6.65814	0.999996
FGRRES_07072_M	1.32515	6.73809	0.999996
FGRRES_03749_M	1.59492	0.875246	0.999996
FGRRES_11110	1.3423	4.19358	0.999996
FGRRES_07485	1.27898	3.54529	0.999996
FGRRES_11439	-1.6816	0.929867	0.999996
FGRRES_05713_M	-1.37335	4.82731	0.999996
FGRRES_17383	-1.84674	1.21076	0.999996
FGRRES_02163	1.22286	7.05899	0.999996
FGRRES_06232	-1.84586	0.246628	0.999996
FGRRES_00330	-1.96573	7.74092	0.999996
FGRRES_16154	1.90329	-0.463524	0.999996
FGRRES_05597	1.30265	3.35035	0.999996
FGRRES_15884	1.5574	6.98596	0.999996
FGRRES_16391	2.74717	2.94536	0.999996
FGRRES_06725	-1.22325	7.32967	0.999996
FGRRES_17374	1.35273	6.89437	0.999996
FGRRES_09698	1.59086	1.009	0.999996
FGRRES_06233	1.51126	6.5866	0.999996
FGRRES_02407	-1.68265	5.4976	0.999996
FGRRES_06493	1.37619	7.62859	0.999996
FGRRES_15807	1.77931	8.61341	0.999996
FGRRES_02160	1.57735	6.5859	0.999996
FGRRES_16534	1.65603	3.58099	0.999996
FGRRES_16319	-1.69529	1.30429	0.999996
FGRRES_07389	-1.38742	3.69056	0.999996
FGRRES_16140	-1.31528	1.81058	0.999996
FGRRES_03520	1.51749	3.72966	0.999996
FGRRES_00635	1.18339	3.82624	0.999996
MSTRG.5279	-1.28942	3.86452	0.999996
FGRRES_04879	-1.69183	6.31043	0.999996
FGRRES_12945	-1.54138	-0.360984	0.999996
FGRRES_11554	1.38119	1.13638	0.999996
FGRRES_17579	1.32721	3.74849	0.999996
FGRRES_15893_M	-1.36104	5.3653	0.999996
FGRRES_16340_M	-1.24261	9.76701	0.999996
FGRRES_00288	1.39225	2.41234	0.999996
FGRRES_08570	-1.4283	2.60406	0.999996
FGRRES_04085	1.20731	6.1172	0.999996
FGRRES_08375	-1.33469	8.99487	0.999996
FGRRES_17587	-1.33864	2.95175	0.999996
FGRRES_05906	2.00544	10.4409	0.999996
FGRRES_09195	-1.1431	5.30513	0.999996
FGRRES_07148	1.20273	7.63404	0.999996
FGRRES_20126	-1.27058	2.71939	0.999996
FGRRES_10111	1.22012	3.14218	0.999996
FGRRES_02444	-1.54808	4.12195	0.999996
FGRRES_04063	1.43198	5.39739	0.999996
FGRRES_05268	1.28218	5.30108	0.999996
FGRRES_07644	-1.30866	2.02383	0.999996
FGRRES_04875	1.55102	1.25955	0.999996
FGRRES_10623	1.49493	5.02863	0.999996
FGRRES_04613	-1.2565	1.9778	0.999996
FGRRES_07274	1.42887	5.20659	0.999996
MSTRG.9775	-1.26338	1.41589	0.999996
FGRRES_11521	-1.60353	3.41346	0.999996
FGRRES_03528	-1.8473	2.87874	0.999996
FGRRES_06050_M	-1.36712	1.48918	0.999996
FGRRES_01056	1.37396	5.09964	0.999996
FGRRES_20078	-1.28149	6.52451	0.999996
FGRRES_04512	-1.49181	0.655435	0.999996
FGRRES_09906	1.28691	8.7923	0.999996
FGRRES_17156	1.37795	2.53692	0.999996
FGRRES_00138	-1.64557	4.88824	0.999996
FGRRES_03365	1.68192	0.391969	0.999996
FGRRES_16989_M	-1.69365	0.881864	0.999996
FGRRES_02690	-1.25105	3.29711	0.999996
FGRRES_09610	1.3759	7.93638	0.999996
FGRRES_02427	-1.59376	5.90553	0.999996
FGRRES_04686	-1.53492	-0.250306	0.999996
FGRRES_00278	-1.35977	6.82344	0.999996
FGRRES_17152	1.19693	3.05923	0.999996
FGRRES_16866	-1.61358	2.40202	0.999996
FGRRES_16930	-1.56893	3.56417	0.999996
FGRRES_20246	-1.3359	4.16483	0.999996
FGRRES_17165	-1.50679	1.66056	0.999996
FGRRES_16917	1.30323	1.66868	0.999996
FGRRES_00318	1.21542	2.30748	0.999996
FGRRES_12350	1.25581	2.75205	0.999996
FGRRES_12632	1.49213	0.684119	0.999996
FGRRES_13869	1.29257	12.9528	0.999996
FGRRES_01749	-1.54705	3.38598	0.999996
FGRRES_08946	1.27818	4.73087	0.999996
FGRRES_02296	2.19276	5.18223	0.999996
FGRRES_09475	-1.14967	5.27015	0.999996
FGRRES_08757	1.25142	6.17643	0.999996
FGRRES_04283	1.48792	8.23764	0.999996
MSTRG.4664	1.16765	3.72813	0.999996
FGRRES_03671_M	1.70464	1.29533	0.999996
FGRRES_17449	-1.47778	5.00538	0.999996
FGRRES_17077	2.03868	0.424497	0.999996
FGRRES_09830_M	1.4715	7.5559	0.999996
FGRRES_09249	1.32143	4.55289	0.999996
FGRRES_10855	1.68215	9.09652	0.999996
FGRRES_13977	1.3177	2.58071	0.999996
FGRRES_07191	1.42775	6.74822	0.999996
FGRRES_00235	-1.55909	2.12263	0.999996
FGRRES_03592	-1.37021	5.77342	0.999996
FGRRES_12021	1.36407	3.1667	0.999996
FGRRES_16234	1.76031	3.717	0.999996
FGRRES_17083	1.38132	0.167987	0.999996
FGRRES_15019	1.14963	6.19214	0.999996
FGRRES_03956	-1.29659	6.02899	0.999996
FGRRES_09151_M	-1.38546	2.45314	0.999996
FGRRES_03121	1.39753	0.525671	0.999996
FGRRES_02861	-1.49678	5.46721	0.999996
FGRRES_06553	-1.37417	4.44693	0.999996
FGRRES_17299	-1.21772	3.31314	0.999996
FGRRES_07511	1.27208	1.45105	0.999996
FGRRES_00857	1.31889	7.72769	0.999996
FGRRES_10570	1.40262	2.07309	0.999996
FGRRES_00701	-1.17745	2.47653	0.999996
FGRRES_15691	1.24961	7.17944	0.999996
FGRRES_10363	1.42693	6.03377	0.999996
FGRRES_05095	1.48597	5.55994	0.999996
FGRRES_11009	1.36906	0.896398	0.999996
FGRRES_02301	2.60909	9.66754	0.999996
FGRRES_07632	-1.26145	1.45163	0.999996
FGRRES_08222	-1.3544	5.50403	0.999996
FGRRES_13839	1.43137	2.28635	0.999996
FGRRES_06328	1.15971	6.78837	0.999996
FGRRES_02921	1.40908	1.41897	0.999996
FGRRES_08224	1.14959	3.77951	0.999996
FGRRES_13442	1.49281	4.19713	0.999996
FGRRES_03063	-1.49636	9.71	0.999996
FGRRES_09146_M	1.49885	9.64059	0.999996
FGRRES_08972	1.19863	5.12666	0.999996
FGRRES_09076	1.21457	4.90554	0.999996
FGRRES_10429	-1.36972	3.04114	0.999996
FGRRES_06480	-2.72523	5.24725	0.999996
FGRRES_10206	1.21779	3.35421	0.999996
FGRRES_16271	1.21641	3.17484	0.999996
FGRRES_06234	1.42228	7.40641	0.999996
FGRRES_00470	-1.25969	6.49955	0.999996
FGRRES_00537	1.12306	4.51153	0.999996
FGRRES_13632	1.30495	3.01457	0.999996
FGRRES_09820	1.82897	3.34547	0.999996
FGRRES_00055	1.75733	2.84416	0.999996
FGRRES_10611	-1.24586	6.18373	0.999996
FGRRES_15648	1.29457	4.02898	0.999996
FGRRES_04126	1.48425	8.25732	0.999996
FGRRES_16798	-1.25962	3.05407	0.999996
FGRRES_08329	-1.21595	4.08171	0.999996
FGRRES_11145	-1.19792	2.29579	0.999996
MSTRG.2724	1.21279	2.1199	0.999996
FGRRES_03125_M	1.23578	5.15171	0.999996
FGRRES_10333	1.51956	1.95024	0.999996
FGRRES_07231	1.33614	5.93956	0.999996
FGRRES_01430	1.45422	7.80006	0.999996
FGRRES_09806_M	-1.19243	5.97616	0.999996
FGRRES_05440	-1.20157	7.87665	0.999996
FGRRES_10790	1.5746	8.65529	0.999996
FGRRES_07162_M	1.30998	5.92854	0.999996
FGRRES_20168	1.22199	1.11653	0.999996
FGRRES_08144	1.16866	7.16977	0.999996
FGRRES_07582	1.5585	3.64977	0.999996
FGRRES_16770	-1.20607	6.63979	0.999996
FGRRES_04593	1.48996	3.13432	0.999996
FGRRES_17483	1.24826	10.4199	0.999996
FGRRES_09824	-1.77722	2.7259	0.999996
FGRRES_02014	1.36551	10.9058	0.999996
FGRRES_03067_M	-1.29123	3.21746	0.999996
FGRRES_08245	1.71917	8.23793	0.999996
FGRRES_03306	-1.36082	0.215248	0.999996
FGRRES_05919	1.42895	6.03733	0.999996
FGRRES_16073	1.28549	3.19573	0.999996
FGRRES_10603	1.57875	10.4095	0.999996
FGRRES_16728_M	1.25075	10.2077	0.999996
FGRRES_08792	-1.14126	6.11281	0.999996
FGRRES_07908	-1.22342	2.24398	0.999996
FGRRES_03768	2.37525	4.71485	0.999996
FGRRES_03754_M	-1.50578	6.75931	0.999996
FGRRES_11651_2_M	1.3222	1.82036	0.999996
FGRRES_16024_M	-1.78632	2.69296	0.999996
FGRRES_02401_M	-1.34953	1.92373	0.999996
FGRRES_11890	1.21978	4.29883	0.999996
FGRRES_17038	1.31047	6.97054	0.999996
FGRRES_01747	1.36998	3.4575	0.999996
FGRRES_03011	-1.28286	6.74758	0.999996
FGRRES_16066	-1.37639	0.196642	0.999996
FGRRES_01149	1.30507	4.52521	0.999996
FGRRES_20068	-1.43832	-0.0966952	0.999996
FGRRES_04933	1.27979	6.7797	0.999996
FGRRES_11895	1.16336	1.89861	0.999996
FGRRES_06766	-1.15711	4.54047	0.999996
FGRRES_00319	-1.28063	3.42141	0.999996
FGRRES_11559	1.29261	2.15681	0.999996
FGRRES_09321	-1.17649	7.89265	0.999996
FGRRES_07238	-1.37498	5.35279	0.999996
FGRRES_11195	-1.23533	4.05284	0.999996
FGRRES_11028	-1.69295	0.337129	0.999996
FGRRES_01700	1.70999	5.32317	0.999996
FGRRES_13675	1.18103	6.44738	0.999996
FGRRES_20091	1.26581	1.20638	0.999996
FGRRES_05238	-1.51405	7.34358	0.999996
FGRRES_06188	-1.37793	9.32471	0.999996
FGRRES_10377	-1.21952	2.54936	0.999996
FGRRES_05710	1.214	0.60109	0.999996
FGRRES_00018	1.26731	5.17179	0.999996
FGRRES_01847	1.19551	4.29526	0.999996
FGRRES_00578	-1.25861	5.30507	0.999996
FGRRES_06089	1.21313	6.16293	0.999996
FGRRES_16213_M	-1.75483	3.73978	0.999996
FGRRES_01995	-1.17076	2.85861	0.999996
FGRRES_15930	1.29735	3.9853	0.999996
FGRRES_02492	-1.19331	0.73735	0.999996
FGRRES_00692	1.24211	0.646734	0.999996
FGRRES_04635	1.41862	1.18813	0.999996
MSTRG.3158	1.34124	2.88687	0.999996
MSTRG.16947	-1.25579	3.76203	0.999996
FGRRES_00299	-1.15186	7.10367	0.999996
FGRRES_09825_M	1.53007	6.16657	0.999996
FGRRES_13984	-1.27143	-0.106343	0.999996
FGRRES_16662	-1.19193	5.10849	0.999996
FGRRES_06119	-1.36109	1.59844	0.999996
FGRRES_03631_M	1.25375	1.99233	0.999996
FGRRES_16159	1.25336	3.7724	0.999996
FGRRES_02791	1.22966	5.92043	0.999996
FGRRES_05135	1.12566	5.76718	0.999996
FGRRES_11372	1.16796	2.79035	0.999996
FGRRES_09289	-1.17899	3.47294	0.999996
FGRRES_02066	-1.31728	3.90747	0.999996
FGRRES_08270	1.27386	5.55943	0.999996
FGRRES_00522	1.21599	3.01187	0.999996
FGRRES_00296	-1.20443	3.27828	0.999996
FGRRES_02585	1.27409	7.45933	0.999996
FGRRES_02306	2.06133	5.78779	0.999996
FGRRES_03829	1.37888	3.65414	0.999996
MSTRG.2824	-1.26163	0.68276	0.999996
FGRRES_04293	1.25677	3.82014	0.999996
FGRRES_00476	-1.16502	2.72275	0.999996
FGRRES_01404	1.20935	6.75696	0.999996
FGRRES_00515	1.24195	7.01494	0.999996
FGRRES_08627	-1.26179	6.00549	0.999996
FGRRES_06600	1.21059	8.40951	0.999996
MSTRG.4421	-1.21273	1.11767	0.999996
FGRRES_16466	1.2241	3.21908	0.999996
FGRRES_03276	-1.2103	1.9694	0.999996
FGRRES_04802	1.46946	4.49083	0.999996
FGRRES_12819	-1.7481	2.4682	0.999996
FGRRES_05521	1.23472	4.36491	0.999996
FGRRES_12901_M	1.21224	5.3575	0.999996
FGRRES_17669	1.20569	5.78309	0.999996
FGRRES_04271	1.20566	4.38798	0.999996
FGRRES_09932	-1.15183	5.13485	0.999996
FGRRES_11164	-1.39461	10.4005	0.999996
FGRRES_03792	1.26573	3.58699	0.999996
FGRRES_02067_M	-1.24705	1.7176	0.999996
FGRRES_05373	1.21254	4.67141	0.999996
FGRRES_04796	1.42723	2.85142	0.999996
FGRRES_15874	1.4781	3.45172	0.999996
FGRRES_05056	1.35886	1.71775	0.999996
FGRRES_07491	-1.10479	6.46886	0.999996
FGRRES_10264	-1.14353	10.5505	0.999996
FGRRES_01803	1.2582	4.59269	0.999996
FGRRES_06544	-1.12998	5.23663	0.999996
FGRRES_09949	-1.16297	5.33699	0.999996
FGRRES_13627	-1.30122	2.68201	0.999996
FGRRES_16021_M	1.19615	7.40582	0.999996
MSTRG.16443	-1.83526	0.536805	0.999996
FGRRES_05945	1.24834	4.18181	0.999996
FGRRES_09344	-1.45373	4.41831	0.999996
FGRRES_03943_M	-1.43458	-0.213112	0.999996
FGRRES_02924	1.21252	4.36246	0.999996
FGRRES_10134	1.21897	3.79668	0.999996
FGRRES_10758	1.34665	2.32515	0.999996
FGRRES_10316	-1.12773	4.13971	0.999996
FGRRES_09287	-1.11769	4.01609	0.999996
FGRRES_12547	1.28333	2.23428	0.999996
FGRRES_12845	1.15737	3.25609	0.999996
FGRRES_09368	1.14036	5.53289	0.999996
FGRRES_04456	1.12241	10.0333	0.999996
FGRRES_10202	1.16043	7.57094	0.999996
FGRRES_11079_M	-1.40661	5.38894	0.999996
FGRRES_01661	-2.85832	0.988144	0.999996
FGRRES_04627	1.2366	3.06575	0.999996
FGRRES_00465	-1.14281	5.99152	0.999996
FGRRES_10383	1.49135	4.90563	0.999996
FGRRES_05757_M	1.39565	7.36755	0.999996
MSTRG.4840	-1.14298	3.76952	0.999996
FGRRES_09336	1.58671	3.65702	0.999996
FGRRES_08580	1.28066	1.92744	0.999996
FGRRES_08672	1.31389	4.25551	0.999996
FGRRES_04553_M	-1.27922	2.97361	0.999996
FGRRES_03750	-1.25027	2.94953	0.999996
FGRRES_20064	-1.22933	2.1574	0.999996
FGRRES_10445	1.24157	2.45822	0.999996
FGRRES_15959	1.32623	3.5502	0.999996
FGRRES_00100	1.16782	2.83425	0.999996
FGRRES_02615	-1.45668	4.23126	0.999996
FGRRES_11522	-1.39183	2.08892	0.999996
FGRRES_08071	1.11713	4.60262	0.999996
FGRRES_03828	1.79988	3.61176	0.999996
FGRRES_04529_M	1.24111	-0.258952	0.999996
MSTRG.1282	-1.26304	4.88443	0.999996
FGRRES_06598	-1.43729	1.52882	0.999996
FGRRES_01910	1.13264	6.20622	0.999996
FGRRES_16683	-1.22535	2.83566	0.999996
FGRRES_02336	-1.19687	2.04479	0.999996
FGRRES_04813	1.10975	5.40619	0.999996
MSTRG.10358	-1.13735	3.52733	0.999996
FGRRES_20376	1.17923	3.83683	0.999996
FGRRES_16069	1.50386	0.358394	0.999996
FGRRES_02309	1.85456	0.850041	0.999996
FGRRES_11244	-1.19917	2.18271	0.999996
FGRRES_09341	1.34876	9.94713	0.999996
FGRRES_02298	2.29155	9.41131	0.999996
FGRRES_17149	-1.35261	3.38535	0.999996
FGRRES_03256	-1.18873	5.81229	0.999996
FGRRES_03451	-1.52699	1.3095	0.999996
FGRRES_12984	1.25527	0.750333	0.999996
FGRRES_00646	-1.16908	5.68289	0.999996
FGRRES_01757	-1.20103	3.09237	0.999996
FGRRES_05831	-2.73102	3.50647	0.999996
FGRRES_03883	1.19655	0.360115	0.999996
FGRRES_02147	-1.17327	4.32469	0.999996
FGRRES_01529	1.15719	3.99443	0.999996
FGRRES_03201	1.16506	4.05669	0.999996
FGRRES_03900	-1.45908	-0.295602	0.999996
FGRRES_16599	1.23701	3.60297	0.999996
FGRRES_02015	1.14486	4.04845	0.999996
FGRRES_02655	-1.12582	2.46967	0.999996
MSTRG.17682	1.16544	2.62841	0.999996
FGRRES_07350	1.21589	2.27659	0.999996
FGRRES_02428	-1.39312	5.83287	0.999996
FGRRES_17106	1.54707	5.71509	0.999996
FGRRES_13478	1.26152	0.572527	0.999996
FGRRES_11087	1.35039	1.79692	0.999996
FGRRES_11696_M	-1.55476	1.40929	0.999996
FGRRES_01523	1.19553	6.41067	0.999996
FGRRES_13057	-1.17212	5.22875	0.999996
FGRRES_05160	1.21667	6.29117	0.999996
FGRRES_15854	1.15933	4.43495	0.999996
FGRRES_02297	2.05062	8.50445	0.999996
FGRRES_07823	1.47653	5.1905	0.999996
FGRRES_00295	1.26714	4.35541	0.999996
FGRRES_01440	1.36266	3.93533	0.999996
MSTRG.7351	1.21573	0.994587	0.999996
FGRRES_11340	1.47711	2.45613	0.999996
FGRRES_00669	1.19076	5.99073	0.999996
FGRRES_04701_M	1.27535	4.45289	0.999996
FGRRES_06719	-1.27401	2.93802	0.999996
FGRRES_00312	1.3226	2.14006	0.999996
FGRRES_05567	1.18724	5.69488	0.999996
FGRRES_04641	1.27169	1.23851	0.999996
FGRRES_00846	1.17881	4.7464	0.999996
FGRRES_03220	-1.24316	1.73692	0.999996
FGRRES_01798	-1.25053	5.81861	0.999996
FGRRES_00321	-1.27163	5.20366	0.999996
MSTRG.5943	1.15219	1.49619	0.999996
FGRRES_05145	-1.26863	3.44047	0.999996
FGRRES_09569	1.16526	1.56579	0.999996
FGRRES_04011	1.18789	0.338233	0.999996
FGRRES_10362	-1.13466	5.50514	0.999996
FGRRES_04490	1.33775	0.287858	0.999996
FGRRES_03735_2_M	-1.57172	2.94581	0.999996
FGRRES_07187_M	1.20494	1.0808	0.999996
FGRRES_04306	1.14047	6.61696	0.999996
FGRRES_16570	1.14549	1.66036	0.999996
FGRRES_16220	-1.29398	1.85478	0.999996
FGRRES_17047	-1.25739	1.224	0.999996
FGRRES_03832	1.25798	2.246	0.999996
FGRRES_00120_M	1.21139	1.5255	0.999996
FGRRES_02833	1.16346	3.38484	0.999996
FGRRES_16726	-1.0828	4.69438	0.999996
FGRRES_04209	-1.52225	2.38906	0.999996
FGRRES_04876	1.23059	10.2849	0.999996
FGRRES_07843	-1.15757	5.23657	0.999996
FGRRES_03120	1.34779	2.23328	0.999996
FGRRES_02291	1.1913	6.56565	0.999996
FGRRES_20205	-1.15321	4.07001	0.999996
FGRRES_09293_M	-1.23427	2.64299	0.999996
FGRRES_12681	-1.17051	0.370548	0.999996
FGRRES_15000	1.15451	6.5811	0.999996
FGRRES_03826	1.22862	2.25223	0.999996
FGRRES_09599	-1.19385	9.90228	0.999996
MSTRG.17620	1.25981	3.01329	0.999996
FGRRES_06497	-1.14682	3.08518	0.999996
FGRRES_05059	-1.13384	4.92573	0.999996
FGRRES_06891	1.13255	6.82522	0.999996
FGRRES_07921	1.38775	4.67934	0.999996
FGRRES_04174	-1.12991	2.35339	0.999996
FGRRES_03184_M	1.19942	4.31103	0.999996
FGRRES_15967	2.17388	8.73864	0.999996
FGRRES_20179	-1.20584	1.03674	0.999996
FGRRES_20253	-1.28008	2.66829	0.999996
FGRRES_07471	-1.0965	4.9467	0.999996
FGRRES_12460	1.14151	2.14558	0.999996
FGRRES_02170	-1.23798	3.61318	0.999996
FGRRES_02077	1.34736	9.35283	0.999996
FGRRES_10101	-1.06803	4.23469	0.999996
[truncated: 8,890 more rows]

## Sheet: Δrel3 at S1
Supplemental Table S2. The complete list of differentially expressed genes in transcription factor knockouts
gene_id	logFC	AveExpr	adj.P.Val
FGRRES_03338	-6.78712	7.2102	0.000856161
FGRRES_02658	9.85879	4.48478	0.000856161
FGRRES_10922	9.07967	5.06626	0.00109512
FGRRES_16362	6.79883	3.69972	0.00229655
FGRRES_00878	4.25249	4.80269	0.00229655
FGRRES_01695_M	4.91333	4.40812	0.00229655
FGRRES_04787	8.39567	0.317777	0.00229655
FGRRES_09044_M	3.8338	7.23723	0.00275723
FGRRES_12434	5.26074	2.78222	0.00275723
FGRRES_03686_M	7.47353	2.04989	0.00275723
FGRRES_02901	7.20243	0.244358	0.00275723
FGRRES_15694	5.60023	7.41601	0.00310247
FGRRES_08238	5.13368	3.64547	0.0045353
FGRRES_10212	4.15944	3.35689	0.00523717
FGRRES_12123	6.04695	0.0763848	0.00598945
FGRRES_15875	5.76742	4.02766	0.00598945
FGRRES_05175_M	4.82216	8.03026	0.00598945
FGRRES_04583	4.00627	3.47884	0.00598945
FGRRES_12224_16089_M	3.30585	7.24317	0.00598945
FGRRES_01717	3.85072	5.83103	0.00598945
FGRRES_03662	5.45195	4.58613	0.0068395
FGRRES_09596	6.90192	2.76729	0.00748062
MSTRG.17254	4.96943	4.83703	0.00806754
FGRRES_03529	3.60893	6.04335	0.00823188
FGRRES_05410	3.74699	5.55412	0.00987883
FGRRES_09045	3.53133	7.0278	0.00987883
FGRRES_13423	4.34353	3.91252	0.0102522
FGRRES_04739	5.89762	1.66832	0.0102522
FGRRES_01989	7.05137	-0.354675	0.01158
FGRRES_13422	4.9908	6.30231	0.01158
FGRRES_03816_M	3.6198	7.48288	0.0117525
FGRRES_03035	8.3377	-0.497831	0.0124261
FGRRES_03586	6.50919	1.2585	0.0125212
FGRRES_10565	6.93891	2.10098	0.0130609
FGRRES_08201	5.07401	6.85602	0.0130609
FGRRES_01159	4.76731	2.2077	0.0132483
FGRRES_02281	6.90181	1.00173	0.0132483
FGRRES_10383	5.57439	6.93264	0.0133447
FGRRES_12702	3.73356	3.21694	0.0133447
FGRRES_03494	5.72391	-1.79725	0.0133447
FGRRES_15678_M	7.02562	1.02322	0.0136092
FGRRES_04626	4.36406	2.3784	0.0136092
FGRRES_09354	7.72729	-1.33258	0.0136092
FGRRES_15437	6.7032	-1.31387	0.0136092
FGRRES_04429	3.65175	4.46082	0.0136092
FGRRES_01307	-4.783	4.06587	0.0136092
FGRRES_05119	3.72666	3.80705	0.0136092
FGRRES_00021	6.05486	2.48585	0.0136092
FGRRES_10540	5.97396	4.22919	0.0136092
FGRRES_08122	4.69982	6.2252	0.0136092
FGRRES_03026	7.92935	2.62118	0.0136092
FGRRES_09650_M	3.26176	5.15367	0.0136092
FGRRES_10969	4.07006	11.0582	0.0136092
FGRRES_07834	3.73626	1.31708	0.0137812
FGRRES_03687_M	4.22549	2.38408	0.0138658
FGRRES_17390	7.30453	-0.469794	0.0146169
FGRRES_13947	4.93926	4.24092	0.0150907
FGRRES_02967	2.88634	4.68445	0.0150907
FGRRES_04917	3.71778	5.54985	0.0157932
FGRRES_04735	4.97125	3.14843	0.0157932
FGRRES_17425	5.255	0.429022	0.0157932
FGRRES_04746	5.3205	-0.537436	0.0157932
FGRRES_04383	-5.76606	-1.5458	0.0166202
FGRRES_16889	3.47241	5.58676	0.0172427
FGRRES_07744	3.17328	5.23896	0.0178132
FGRRES_04561	6.38216	-1.47454	0.0178132
FGRRES_04288	5.09277	4.18209	0.0178533
FGRRES_02909_M	4.28248	1.20902	0.0178533
FGRRES_17389	5.16669	-0.236239	0.0178533
FGRRES_08048	-4.13944	6.14576	0.0178533
FGRRES_06508	5.21369	2.50186	0.0178533
FGRRES_17084	5.35942	4.98545	0.0178533
FGRRES_17386	4.31163	2.24677	0.0178533
FGRRES_15661	5.77618	2.69216	0.0178533
FGRRES_16375	-3.25837	7.84392	0.0178533
FGRRES_17553	4.56133	4.86829	0.0179646
FGRRES_06692	4.82274	12.6845	0.0179646
FGRRES_03445	5.70947	2.19383	0.018746
FGRRES_09493	4.39515	4.31629	0.0188463
FGRRES_16884	4.91392	4.85735	0.0205985
FGRRES_12976_M	5.02622	-1.61293	0.0205985
FGRRES_10973	5.38319	2.27596	0.0241901
FGRRES_10573	4.72881	4.85492	0.0242637
FGRRES_01988	6.3993	-0.147473	0.0242637
FGRRES_03590	2.94691	4.88358	0.0242637
FGRRES_02154_M	4.31995	2.41866	0.0242637
FGRRES_11342	-3.91574	2.04959	0.0242637
FGRRES_06467	7.34921	0.247494	0.0245775
FGRRES_02877	-3.60666	6.74483	0.0245775
FGRRES_11176	3.84818	9.29404	0.0248366
FGRRES_04517	-2.64767	4.51803	0.025099
FGRRES_03162	8.23937	-0.544327	0.025099
FGRRES_04587_M	2.57854	5.61366	0.025099
FGRRES_08941_M	-2.42932	6.64212	0.025099
FGRRES_10972	4.36958	2.38163	0.025099
FGRRES_01459	-5.47183	1.17009	0.0253954
FGRRES_06993	-4.56391	7.12223	0.025457
FGRRES_03009	4.8503	1.26802	0.0258893
FGRRES_03345	-4.9082	4.23096	0.0273719
FGRRES_17678	3.82241	3.00236	0.0292997
FGRRES_07596	3.94289	1.70215	0.0303681
FGRRES_00806	-2.9997	10.7275	0.0310216
FGRRES_08659	3.18638	4.605	0.0310216
FGRRES_09345	6.48625	-0.0743625	0.0312516
MSTRG.14138	3.42996	0.541085	0.0313295
FGRRES_01748	4.93753	2.4519	0.0313295
FGRRES_17393	5.33774	4.4756	0.0313295
FGRRES_13381	4.15395	0.497231	0.0315175
FGRRES_01693	4.75595	5.95097	0.0326409
FGRRES_01158	5.87972	7.1851	0.0334602
FGRRES_03110	6.39934	-0.690485	0.0334602
FGRRES_17190	-3.58105	4.37711	0.0335761
FGRRES_17162	3.04687	8.99701	0.0338017
FGRRES_04442	4.09142	6.43042	0.0338017
FGRRES_20056	3.6865	2.94915	0.0344211
FGRRES_03460	4.57605	-1.30553	0.0351001
FGRRES_02255	4.86199	1.36388	0.0354206
FGRRES_01595	3.05264	1.45737	0.0354206
FGRRES_04972_M	-4.21711	-1.79787	0.0354206
FGRRES_08097	3.94793	1.78427	0.0367201
FGRRES_06548	2.92312	10.6403	0.0367201
FGRRES_01771	3.20514	2.26888	0.037121
FGRRES_05061	-2.74202	10.0192	0.0374475
FGRRES_01688	-3.32271	5.87074	0.0374846
FGRRES_03430	4.27034	-0.12756	0.0402765
FGRRES_10567	4.52055	4.01107	0.0415475
FGRRES_12404	5.79966	1.57197	0.0422899
FGRRES_10855	2.81645	9.6368	0.0438341
FGRRES_04853	3.90396	4.46701	0.0449323
FGRRES_17366	4.02798	7.51974	0.0449323
FGRRES_10443	5.64672	-0.379384	0.0471641
FGRRES_16332	4.98429	3.48548	0.0476966
FGRRES_09078	7.83564	-1.2793	0.0494919
FGRRES_02443_M	2.69555	3.49294	0.052038
FGRRES_03817	4.18582	7.50226	0.052038
FGRRES_03849	2.97436	1.89176	0.0520626
FGRRES_01805	2.9941	2.11075	0.0526654
FGRRES_11003	2.94649	5.32879	0.0527149
FGRRES_17059	5.18543	3.49413	0.0536934
FGRRES_16555	-3.68589	7.62819	0.0562733
FGRRES_04858	4.17236	1.48297	0.0573605
FGRRES_07425	3.50238	3.77046	0.0575687
FGRRES_01770	3.79019	1.31885	0.057662
FGRRES_01366	-3.5127	4.00416	0.057662
FGRRES_03519	3.85681	-0.0947488	0.057662
FGRRES_01144	2.63062	6.34663	0.0589134
FGRRES_03907	2.99026	3.86363	0.0607064
FGRRES_10923	-3.40976	4.25066	0.0607762
FGRRES_04744	3.42963	3.01801	0.0615684
FGRRES_13245_M	-3.11191	6.14957	0.0615684
FGRRES_09329	-3.64047	0.0333063	0.0615704
FGRRES_00171	5.38643	1.16516	0.0635634
FGRRES_10050	2.88742	7.37116	0.0635634
FGRRES_15965	3.66324	2.34986	0.0638049
FGRRES_16881_M	5.67938	1.09559	0.0638049
FGRRES_04441_M	4.61045	5.21597	0.0638049
FGRRES_00046	5.78792	0.17978	0.0643887
FGRRES_01799_M	3.15307	7.56619	0.0657152
FGRRES_08695	3.06722	5.57519	0.0675441
FGRRES_17409	5.79481	-0.99668	0.067698
FGRRES_14018	4.52999	0.517221	0.067698
FGRRES_11177	2.96945	7.41582	0.067698
FGRRES_07564	2.74134	2.87441	0.070315
FGRRES_10784	5.67327	0.872135	0.070315
FGRRES_10013	2.97827	7.1581	0.070315
FGRRES_16703	2.64517	2.88876	0.070315
FGRRES_16153	-3.46638	7.19219	0.070315
FGRRES_08295	3.37289	3.65663	0.0718181
FGRRES_04213	3.13391	8.1997	0.0718181
FGRRES_04933	2.55362	7.40474	0.0725224
FGRRES_01491	3.46319	2.56367	0.0755424
FGRRES_12150_M	3.93091	0.684613	0.0755424
FGRRES_05151	-3.01295	4.1954	0.0764551
FGRRES_08015	6.9992	2.88635	0.0784265
FGRRES_03075	-2.62504	2.85312	0.0784265
FGRRES_09972	5.76248	-0.719615	0.0791295
FGRRES_09825_M	3.20577	6.9943	0.0806787
FGRRES_03346	-4.3229	2.5678	0.0806787
FGRRES_15883_M	2.83884	6.21582	0.0809059
FGRRES_09814	2.40359	5.64142	0.0809141
FGRRES_04443	3.71878	2.52767	0.0809141
FGRRES_17106	5.42352	7.64148	0.0809141
FGRRES_07569	2.81764	3.35422	0.0809141
FGRRES_02269	3.2573	5.34157	0.0810973
FGRRES_02578	5.72949	6.45058	0.0810973
FGRRES_01496	-2.8013	5.51762	0.0810973
FGRRES_16542	3.30431	0.357388	0.0810973
FGRRES_10807	2.61315	5.39476	0.0810973
FGRRES_02688	2.42849	2.1291	0.0810973
FGRRES_02348_M	-4.48574	-0.479673	0.0810973
FGRRES_03152_M	4.30753	6.81426	0.0820889
FGRRES_17232	4.25867	5.19394	0.0826212
FGRRES_13685	2.48564	4.36608	0.0855488
FGRRES_05653	3.69438	9.1434	0.0856701
FGRRES_02516	3.18734	5.16704	0.0856701
FGRRES_09522	2.46336	7.02861	0.0856701
FGRRES_16777	3.35669	7.49736	0.0864764
FGRRES_02139	4.33562	2.007	0.0929524
FGRRES_16176	4.36979	6.2959	0.0932771
FGRRES_05818_M	-3.16991	3.1358	0.0932771
FGRRES_01946	2.5932	4.35548	0.0932771
FGRRES_07742	3.5346	6.53616	0.0932771
FGRRES_07815	4.32891	-1.18672	0.0932771
FGRRES_04635	3.19703	2.05528	0.0932771
FGRRES_13449	4.82772	1.37336	0.0932771
FGRRES_09302	-2.92921	0.601531	0.0932771
FGRRES_03688	4.74365	3.56329	0.0934457
FGRRES_07386	3.1751	1.81934	0.0934905
FGRRES_08792	-2.13856	5.58884	0.0940213
FGRRES_04867	3.59954	-0.894398	0.0940213
FGRRES_04236_M	3.27096	3.29924	0.0963386
FGRRES_16462	2.39147	6.20504	0.0965059
FGRRES_04646_M	7.15525	-0.321037	0.0966906
FGRRES_03619_M	3.62656	3.83767	0.0966906
FGRRES_10428	-4.22964	1.18665	0.0966906
FGRRES_12240	4.13419	4.45922	0.0968309
FGRRES_02908	-2.86526	1.09263	0.0973925
FGRRES_11110	2.61726	4.80479	0.0977813
FGRRES_03278	-3.29171	5.58281	0.0977813
FGRRES_10150	2.50823	4.19025	0.0977813
FGRRES_12704	2.38661	2.68424	0.0980282
FGRRES_00040	3.12789	1.11063	0.0997369
MSTRG.17729	-3.82835	-1.47193	0.100335
FGRRES_11461	4.54454	2.40881	0.102949
FGRRES_11129	2.06865	7.47284	0.103129
FGRRES_07270_M	-3.40817	0.0905755	0.104864
FGRRES_16114	4.2858	6.6094	0.104864
FGRRES_16845	3.02377	7.72113	0.104864
FGRRES_11072	3.55519	3.23513	0.104864
FGRRES_04234	2.64975	5.50584	0.104864
FGRRES_03620	3.6387	4.86307	0.104864
FGRRES_16281	3.85893	1.29926	0.105803
FGRRES_08089	2.98798	5.09993	0.105803
FGRRES_12764	2.31139	4.65544	0.105803
FGRRES_03158	5.0982	-1.09125	0.105803
FGRRES_07684_M	3.84162	-0.0216978	0.105803
FGRRES_17404	4.58295	3.20474	0.108231
FGRRES_03674_M	3.78249	7.99087	0.108231
FGRRES_12977	2.96764	-0.456977	0.10841
FGRRES_02751	-4.23406	6.8597	0.110323
FGRRES_01583	-6.034	4.5766	0.111558
FGRRES_16733	2.80261	8.25554	0.11224
MSTRG.14140	3.64087	4.06328	0.11224
FGRRES_12607	4.4064	5.73905	0.112927
FGRRES_06888	-2.44773	4.89055	0.112927
FGRRES_11171	2.97988	2.10867	0.112927
FGRRES_20114	5.7514	2.98238	0.113284
FGRRES_06367	2.52528	3.85121	0.113284
FGRRES_10623	3.00888	5.76849	0.113929
FGRRES_03344_M	2.64201	6.40968	0.114309
FGRRES_16138_M	3.5712	9.27721	0.114524
FGRRES_16697	2.19035	2.76651	0.114787
FGRRES_04023	-2.18253	5.21156	0.115976
FGRRES_08892	-2.30732	5.33793	0.115976
FGRRES_16873	4.98625	3.20074	0.116552
FGRRES_03894_M	-3.66536	6.6574	0.116552
FGRRES_10170	1.88395	6.08681	0.117675
FGRRES_15182	-3.23079	6.32937	0.11879
FGRRES_03689	3.51878	5.32426	0.11879
FGRRES_06469	-3.64803	8.24269	0.119787
FGRRES_16465	-3.53859	4.29731	0.119885
FGRRES_10539	4.69809	0.0230606	0.120402
FGRRES_20231	4.46193	4.16944	0.120402
FGRRES_20015	2.21336	2.71914	0.120402
FGRRES_04841	2.31365	3.40695	0.120894
FGRRES_04768	-5.53996	-0.195384	0.122443
FGRRES_03511	-3.3121	2.65802	0.123377
FGRRES_03591	-3.95575	0.966662	0.124549
FGRRES_10326	-2.43987	6.43327	0.126273
FGRRES_08875	-2.40417	5.35614	0.128764
FGRRES_12110	6.70814	1.38307	0.129661
FGRRES_01239	2.53092	2.42674	0.129837
FGRRES_16115_M	3.69199	5.28183	0.130117
FGRRES_03120	2.77109	2.89674	0.130117
FGRRES_17329	3.32532	2.01426	0.130117
FGRRES_01588	2.76984	6.14874	0.134949
FGRRES_10676	-2.66761	1.14219	0.135979
FGRRES_04215	-3.28336	3.8718	0.135979
FGRRES_17581	4.31161	-0.853954	0.139878
FGRRES_01846	2.33029	5.70873	0.140148
FGRRES_10593	-3.23188	1.45898	0.143284
FGRRES_06830	3.05417	6.05888	0.143756
FGRRES_11175	3.33434	5.61878	0.143756
FGRRES_06547	2.66122	2.08301	0.144057
FGRRES_10715	5.34677	-0.534294	0.144057
FGRRES_02589	4.22057	2.5532	0.145697
FGRRES_16374	-3.09609	4.16543	0.145717
FGRRES_11822	3.63561	6.1667	0.146611
FGRRES_08844	2.5895	7.24994	0.147051
FGRRES_06656	-2.62134	3.96909	0.147703
FGRRES_00738	2.82231	4.71247	0.150052
FGRRES_17415	-4.19227	-0.882698	0.150052
FGRRES_16670	-2.57678	4.2088	0.151242
FGRRES_01764	2.70584	2.32605	0.152956
FGRRES_12555_M	5.53608	5.70843	0.154018
FGRRES_15858	-2.889	4.17245	0.154101
FGRRES_11411	-2.06236	6.53178	0.154101
FGRRES_02990	-3.81398	0.463565	0.154101
FGRRES_15931	-2.23736	4.59738	0.154101
FGRRES_04824	4.71763	2.43256	0.154101
FGRRES_07895	4.20494	5.22617	0.154524
FGRRES_03306	-4.00743	-1.12386	0.154524
FGRRES_11540	3.3075	3.36149	0.156658
FGRRES_12850	2.27875	3.64684	0.157037
FGRRES_08092	3.65247	5.11581	0.159336
FGRRES_13375	3.24326	-0.247348	0.159336
FGRRES_08348	-2.49699	4.94682	0.160914
FGRRES_02117	-1.94052	10.0103	0.160914
FGRRES_15280	3.16876	0.204837	0.160914
FGRRES_05164	2.3328	6.47935	0.160914
FGRRES_08243_M	3.53232	-0.0341133	0.160914
FGRRES_10543	2.92622	6.28583	0.160914
FGRRES_03025	3.6186	0.112321	0.160914
FGRRES_04180	-2.68892	4.64306	0.160914
FGRRES_13125	3.18861	-0.0306455	0.160914
FGRRES_02627_M	-3.4261	1.46798	0.160914
FGRRES_13442	2.72421	4.79229	0.164016
FGRRES_13432	2.69946	3.93517	0.164079
FGRRES_09137	2.27399	1.96847	0.168983
FGRRES_00017	-4.09906	2.60956	0.168983
FGRRES_02999	2.36675	3.43938	0.168983
FGRRES_17387	3.07661	1.18469	0.168983
FGRRES_03859	4.55293	1.66462	0.168983
FGRRES_00453	4.21721	2.01061	0.171297
FGRRES_10225	-6.2774	0.976498	0.171297
FGRRES_13718	3.28412	2.46217	0.171297
FGRRES_00105_M	5.89506	6.81987	0.171297
FGRRES_08464	-2.85495	5.16289	0.171297
FGRRES_17019	-2.5597	5.53225	0.171297
FGRRES_16300_M	2.42845	6.36124	0.171297
FGRRES_02061	2.97936	3.60591	0.172809
FGRRES_07582	2.72745	4.19664	0.173675
FGRRES_10359	-3.90723	3.71479	0.173858
FGRRES_06784	-2.10749	6.12169	0.17544
FGRRES_03630	3.97342	0.221611	0.176382
FGRRES_03211	2.43016	5.49783	0.176382
FGRRES_17123	2.20137	2.02311	0.176382
FGRRES_09267	3.22596	5.33733	0.176382
FGRRES_02145	3.83135	2.96615	0.176382
FGRRES_07029	2.29332	4.62331	0.176382
FGRRES_02389_M	-3.7289	2.34054	0.176382
FGRRES_11907_M	2.47831	0.642479	0.176661
FGRRES_05841	-4.40293	0.572845	0.177673
FGRRES_11385	4.19709	1.92487	0.17809
FGRRES_05739	2.154	2.61393	0.178253
FGRRES_11505	5.10433	2.64997	0.178253
FGRRES_11130	2.34238	3.15192	0.178253
FGRRES_02918	3.34849	0.94629	0.180308
FGRRES_03913	2.66112	5.17854	0.180935
FGRRES_03927	-1.94388	5.9652	0.180935
FGRRES_09351	-2.47175	4.69608	0.181998
FGRRES_13200	3.76292	-0.642739	0.181998
FGRRES_04475	-3.56314	4.41258	0.182518
FGRRES_08528	-3.30383	0.992148	0.182518
FGRRES_16746	2.62888	2.13635	0.185733
FGRRES_15960	2.42214	4.96765	0.185733
FGRRES_15650	4.72695	2.88018	0.185733
FGRRES_04230	3.00486	3.06699	0.185733
FGRRES_10677	2.3136	7.31235	0.188129
FGRRES_16267	3.6808	2.27309	0.189486
FGRRES_09195	-1.84432	4.9366	0.189863
FGRRES_06561	3.04702	4.53972	0.191104
FGRRES_08682	2.07339	6.88369	0.192689
FGRRES_15472	3.45119	-0.713372	0.194439
FGRRES_17498	-4.40503	1.16355	0.195344
FGRRES_10600	2.79744	4.29844	0.195492
FGRRES_02939	2.36937	2.9793	0.195492
FGRRES_15941	-3.56623	-0.296889	0.199553
FGRRES_05652	-2.77892	5.76152	0.200083
FGRRES_17582	2.9675	3.21872	0.200214
FGRRES_05521	2.94352	5.20258	0.200524
FGRRES_05228	-2.61547	0.135785	0.201267
FGRRES_07838	2.34497	6.15887	0.201267
FGRRES_16027	3.72024	5.87218	0.203133
FGRRES_11991	2.07953	6.28686	0.205232
FGRRES_00412	-2.99798	3.79512	0.21214
FGRRES_20163	-2.64205	5.09004	0.212814
FGRRES_03851	4.62765	4.07521	0.212814
FGRRES_20146	1.69893	6.5386	0.214558
FGRRES_15933	-2.13852	9.58352	0.215813
FGRRES_00434	2.4215	6.98832	0.21596
FGRRES_09056	1.869	5.37488	0.217363
FGRRES_09722	-2.35695	5.99514	0.217363
FGRRES_02585	2.45721	8.0293	0.217363
FGRRES_03554	3.11601	7.05449	0.220048
MSTRG.1282	-2.8572	4.06583	0.223227
FGRRES_16511	3.7387	3.03701	0.223662
FGRRES_07056_M	-3.77225	1.45457	0.223662
FGRRES_11840	-2.29605	3.58548	0.224388
FGRRES_09727	2.10463	3.11115	0.224693
FGRRES_02643_M	-2.46317	2.26388	0.226466
FGRRES_00554	3.09513	9.0564	0.228088
FGRRES_09346	2.94723	-0.21392	0.230381
FGRRES_06509	2.07453	6.37701	0.232742
FGRRES_15828	-2.66645	6.10931	0.233575
FGRRES_15696	2.95373	0.762087	0.233925
FGRRES_11291	2.20904	2.93245	0.234977
FGRRES_03118	-1.98147	5.17264	0.23842
FGRRES_07672	3.8035	2.18075	0.239458
FGRRES_03882	-1.87912	5.6566	0.239501
FGRRES_04796	3.5771	3.91459	0.244982
FGRRES_05294	3.84051	0.135338	0.244982
FGRRES_00465	-2.07951	5.50013	0.245718
FGRRES_09947	-2.46203	6.02672	0.246068
FGRRES_02885	-3.63772	6.12452	0.246526
FGRRES_07639	3.806	-1.44982	0.247002
FGRRES_04763	4.04216	0.00125067	0.24831
FGRRES_17150	2.26327	3.69887	0.248639
FGRRES_01477	2.04044	3.73388	0.24934
FGRRES_15884	2.75058	7.56005	0.250786
FGRRES_12011	2.91071	9.58451	0.250786
FGRRES_09093	2.43077	0.940013	0.250786
FGRRES_06917	2.42041	5.26172	0.251126
FGRRES_00973	-2.16431	5.80971	0.251126
FGRRES_03218	-2.65142	0.262779	0.253701
FGRRES_12862	3.84983	6.71386	0.254269
FGRRES_05928	6.5479	2.08968	0.256228
MSTRG.1529	-2.15442	1.98501	0.256656
FGRRES_08907	2.16833	3.08764	0.256791
FGRRES_13433	2.0799	6.74397	0.263802
FGRRES_11302	-3.8555	-1.28241	0.265673
FGRRES_09083_M	3.20773	3.34231	0.267417
FGRRES_03495_M	-2.26271	4.8314	0.270999
FGRRES_12346_7_M	2.81167	3.55789	0.271086
FGRRES_15689	-2.58169	6.44457	0.271086
FGRRES_09741	2.2885	4.82198	0.272722
FGRRES_11706	-2.87649	3.4194	0.277898
FGRRES_05471	3.59443	1.64326	0.279677
FGRRES_11008	2.85849	1.88672	0.282895
FGRRES_02502	3.24686	5.56455	0.284374
FGRRES_02852	2.1334	5.03797	0.284374
FGRRES_16435	1.61209	4.2667	0.284374
FGRRES_11931_M	2.83546	-0.239375	0.284374
FGRRES_16246_M	-2.53994	5.81185	0.284813
FGRRES_00015	-3.0144	6.0075	0.286329
FGRRES_00426	2.32193	-0.0417882	0.287589
FGRRES_13397	-3.82852	0.548884	0.288191
FGRRES_01763	3.21893	0.927666	0.288191
FGRRES_03897_M	-2.32528	-0.220285	0.289951
FGRRES_01609	-3.59678	4.73629	0.289951
FGRRES_16862	2.16391	1.88683	0.289951
FGRRES_03603	2.00605	3.95835	0.292275
FGRRES_08220	2.60746	2.50959	0.294193
FGRRES_07813	2.97065	-0.788348	0.294193
FGRRES_15874	2.73141	4.04071	0.294193
FGRRES_16331_M	3.32161	3.09067	0.297265
FGRRES_09066	3.70195	4.63229	0.298198
FGRRES_16111_M	2.36322	9.18986	0.298198
FGRRES_13162	-2.36857	5.0307	0.299419
FGRRES_06356	1.86763	4.8351	0.302298
MSTRG.12754	2.5331	0.707257	0.302298
FGRRES_03245_M	-2.72973	2.07895	0.302298
FGRRES_03633	2.43495	3.9005	0.302298
FGRRES_11169	2.52228	5.6891	0.302312
MSTRG.2002	-4.25496	0.87678	0.302436
FGRRES_07886	-2.39264	4.80266	0.303561
FGRRES_05084	2.51504	3.29849	0.309265
FGRRES_13782	3.57783	4.50382	0.309265
FGRRES_01676_M	-2.43674	-0.333158	0.309265
FGRRES_00847	-2.14606	3.34347	0.30966
FGRRES_01126	3.88183	8.70246	0.310744
FGRRES_01587	3.26121	4.65287	0.311054
FGRRES_06597	-2.02813	6.30217	0.313311
FGRRES_04460_M	2.65804	2.1354	0.314466
FGRRES_00413	-3.52032	1.96037	0.315176
FGRRES_08925	2.04905	3.19908	0.31605
FGRRES_17077	2.52478	0.623938	0.316268
FGRRES_07209	-2.35287	9.40661	0.317576
FGRRES_07602	2.69816	1.14558	0.317576
FGRRES_17074_M	4.09714	1.16285	0.317576
FGRRES_03339	4.16624	1.20582	0.317576
FGRRES_13464	-2.38229	2.38818	0.318424
FGRRES_17455	2.29625	-0.139317	0.323711
FGRRES_08893	-1.8286	3.50412	0.323826
FGRRES_07996_M	2.60791	-0.551651	0.324882
FGRRES_01482	-3.18878	2.23081	0.326178
FGRRES_03307	-1.78565	6.46548	0.327757
FGRRES_06076	2.07133	4.25938	0.327938
FGRRES_16352_M	-2.08621	1.56038	0.332248
FGRRES_15853	-2.9877	3.59277	0.332248
FGRRES_12657	2.26607	5.80219	0.332248
FGRRES_03498	3.1014	-0.0801886	0.332248
FGRRES_11253_M	-3.48975	5.28947	0.332433
FGRRES_12053	2.32279	-0.181819	0.337583
FGRRES_04089	-3.27549	-0.795881	0.337583
FGRRES_09726_M	3.00765	2.8197	0.340266
FGRRES_00344_M	-4.02504	3.71213	0.340266
FGRRES_01918	2.09041	4.52083	0.340266
FGRRES_11971	2.72476	0.59862	0.340266
FGRRES_08511	3.70015	8.21266	0.340266
FGRRES_03916	-2.30314	3.46538	0.341398
FGRRES_01458	2.41719	3.3234	0.342512
FGRRES_17532	3.81198	4.23387	0.342512
FGRRES_13757	-3.43702	2.25941	0.342512
FGRRES_07384	2.78797	6.55225	0.342512
FGRRES_16266	2.29512	5.90725	0.345829
FGRRES_12832	-3.69015	4.97791	0.346213
FGRRES_01678	2.16669	3.93609	0.346783
FGRRES_15175	-2.81966	8.04655	0.353121
FGRRES_11944	2.3007	3.85476	0.353765
FGRRES_03006	2.92865	1.29502	0.355768
FGRRES_01677	-2.15144	3.4899	0.35597
FGRRES_13372	-2.61055	0.322301	0.35597
FGRRES_00262_M	-3.9249	-0.637125	0.35597
FGRRES_08090_M	2.38835	4.8527	0.35597
FGRRES_09621	4.21365	3.06805	0.35597
FGRRES_03202	4.49346	3.07395	0.35597
FGRRES_09336	3.37939	4.53505	0.35597
FGRRES_03270_M	1.78275	6.51212	0.35597
MSTRG.6874	2.18088	1.36259	0.36081
FGRRES_03749_M	2.66946	1.36848	0.36081
FGRRES_17056	2.62961	1.79922	0.36081
FGRRES_03448	2.7573	6.12011	0.364764
FGRRES_16402	2.03784	3.91813	0.364764
FGRRES_08942	-2.44668	4.70913	0.364764
FGRRES_12534	2.88827	1.70415	0.365375
FGRRES_15886	-4.50849	3.09076	0.365375
FGRRES_01993	2.28524	3.18278	0.365375
FGRRES_13412	2.94157	4.39298	0.365526
FGRRES_13531_M	2.0244	7.30049	0.36644
FGRRES_12021	2.47954	3.7063	0.368986
FGRRES_03184_M	2.4142	4.9001	0.368986
FGRRES_17459	2.46455	-0.0704583	0.36912
FGRRES_09479	-2.78451	4.43657	0.372516
FGRRES_17485	2.32076	4.24192	0.37286
FGRRES_07354	-3.22726	0.375082	0.37286
FGRRES_05650	-1.67131	4.53382	0.37286
FGRRES_05295	-2.90623	3.25755	0.373868
FGRRES_05825	-3.53837	4.75414	0.376246
FGRRES_06550_M	2.22307	10.4858	0.376378
FGRRES_04954	-3.7754	3.71866	0.376616
FGRRES_03939	-4.07929	3.49562	0.376616
FGRRES_05130	-2.78104	6.00445	0.376791
FGRRES_03598	4.29405	3.17559	0.376791
FGRRES_08269	-2.26935	1.94775	0.377725
FGRRES_00260	6.17463	6.34935	0.377747
FGRRES_17417	-2.49891	5.00898	0.384759
FGRRES_02035	2.69403	0.385711	0.384759
FGRRES_00733	-4.30616	0.487136	0.387368
FGRRES_09213_M	-3.97018	1.67856	0.387521
FGRRES_07907	-2.6318	3.92372	0.387521
MSTRG.8976	1.93049	1.62283	0.387521
FGRRES_04188	-3.14184	3.3677	0.387521
FGRRES_15833	-3.26084	2.03471	0.387521
FGRRES_04522_M	-2.10237	4.58346	0.387521
FGRRES_13996	2.56035	4.2251	0.388177
FGRRES_08076	3.40614	4.82277	0.39406
FGRRES_16852_M	-2.06541	5.41803	0.39406
FGRRES_00055	2.28534	3.06654	0.395706
FGRRES_12999	1.98356	3.37806	0.398465
MSTRG.6881	2.02024	3.83712	0.398465
FGRRES_11174_M	2.5127	7.89403	0.399672
FGRRES_00318	1.86494	2.60132	0.402927
FGRRES_17326	2.43159	2.11126	0.403048
FGRRES_16622_M	-2.80788	1.68052	0.403048
FGRRES_13043_M	-3.61836	3.00697	0.403048
FGRRES_10739	1.93307	5.97414	0.406564
FGRRES_10549	2.17695	2.67984	0.406564
FGRRES_16206	-3.55766	4.00009	0.406564
FGRRES_05838	2.72063	3.42385	0.406624
FGRRES_05846	1.7622	5.30757	0.407269
FGRRES_07761_M	-3.82935	1.02813	0.408385
FGRRES_10470	1.88413	4.60325	0.408385
FGRRES_03565	2.286	8.53196	0.408385
FGRRES_08534	-2.66007	4.74792	0.408385
FGRRES_03070	-3.0959	6.14864	0.408385
FGRRES_02085	2.07247	3.05462	0.408385
FGRRES_02136	-2.14711	8.21441	0.408385
FGRRES_00937	-4.24459	3.28973	0.408385
FGRRES_04969	-3.01813	0.96512	0.408435
FGRRES_04013	-2.39704	3.7103	0.411975
FGRRES_17531	2.56152	4.70046	0.414212
FGRRES_06528	-2.18014	1.55652	0.41556
FGRRES_04742_M	-3.45967	6.02749	0.416482
FGRRES_10962	3.4434	5.37742	0.416652
FGRRES_16755	-2.62935	6.84723	0.419863
FGRRES_02379	-3.74005	3.19984	0.42485
FGRRES_16537	-2.45326	3.99498	0.425062
FGRRES_01608_M	-2.88472	0.451723	0.425062
FGRRES_16329	2.01652	6.67139	0.425062
FGRRES_00606	-3.69983	2.52349	0.426096
FGRRES_03385	3.62908	5.46708	0.426516
FGRRES_10542	2.08292	4.21186	0.428134
FGRRES_03775	-2.74322	2.18676	0.428185
FGRRES_17101_M	2.21874	1.68981	0.428185
FGRRES_04159	1.7968	5.14805	0.428185
FGRRES_02813	-2.89371	2.16275	0.428185
FGRRES_06155_M	-2.53052	0.675426	0.428185
FGRRES_12350	1.89063	3.03894	0.428185
FGRRES_01660	-2.12013	5.62295	0.428185
FGRRES_00415	1.94797	7.28987	0.428797
FGRRES_16753	-2.36853	3.9349	0.428797
FGRRES_03713	-1.97246	1.73956	0.430304
FGRRES_06526	1.64455	4.22969	0.43043
FGRRES_17399	2.13252	1.03217	0.433273
FGRRES_00093_M	-2.88066	5.17206	0.433273
FGRRES_03757	-3.26885	5.01488	0.433273
FGRRES_17452	2.24261	0.451819	0.433686
FGRRES_03146_M	-2.25312	1.59183	0.433686
FGRRES_06062	3.52935	2.25557	0.433686
FGRRES_01719	-4.51485	1.63738	0.433686
FGRRES_17681_M	2.71122	8.29465	0.433785
FGRRES_15709	2.67998	6.18695	0.433785
FGRRES_05017	-4.14562	2.66986	0.433785
FGRRES_01726_M	-3.36198	4.52715	0.433785
FGRRES_02289	3.36434	0.410675	0.433947
FGRRES_04231	1.90787	3.93797	0.433947
FGRRES_09560	1.74577	6.486	0.43415
FGRRES_09074	4.96947	-0.344242	0.436016
FGRRES_08626	1.70565	6.36178	0.436225
FGRRES_03123	3.96953	4.63751	0.436922
FGRRES_15829	-1.78906	4.55131	0.436922
FGRRES_16043	-3.8366	4.4798	0.436922
FGRRES_06629	-2.36245	2.57199	0.436922
FGRRES_04740	2.68139	0.188547	0.437956
FGRRES_08584	-3.74614	4.44517	0.438107
FGRRES_17580_B_M	2.47359	0.296058	0.438107
FGRRES_15725	1.91396	5.39144	0.438107
FGRRES_00069	2.62541	4.41742	0.438107
FGRRES_06983_M	-3.45264	3.3095	0.438391
FGRRES_16911	3.44945	1.15438	0.440226
FGRRES_20101	-4.11247	3.90588	0.440884
FGRRES_01674	-2.48421	8.57708	0.440884
FGRRES_04224	-1.94412	2.32853	0.440884
FGRRES_08094	2.84028	-0.0367852	0.440884
FGRRES_12843	-3.5001	4.25378	0.440884
FGRRES_01450	2.14353	6.04501	0.44146
FGRRES_13693	-3.42798	2.17686	0.442161
FGRRES_09570	2.85249	5.67021	0.442609
FGRRES_00070	2.59813	3.51866	0.442609
FGRRES_16032	2.01701	4.04291	0.442917
FGRRES_08456	-2.15242	4.56622	0.442917
FGRRES_03109	-2.26202	5.99982	0.446502
FGRRES_04074	2.08589	1.81944	0.446845
FGRRES_00203	1.89701	3.14826	0.44723
FGRRES_04563	-2.12892	8.61401	0.44767
FGRRES_13767	-3.5297	4.63623	0.44791
FGRRES_15779	-1.69028	6.12154	0.454257
FGRRES_09224	2.82325	3.41345	0.45496
FGRRES_13788	-1.89192	3.652	0.45496
FGRRES_15938	2.54596	1.53685	0.45632
FGRRES_07748	2.14196	1.43677	0.456444
FGRRES_03185	2.51768	1.53351	0.456444
FGRRES_11143	2.98775	2.0789	0.46098
FGRRES_09171	1.76508	5.26326	0.462522
FGRRES_05763	-1.5471	5.22478	0.462522
MSTRG.15251	-1.77002	2.05066	0.462522
FGRRES_12691	2.28933	5.38864	0.462522
FGRRES_07302	-1.71271	6.77938	0.462522
FGRRES_08736	-1.58076	7.96443	0.462522
FGRRES_02308	-1.92133	3.60745	0.462522
FGRRES_08301_M	-3.51007	0.808803	0.462522
FGRRES_16916	-3.39786	2.25697	0.462902
FGRRES_06632	-2.41291	4.31455	0.462902
FGRRES_16154	3.59452	0.372078	0.462902
FGRRES_17473_M	5.80276	1.47911	0.464865
FGRRES_10051	1.96772	7.51853	0.464865
FGRRES_03003	5.30431	0.997934	0.466694
FGRRES_00876	-1.93656	2.82511	0.467977
FGRRES_12109	-2.93679	2.58002	0.467977
MSTRG.2461	2.46738	0.582524	0.467977
FGRRES_11367	4.67373	3.28951	0.467977
FGRRES_00004	4.57277	0.592031	0.467977
FGRRES_09718	1.80031	3.44168	0.467977
FGRRES_08943	-2.60846	5.87861	0.46827
FGRRES_00470	-1.84743	6.18	0.46827
FGRRES_00605	-3.57621	2.70175	0.46827
FGRRES_11368	3.08976	6.8415	0.470043
FGRRES_17022	1.81327	2.67192	0.470043
FGRRES_02069	-1.78239	6.08536	0.470249
FGRRES_09058	1.8066	5.08229	0.470249
FGRRES_03967	2.3304	3.48661	0.470249
FGRRES_11393	-4.03921	2.02232	0.470993
MSTRG.690	1.81893	3.86906	0.471605
FGRRES_11691	-3.56943	3.97392	0.471605
FGRRES_11704	2.61606	2.92948	0.471605
FGRRES_07758	-2.65773	4.32682	0.472403
FGRRES_17533	1.94465	1.56388	0.472534
FGRRES_15009	3.01478	3.98649	0.472534
FGRRES_03272	6.04256	5.38435	0.472534
FGRRES_03463	-2.53393	3.34933	0.481711
FGRRES_03671_M	3.31093	2.06733	0.482269
FGRRES_04142	-3.45782	1.74627	0.483465
FGRRES_09170	2.19739	6.42867	0.483465
FGRRES_08091_M	2.72634	6.20798	0.483465
FGRRES_08681	2.28766	0.367852	0.483465
FGRRES_11574	2.94573	-0.823902	0.483465
FGRRES_09821	3.08324	-0.0698545	0.483465
FGRRES_09081	4.29071	4.15728	0.483465
FGRRES_12783	-3.00449	4.34637	0.483465
FGRRES_08959_M	1.848	1.77941	0.483465
FGRRES_08894	-2.07973	4.69808	0.483465
FGRRES_10455	-2.08815	3.97024	0.483465
FGRRES_16525	-3.4477	2.44643	0.483465
FGRRES_07936_M	-3.16173	3.56581	0.483465
FGRRES_05819	-2.32291	-0.335029	0.483505
FGRRES_03493	-3.2336	1.30928	0.483506
FGRRES_17253	-3.43703	2.28804	0.488784
FGRRES_00773	2.94796	0.423045	0.488784
FGRRES_16287	-4.16271	1.1796	0.488784
FGRRES_06772_M	2.09618	2.53307	0.48954
FGRRES_07743	2.18385	6.82176	0.490194
FGRRES_03954	5.44501	2.1873	0.490289
FGRRES_02111	-1.6334	9.59254	0.490289
FGRRES_00381	-3.85051	2.34359	0.491199
FGRRES_00885	-1.62337	4.13828	0.492863
FGRRES_03010_M	-2.03907	3.03867	0.494638
FGRRES_08012	2.91089	4.17777	0.49465
FGRRES_16397	-3.06028	3.44272	0.49465
FGRRES_01143	2.27983	0.332871	0.498553
FGRRES_03788	-2.5519	1.56777	0.498716
FGRRES_01626	-4.59145	1.28697	0.499094
FGRRES_05160	2.36583	6.8391	0.500495
FGRRES_04758	2.53171	1.56214	0.501275
FGRRES_02163	1.69232	7.26412	0.501275
FGRRES_10967	-1.6663	5.09356	0.501617
FGRRES_02249	6.48637	5.07744	0.503565
FGRRES_11328	-3.30515	0.441826	0.503565
FGRRES_05353	-3.24178	2.73632	0.504247
FGRRES_03371	-2.10479	5.48484	0.506944
FGRRES_03829	1.6421	3.74739	0.506944
FGRRES_03696_M	3.0654	3.64619	0.506944
FGRRES_07759_M	-4.7179	2.87501	0.507524
FGRRES_10018	-2.33567	2.39015	0.507524
FGRRES_02840	2.34145	0.836145	0.507546
FGRRES_09072	2.93736	6.37748	0.512698
FGRRES_02248_M	5.95628	5.46481	0.513064
FGRRES_12935	-3.44013	3.40368	0.513064
FGRRES_13184	-3.90489	1.27902	0.513921
FGRRES_15013	1.60477	3.58448	0.513921
FGRRES_02933	2.15154	3.04348	0.513921
FGRRES_01015	2.97217	5.7756	0.514323
FGRRES_06536	2.75616	1.49668	0.515433
FGRRES_20364	-3.74167	3.11602	0.515433
FGRRES_08318	-3.37962	2.73035	0.515433
FGRRES_03434	-3.33457	2.30605	0.515433
FGRRES_06519	-3.78591	0.323592	0.515853
FGRRES_00483	2.78856	6.65059	0.515853
FGRRES_08458	-1.78414	5.15317	0.515853
FGRRES_04422	-3.33063	4.25774	0.515853
FGRRES_11112	2.06782	0.556703	0.516361
FGRRES_03046	1.74028	13.3109	0.516361
FGRRES_15644	-3.42634	4.5144	0.521296
FGRRES_08374	-4.13279	2.29371	0.521296
MSTRG.13094	2.19846	0.725565	0.521296
FGRRES_15560	1.76607	2.54026	0.521296
FGRRES_08317_M	-3.79548	2.58604	0.521296
FGRRES_07442	1.57654	3.37878	0.522809
FGRRES_11366	4.77818	3.21756	0.522809
FGRRES_02225	2.62253	5.98395	0.523733
FGRRES_09477	2.67517	5.89139	0.523995
FGRRES_01213	-1.77376	3.42264	0.524133
FGRRES_01827	-2.48335	3.5109	0.526548
FGRRES_04654	2.645	0.556929	0.526717
FGRRES_07645	-2.91599	4.76941	0.526717
FGRRES_15642	-3.74954	3.76405	0.526717
FGRRES_05039	1.80489	5.19906	0.526717
FGRRES_05976	-3.44922	1.14771	0.526717
FGRRES_03762	-2.3197	6.64538	0.528153
FGRRES_10513_M	1.93143	5.99731	0.532858
FGRRES_03087_M	-3.62071	1.8968	0.532858
FGRRES_01070_M	1.79274	6.3011	0.533015
FGRRES_17549	2.74478	6.826	0.534747
FGRRES_11000_M	2.00004	-0.0972478	0.534747
FGRRES_02355	2.45887	4.75555	0.534747
FGRRES_07723	3.44069	-0.281689	0.534747
FGRRES_10125	2.33339	8.32746	0.534747
FGRRES_06520	-4.62223	0.454597	0.534747
FGRRES_06470	2.49387	0.2067	0.534747
FGRRES_03803_M	1.59192	7.30813	0.534747
FGRRES_04731	-2.54537	-9.6745e-05	0.534747
FGRRES_00602	1.98814	3.15591	0.534747
FGRRES_13155	2.32469	0.181566	0.535492
FGRRES_11150	-3.31568	3.10051	0.537978
FGRRES_13958	2.33156	2.76144	0.53809
FGRRES_07780	-2.66577	0.416089	0.53809
FGRRES_00578	-2.05121	4.87681	0.540683
FGRRES_04677	3.20801	1.73039	0.541877
FGRRES_16350	-1.71985	3.39033	0.547553
FGRRES_16650	1.57748	5.30423	0.548631
FGRRES_04810	2.52716	4.42981	0.554465
FGRRES_11125	-1.732	4.20122	0.554603
FGRRES_03758	-2.87012	-1.11035	0.554603
FGRRES_17372	1.92481	4.98169	0.554603
FGRRES_00137	-3.45111	1.13792	0.554603
FGRRES_09439_M	1.60665	3.60095	0.560518
FGRRES_02201	2.75835	0.655251	0.562543
FGRRES_07522	1.7743	2.44881	0.562633
FGRRES_17674	-2.34548	5.62929	0.564033
FGRRES_04550_M	-3.02841	0.67582	0.564033
FGRRES_05020	-3.30007	1.2655	0.564762
FGRRES_09343_M	-2.80798	2.77658	0.565759
FGRRES_06142	-1.73759	4.16011	0.569807
FGRRES_13848_M	1.48253	5.95441	0.569846
FGRRES_03264	2.0972	8.15741	0.569846
FGRRES_16695	1.9714	6.67235	0.569846
FGRRES_05397	2.09742	5.23745	0.569846
FGRRES_10224	3.1608	7.25658	0.569923
FGRRES_17109	-2.34993	6.29707	0.570003
FGRRES_02853	-2.26219	1.54482	0.570016
FGRRES_17304	-2.58839	3.40802	0.570557
FGRRES_09146_M	2.47484	10.099	0.572113
FGRRES_11675	2.32662	2.04145	0.572113
FGRRES_04760_M	1.97979	4.91113	0.575987
FGRRES_02469	-1.51594	9.16633	0.577609
FGRRES_16095	-2.29834	3.17641	0.578342
FGRRES_15533	-2.93698	3.4184	0.578342
FGRRES_16821_M	1.87835	1.44837	0.578342
FGRRES_16215	2.22267	1.74419	0.578342
FGRRES_07435	-2.80502	2.1029	0.579482
FGRRES_15396	2.42819	0.142914	0.584752
FGRRES_13165	-3.39363	3.34668	0.585887
FGRRES_01922	-1.70636	4.10115	0.585887
FGRRES_04458	5.97331	4.66715	0.585887
FGRRES_11126	-3.57783	2.31415	0.591195
FGRRES_10617	2.25084	5.21424	0.591195
FGRRES_20176	2.69444	0.286197	0.591195
FGRRES_13834	2.03876	1.30385	0.591195
FGRRES_04368	1.69548	4.82415	0.591195
FGRRES_04021	-3.42618	1.89868	0.597217
FGRRES_16668	-1.54676	5.87021	0.59791
FGRRES_10582	1.8363	3.20432	0.59901
FGRRES_04894	2.37707	1.02172	0.604204
FGRRES_13997	2.37528	1.14342	0.604625
FGRRES_06087	1.94968	3.77653	0.604625
FGRRES_05159	2.08763	7.57423	0.604625
FGRRES_04370	1.65095	4.06139	0.604733
FGRRES_13689	1.8963	6.84818	0.604733
FGRRES_03837_M	-3.23852	1.06951	0.604733
FGRRES_16113	1.76538	4.72227	0.604733
FGRRES_08264	1.87562	2.38072	0.604733
FGRRES_13230	-1.73104	4.34428	0.604733
FGRRES_03614	1.99145	1.23029	0.604733
FGRRES_11166	2.86193	3.49336	0.60581
FGRRES_00598	-1.92486	5.53528	0.608099
FGRRES_15497	2.13791	0.116516	0.608099
FGRRES_07887	2.27426	2.66681	0.611034
FGRRES_04683	1.86202	2.73097	0.615225
FGRRES_04783	1.68904	2.58324	0.615225
FGRRES_03030_M	-1.71642	3.14452	0.616745
FGRRES_06140	-3.03063	2.78621	0.619461
FGRRES_04461	1.67431	2.27236	0.619461
FGRRES_05382	-1.54581	2.8576	0.619734
FGRRES_04059_M	-2.4364	-0.140629	0.620499
FGRRES_07446	2.10688	5.6692	0.620679
FGRRES_13979	2.03722	1.03354	0.623043
FGRRES_16436	2.14225	2.45855	0.624546
FGRRES_02109	-1.7188	1.32005	0.632194
FGRRES_11016	-2.27688	2.96289	0.632537
FGRRES_03806	1.90833	0.589622	0.633668
FGRRES_09609	1.5771	2.95543	0.633668
FGRRES_09523	-2.39743	0.0777784	0.637525
FGRRES_05817	1.72101	1.72625	0.637525
FGRRES_03738	-1.88153	5.2699	0.637525
FGRRES_10579	-2.49335	0.964565	0.637525
FGRRES_16280	2.49143	2.89676	0.637525
FGRRES_08739_M	1.80046	7.65152	0.637525
FGRRES_11324	-2.45098	-0.0478489	0.637525
FGRRES_01127_M	2.05256	0.96893	0.637525
FGRRES_12056	1.82124	5.54514	0.63888
FGRRES_16662	-1.70706	4.8259	0.63888
FGRRES_09622	-3.00419	1.37939	0.63888
FGRRES_07785	-2.78862	5.37583	0.63888
FGRRES_16534	2.26207	3.85148	0.641132
FGRRES_00231	-1.68734	2.7932	0.64137
FGRRES_07656	-3.16078	3.19003	0.64137
FGRRES_10576	-2.67743	0.404568	0.64137
FGRRES_17301	-1.91922	4.89348	0.64137
FGRRES_07762	-3.51837	1.51503	0.643872
FGRRES_07643	-2.47493	3.42029	0.64434
FGRRES_10434	-3.44723	0.862906	0.645206
FGRRES_16296	-1.7278	5.02895	0.645396
MSTRG.16464	1.49332	4.2581	0.645663
FGRRES_13741	2.6114	2.42633	0.647763
FGRRES_02468_M	-2.08061	2.44816	0.653007
FGRRES_11341	2.61835	3.19996	0.653213
FGRRES_11219	-2.17539	4.25169	0.654041
MSTRG.15259	-1.91538	1.7224	0.655055
FGRRES_17457	-2.01178	1.05508	0.655101
FGRRES_07558	5.10355	11.0054	0.655286
FGRRES_15985	-1.8954	3.03217	0.656432
FGRRES_02422	-3.15228	2.59229	0.656779
FGRRES_03763_M	-4.08958	0.515594	0.658166
FGRRES_03169	-2.02971	0.707396	0.658166
FGRRES_03825	2.15367	6.95801	0.660324
FGRRES_10597	1.87277	1.78101	0.661131
FGRRES_16265_M	1.7646	3.22644	0.66417
FGRRES_05714	1.691	3.44337	0.671663
FGRRES_12377	-3.7358	1.5781	0.671663
FGRRES_02689	1.66326	6.26777	0.671857
FGRRES_01681	-1.50968	5.20832	0.675168
FGRRES_01373	-1.69643	6.3234	0.675606
FGRRES_02059	1.90793	1.04272	0.678693
FGRRES_02332	1.85319	3.63404	0.678693
FGRRES_04932	1.94047	2.37999	0.67958
FGRRES_00347	-2.44413	3.04885	0.680402
FGRRES_15735	1.48465	5.45903	0.681582
FGRRES_13526	-1.52528	3.40966	0.681582
FGRRES_10783	1.55556	4.41841	0.687445
FGRRES_13392	2.29283	4.72935	0.687445
FGRRES_08999	1.91479	3.87553	0.687445
FGRRES_03332_M	-1.66051	3.77677	0.687445
FGRRES_02118	-1.45609	6.90687	0.689246
FGRRES_02114	-1.63932	11.2513	0.690167
FGRRES_17606	1.83371	5.03122	0.690426
FGRRES_10712	2.47055	2.15674	0.69499
FGRRES_12121	-1.77132	1.35708	0.695053
FGRRES_09141_M	-1.50491	5.01188	0.695053
FGRRES_03938	-2.44217	0.262821	0.696301
FGRRES_10687	-2.34639	4.08625	0.697928
FGRRES_01485	-1.38528	5.92274	0.698769
FGRRES_02686	-2.18776	5.2573	0.700421
FGRRES_01034	-2.10792	2.12172	0.700421
FGRRES_02401_M	-1.84792	1.62352	0.700822
FGRRES_10026	-1.78879	3.27483	0.702953
FGRRES_02427	-2.60515	5.37049	0.704624
FGRRES_03288	-2.10385	4.78665	0.706176
FGRRES_02847	2.42413	4.28966	0.706176
FGRRES_06549	1.58955	9.52255	0.706176
FGRRES_08364	-2.9465	2.06578	0.706176
FGRRES_13829	1.53969	2.7214	0.711755
FGRRES_02203	-1.99212	4.2888	0.7144
FGRRES_16130	-2.89785	3.68801	0.721933
FGRRES_20294	1.75368	5.13914	0.723726
FGRRES_07880	2.21245	3.95886	0.724535
FGRRES_04761_M	2.33668	3.92955	0.725069
FGRRES_02568	-2.40476	3.32366	0.725069
FGRRES_08795	-1.92577	5.7419	0.725069
FGRRES_05548	-3.16527	2.45499	0.725069
FGRRES_09608	1.82661	7.10096	0.725069
FGRRES_08024	-2.30875	-0.0648145	0.725069
FGRRES_17616_M	1.77882	5.31202	0.726187
FGRRES_05155	2.34909	0.253465	0.726187
FGRRES_17630	3.14743	7.2422	0.727683
FGRRES_04572	-1.9671	2.85968	0.730194
FGRRES_13619	-2.05329	4.78063	0.733082
FGRRES_13984	-1.87981	-0.431312	0.733548
FGRRES_10684_M	2.52599	1.76918	0.733548
MSTRG.12677	1.98198	0.697548	0.733548
FGRRES_07160	1.89485	6.4955	0.733548
FGRRES_05868	2.51477	6.05877	0.734309
FGRRES_02285	2.09261	5.42853	0.738089
FGRRES_20253	-2.02905	2.24803	0.739233
FGRRES_08183	1.99823	0.842951	0.739233
FGRRES_09679	-2.63328	3.74443	0.739233
FGRRES_06328	2.26652	7.32141	0.741821
FGRRES_03357	-3.06316	0.799942	0.741821
FGRRES_09073	1.80298	1.25324	0.741821
FGRRES_16885	2.32028	-0.147142	0.741821
FGRRES_12213_M	2.58436	2.12743	0.741821
FGRRES_16891	-2.50586	-0.886294	0.741821
FGRRES_02152_M	1.59459	6.25461	0.741821
FGRRES_15026	-2.34282	0.554946	0.741821
FGRRES_07792	2.07133	1.41143	0.741821
FGRRES_03139	1.97591	0.436505	0.741821
FGRRES_07578	-1.63655	7.36121	0.741821
FGRRES_03710	-2.52244	2.54013	0.74209
FGRRES_03911	-2.45013	5.23056	0.745962
FGRRES_17545	2.45464	-0.211112	0.74771
FGRRES_07478	1.60911	5.78695	0.74771
FGRRES_05330	-1.92881	3.11587	0.74771
FGRRES_03099_M	2.35291	4.75751	0.750758
FGRRES_02004	1.73432	6.3488	0.750758
FGRRES_02075	-1.7472	7.07798	0.750758
FGRRES_03276	-1.97914	1.56618	0.751152
FGRRES_13088	2.14722	0.12554	0.752262
FGRRES_00681	1.82494	4.26258	0.752262
FGRRES_00714	1.65931	6.7695	0.752262
FGRRES_07390	1.86946	6.29092	0.752262
FGRRES_01769	-1.59374	1.5117	0.75424
FGRRES_15208	-3.47208	2.44539	0.759457
FGRRES_04657	-2.70432	2.4112	0.75948
FGRRES_08847	1.80681	7.90004	0.75948
FGRRES_10222	1.81368	8.3289	0.75948
FGRRES_02177	-2.97211	4.28868	0.75948
FGRRES_20102	2.09227	1.22565	0.763097
FGRRES_11515	2.33369	2.56219	0.767386
FGRRES_08482	-2.9875	2.85453	0.768083
FGRRES_11753	-2.01784	2.27826	0.771968
FGRRES_10424	-1.48785	5.90963	0.772476
MSTRG.11349	2.01439	0.295448	0.772575
FGRRES_02034	2.39936	1.30318	0.774441
FGRRES_17727	-1.74214	3.12261	0.774813
MSTRG.17566	-2.31431	1.9536	0.774813
FGRRES_03048	-2.37645	4.24432	0.774813
FGRRES_01455_M	-1.57128	4.45004	0.774813
FGRRES_02522	1.72232	6.7217	0.783018
FGRRES_12857_8_M	-1.68177	8.94757	0.786592
FGRRES_20306	-2.02411	0.490386	0.78892
FGRRES_10994	2.00556	1.22791	0.79026
FGRRES_02216	1.72982	4.21231	0.791408
FGRRES_13519	1.62057	5.55844	0.791599
FGRRES_16636	-1.60397	3.80734	0.791599
FGRRES_07574_M	-2.39945	1.55627	0.792485
FGRRES_02315	2.47241	3.82319	0.794754
FGRRES_01114	-3.22314	2.80306	0.797746
FGRRES_09293_M	-2.21499	2.12939	0.797746
FGRRES_03066_M	-1.66468	7.84254	0.797746
FGRRES_08119	1.80284	4.15613	0.797746
FGRRES_09311	-1.50679	4.81756	0.797746
FGRRES_15167	-2.58558	4.07626	0.797746
FGRRES_10483	2.64749	2.62418	0.797746
FGRRES_03502_M	1.76101	5.48733	0.797746
FGRRES_03673	1.59975	5.65817	0.797746
FGRRES_07709_M	2.38892	1.71726	0.797746
FGRRES_09142	-1.41141	4.51562	0.798647
FGRRES_10601	1.54543	5.3642	0.798741
FGRRES_04627	2.18847	3.51629	0.798741
FGRRES_12821	-1.69625	2.72824	0.798741
FGRRES_09719	-1.5038	7.59678	0.798741
FGRRES_03528	-3.43407	2.06192	0.799893
FGRRES_04630	-1.60641	2.63476	0.799893
FGRRES_06538	-1.85817	5.1062	0.802678
FGRRES_02948	-1.99315	3.06685	0.802678
FGRRES_02861	-1.89156	5.22843	0.804208
FGRRES_16906	2.70626	5.84559	0.804305
FGRRES_15697	-1.99828	2.76686	0.804576
FGRRES_04616	-1.93582	0.952477	0.804632
FGRRES_13098	2.03697	5.55508	0.80498
FGRRES_15265	-2.9241	4.23744	0.80498
FGRRES_00457	1.82047	2.23146	0.805671
FGRRES_12548	2.02813	1.14507	0.807052
FGRRES_03989	-1.99758	0.182272	0.807251
FGRRES_04002	1.54893	8.11863	0.807251
FGRRES_02354	1.54749	2.29087	0.812486
FGRRES_01142	1.43593	6.0979	0.812869
FGRRES_03256	-1.66948	5.5433	0.812869
FGRRES_16131	-1.542	2.01528	0.823874
FGRRES_10618	2.31559	9.21714	0.823874
FGRRES_02560	1.56541	3.13903	0.823874
FGRRES_05672	1.53143	1.42582	0.823874
FGRRES_06392_M	-1.42811	8.20638	0.824289
FGRRES_04658_M	-2.25761	3.28161	0.824289
FGRRES_03920	2.83836	2.0252	0.82452
FGRRES_02164	-1.83615	-0.256252	0.82452
FGRRES_00992	-2.58321	3.55709	0.826827
FGRRES_11546	-2.11177	-0.102345	0.827557
FGRRES_13976	-1.4385	5.50782	0.827557
FGRRES_04014	-2.84106	1.6022	0.827557
FGRRES_04197	-1.74066	6.09449	0.827557
MSTRG.17027	2.97528	0.965816	0.827725
FGRRES_17424	-3.32728	-0.346491	0.82792
FGRRES_03697_M	2.912	2.98053	0.828013
FGRRES_05245	-1.35735	6.93176	0.828013
FGRRES_03544_M	-2.66362	10.3109	0.828013
FGRRES_12745	2.1382	7.11146	0.828013
FGRRES_11192	1.95757	8.60595	0.828092
MSTRG.1563	1.53418	3.62891	0.830032
FGRRES_03028_M	1.63142	7.46251	0.830032
FGRRES_10444	2.94412	-0.297738	0.830032
FGRRES_16274_M	-2.55776	2.16565	0.830032
FGRRES_07821	2.89031	5.45984	0.830032
FGRRES_20298	-2.36266	1.82107	0.83603
FGRRES_05594	1.45757	5.07413	0.837119
FGRRES_17010	-1.41272	3.37779	0.838915
FGRRES_08281_M	-1.74048	2.82937	0.838915
FGRRES_09176	-1.4877	3.14033	0.838915
FGRRES_04193	1.50999	5.21247	0.838915
FGRRES_15957	2.8869	3.68719	0.840978
FGRRES_01731	-1.51667	4.10483	0.844331
FGRRES_02112	-1.59153	1.734	0.846748
FGRRES_16343_M	1.47309	4.24373	0.846748
FGRRES_15799	1.76151	3.27875	0.847342
FGRRES_16896	-2.22731	4.55322	0.848124
FGRRES_10804	1.39617	6.28143	0.848222
FGRRES_03725	1.80346	5.17732	0.851631
FGRRES_03664	-2.08085	2.00796	0.851631
FGRRES_12591	1.54271	1.58166	0.851631
FGRRES_07502_M	-1.50512	3.24904	0.856798
FGRRES_03680	2.14881	3.95267	0.857399
FGRRES_01862	1.7777	1.50749	0.861377
FGRRES_02878	-1.59612	6.05619	0.861981
FGRRES_20304	2.07692	0.842008	0.867747
FGRRES_04063	1.90604	5.62009	0.870042
FGRRES_16340_M	-1.56234	9.58311	0.877361
MSTRG.3298	1.60176	2.77241	0.878894
FGRRES_17167	1.83441	6.38099	0.878918
FGRRES_02314	2.00395	6.92957	0.883796
FGRRES_00783	-2.05078	0.612615	0.883796
FGRRES_12403_M	-1.84669	1.90909	0.883796
FGRRES_03186	-1.93314	0.569197	0.884332
FGRRES_07162_M	1.48294	5.99743	0.885056
FGRRES_08597	1.49152	3.48742	0.885056
FGRRES_04733	-1.56845	4.3182	0.888582
FGRRES_10408_M	1.58041	0.994853	0.892194
FGRRES_06039	-1.65545	8.80168	0.892283
FGRRES_07896	-1.6758	3.47056	0.892283
FGRRES_00224	1.74063	8.13538	0.892283
FGRRES_03960	2.21561	1.43238	0.892283
FGRRES_07485	1.49042	3.6272	0.892283
FGRRES_13509	1.38115	8.63757	0.892283
FGRRES_03811	2.03706	4.29542	0.895352
FGRRES_00642	-1.49313	6.54558	0.895352
FGRRES_01404	1.63893	6.9604	0.896321
FGRRES_03744	1.79066	5.86213	0.900786
FGRRES_02958_M	1.93517	4.222	0.902525
FGRRES_10859	-1.64609	4.91651	0.905129
MSTRG.17065	-1.93342	0.269439	0.905701
FGRRES_15242	2.35894	1.73826	0.905845
FGRRES_11135	1.8608	5.80338	0.906955
FGRRES_04710	1.57614	2.54252	0.906955
FGRRES_02390	1.5309	1.88083	0.907284
FGRRES_17383	-2.49347	0.870795	0.907284
FGRRES_02418	2.52568	1.30751	0.908079
FGRRES_04911	1.47807	5.22917	0.908909
FGRRES_16075	1.94014	3.36711	0.910094
FGRRES_12387	3.83203	1.26339	0.911309
FGRRES_03819	2.25767	1.33503	0.911309
FGRRES_12522_M	2.31752	1.33771	0.911309
FGRRES_12519	-2.10264	3.10097	0.915664
FGRRES_01476	-1.40803	6.14762	0.915664
FGRRES_03143	-2.02977	4.37502	0.919555
FGRRES_10636	1.84731	8.54228	0.919555
FGRRES_04872	-1.69225	0.526433	0.919555
FGRRES_16557	1.44398	5.76971	0.919555
FGRRES_09352_M	-2.13649	0.471037	0.919555
FGRRES_03269	2.87259	6.24538	0.919555
FGRRES_09214	-1.57622	3.66911	0.919555
FGRRES_05085	1.55538	3.71998	0.919622
FGRRES_01730	-3.06952	1.2779	0.919622
FGRRES_08351	-1.95488	7.50175	0.91996
FGRRES_11266	1.49709	2.44811	0.920056
FGRRES_13648	-1.86706	0.965895	0.921202
FGRRES_12079	-1.79041	1.66432	0.923627
FGRRES_02162	-1.52922	6.61601	0.926106
FGRRES_11814	1.68261	3.76208	0.926106
FGRRES_11146	3.03072	4.40342	0.933659
FGRRES_16148	1.91547	0.777499	0.933659
FGRRES_04804	-1.51258	1.65908	0.934322
FGRRES_11022	-1.65589	0.0609851	0.934586
FGRRES_15727	-1.96159	0.256217	0.934586
FGRRES_10375	2.77329	3.68262	0.938747
FGRRES_16216	-2.77174	1.78256	0.938747
FGRRES_13573	-1.8084	-0.910841	0.94225
FGRRES_01718	-2.55919	0.667573	0.945157
FGRRES_01286	1.59254	1.44748	0.945157
FGRRES_07680	1.64013	7.01639	0.945157
FGRRES_16225	1.74771	4.29635	0.945157
FGRRES_05440	-1.63388	7.64309	0.945681
FGRRES_02817	1.60923	3.00644	0.946617
FGRRES_03934_M	-1.87394	4.39658	0.946617
FGRRES_12012	1.72927	9.11196	0.947357
MSTRG.17445	-1.70883	-0.594973	0.950835
FGRRES_03969	1.92774	9.79026	0.950835
FGRRES_02098	1.43498	5.89321	0.951468
FGRRES_16353	-1.93353	4.13807	0.952288
FGRRES_06201	-1.87835	3.85134	0.952288
FGRRES_04801	1.87882	0.311821	0.952288
FGRRES_10629	-2.00549	6.77389	0.958114
FGRRES_01311	2.39697	5.90521	0.958359
FGRRES_10759	1.76492	5.45666	0.958557
FGRRES_15446	-2.64335	3.63388	0.958557
FGRRES_01868	-1.75764	0.153095	0.965805
FGRRES_00018	1.53225	5.27988	0.966596
FGRRES_16722	1.50045	4.21037	0.966753
FGRRES_02147	-1.55727	4.10323	0.966753
FGRRES_05990	1.45056	4.60295	0.967164
FGRRES_02961	-1.72929	3.20383	0.968826
FGRRES_16843	4.03779	2.17678	0.969905
FGRRES_05597	1.96333	3.65569	0.969905
FGRRES_16082	1.73887	3.9939	0.972391
FGRRES_04942	-2.39518	1.74898	0.973954
FGRRES_16907	2.59916	6.81718	0.975485
FGRRES_01266	1.69001	3.84004	0.976521
FGRRES_03853	-1.44773	6.01849	0.976521
FGRRES_01596	2.43866	4.3808	0.977969
FGRRES_11178_M	1.58772	-0.0120004	0.982711
FGRRES_10592	1.95844	3.48088	0.98441
FGRRES_04795	1.85441	6.19876	0.98441
FGRRES_01838	1.42424	5.22973	0.986135
FGRRES_16098	-1.69438	4.01517	0.986135
FGRRES_06689	-1.47056	4.18493	0.988901
FGRRES_11909	1.40984	9.85776	0.993631
FGRRES_13324	1.6491	4.42525	0.993631
FGRRES_09169	-1.49536	4.81764	0.993631
FGRRES_08809	1.55946	4.83918	0.993631
FGRRES_17493	-1.8257	6.64969	0.993631
FGRRES_17087	-1.66361	2.40306	0.993631
MSTRG.4664	1.77232	4.00517	0.994485
MSTRG.2283	2.45006	1.45637	0.999998
FGRRES_16319	-2.81121	0.716808	0.999998
FGRRES_02155	1.82379	0.701308	0.999998
FGRRES_11184	3.18991	4.8737	0.999998
FGRRES_11321	-1.83994	2.06886	0.999998
MSTRG.13294	-1.72292	-0.0678487	0.999998
FGRRES_03520	1.87094	3.88538	0.999998
FGRRES_20077	1.54022	4.6614	0.999998
FGRRES_16844_M	1.95135	2.62649	0.999998
FGRRES_02168	-2.78963	3.43688	0.999998
FGRRES_11729	-1.45514	7.84548	0.999998
FGRRES_11040	-1.61308	0.825892	0.999998
FGRRES_02221	1.85885	2.01264	0.999998
FGRRES_13314	1.48185	7.07347	0.999998
FGRRES_04051_M	-2.51405	4.29507	0.999998
FGRRES_01759	-2.752	2.13273	0.999998
FGRRES_02843	2.7384	1.45921	0.999998
FGRRES_06539	-1.38387	6.08639	0.999998
FGRRES_07644	-1.54755	1.87833	0.999998
MSTRG.17792	1.46082	1.62123	0.999998
MSTRG.11593	1.65595	1.66299	0.999998
FGRRES_08467	1.62625	5.44911	0.999998
FGRRES_03510	-2.86697	1.88558	0.999998
FGRRES_07255	1.76063	4.21842	0.999998
FGRRES_05097_M	1.55182	0.0181799	0.999998
FGRRES_16922	-1.49038	4.37111	0.999998
FGRRES_07348	-1.5058	0.679316	0.999998
FGRRES_08909	1.9479	3.60019	0.999998
FGRRES_01767	1.54131	12.1387	0.999998
FGRRES_03846	1.73453	4.78282	0.999998
FGRRES_11026	-1.82371	0.671764	0.999998
FGRRES_11748	2.32531	0.848426	0.999998
FGRRES_06619	-1.52175	8.09751	0.999998
FGRRES_16129	-1.36802	3.02448	0.999998
FGRRES_05486	1.79299	4.54096	0.999998
FGRRES_04239_M	2.01232	8.15777	0.999998
FGRRES_12401	2.11955	-0.254399	0.999998
FGRRES_11054	-1.49523	6.7956	0.999998
FGRRES_15899_M	1.67625	2.6895	0.999998
FGRRES_03400	1.36004	4.25699	0.999998
FGRRES_02920	1.68077	1.54381	0.999998
FGRRES_05974	-2.55376	4.34657	0.999998
MSTRG.8643	1.77814	1.21522	0.999998
FGRRES_03172	2.76432	6.77389	0.999998
FGRRES_15341	-2.52913	3.56467	0.999998
FGRRES_04993	-1.90956	2.25396	0.999998
FGRRES_00769	2.17965	8.40384	0.999998
FGRRES_07773_M	-1.49447	1.86323	0.999998
FGRRES_04916	1.5586	6.81952	0.999998
FGRRES_08375	-1.61317	8.83337	0.999998
FGRRES_12497	1.75714	1.41052	0.999998
FGRRES_13892	-1.59847	6.88795	0.999998
FGRRES_07925	2.44692	5.94425	0.999998
FGRRES_16887	1.55474	7.27403	0.999998
FGRRES_16964_M	1.59714	3.91496	0.999998
FGRRES_02208	-2.31635	6.35005	0.999998
FGRRES_07554	1.60224	8.4371	0.999998
FGRRES_03054	1.60484	2.83316	0.999998
FGRRES_10659	-1.99149	4.07673	0.999998
FGRRES_11377	1.60182	5.14815	0.999998
MSTRG.188	-1.65185	0.655795	0.999998
FGRRES_02964	-1.6787	0.790809	0.999998
FGRRES_12184_M	-2.1926	2.80119	0.999998
FGRRES_12159	-1.40728	3.68008	0.999998
FGRRES_16169	-1.70838	2.52366	0.999998
FGRRES_09913	1.54686	1.05236	0.999998
FGRRES_09257	-1.56513	5.81152	0.999998
FGRRES_05716_M	1.95626	3.15812	0.999998
FGRRES_06638	-1.791	5.51253	0.999998
FGRRES_05933	1.6223	4.28793	0.999998
FGRRES_16532	1.97427	2.79106	0.999998
FGRRES_02320	1.77028	9.16141	0.999998
FGRRES_03125_M	1.33489	5.17754	0.999998
FGRRES_00765	2.07658	5.64932	0.999998
FGRRES_01845	1.30102	5.70525	0.999998
FGRRES_12111	1.60118	0.618398	0.999998
FGRRES_04676	3.33975	0.400817	0.999998
FGRRES_13169	1.50188	7.68814	0.999998
FGRRES_08651	1.60535	6.2838	0.999998
FGRRES_02291	1.8554	6.87813	0.999998
FGRRES_12278	1.60992	0.158722	0.999998
FGRRES_05624	-1.80884	1.32811	0.999998
FGRRES_10871	1.44987	4.55753	0.999998
FGRRES_16025	1.67364	2.07493	0.999998
FGRRES_13396	2.09976	6.97653	0.999998
FGRRES_16345	-1.58451	2.78959	0.999998
MSTRG.12095	1.64851	4.22175	0.999998
FGRRES_04134	1.4742	5.94684	0.999998
FGRRES_16902	2.41377	1.72026	0.999998
FGRRES_17047	-1.95988	0.840631	0.999998
FGRRES_02708	2.11445	2.97683	0.999998
FGRRES_00068	2.03402	6.18463	0.999998
FGRRES_12845	1.4901	3.39872	0.999998
FGRRES_10758	1.92439	2.57816	0.999998
FGRRES_10603	2.10156	10.6424	0.999998
FGRRES_04177	1.51414	7.14627	0.999998
FGRRES_03341_M	1.55701	2.75192	0.999998
FGRRES_06569_M	-1.38909	5.47053	0.999998
FGRRES_15194	-2.40691	0.863211	0.999998
FGRRES_04494	1.98779	3.02958	0.999998
FGRRES_03884	-2.11731	3.21394	0.999998
FGRRES_10343	-1.47588	5.86388	0.999998
FGRRES_04435	1.46541	1.8551	0.999998
FGRRES_10598	1.56878	1.20544	0.999998
FGRRES_01011	2.06171	5.54588	0.999998
FGRRES_02238	1.36679	5.56756	0.999998
FGRRES_09647	-1.6234	3.752	0.999998
FGRRES_12523	-1.36312	3.889	0.999998
FGRRES_16608	1.42412	6.29125	0.999998
FGRRES_09249	1.57479	4.65093	0.999998
FGRRES_16684	1.43266	4.05017	0.999998
FGRRES_04633_M	-1.75616	1.19329	0.999998
FGRRES_02429	-1.97977	2.88635	0.999998
FGRRES_05249	-1.40769	6.10335	0.999998
FGRRES_02334	1.78363	2.45303	0.999998
FGRRES_01747	1.64718	3.5553	0.999998
FGRRES_17042	1.68509	7.91947	0.999998
FGRRES_15451	-1.73713	1.87316	0.999998
FGRRES_00116	-1.62168	8.38555	0.999998
MSTRG.15616	2.52414	-0.475145	0.999998
FGRRES_04819	-1.78878	4.33295	0.999998
FGRRES_05156	1.44368	5.97229	0.999998
FGRRES_15073	1.56035	2.2128	0.999998
FGRRES_13053	-1.52527	6.88527	0.999998
FGRRES_07304	-2.08177	4.98402	0.999998
FGRRES_09048_M	-2.30352	3.89864	0.999998
FGRRES_01734_M	1.54551	4.28411	0.999998
FGRRES_16430	-1.52036	3.39148	0.999998
FGRRES_20124	1.3957	4.31627	0.999998
FGRRES_04936	-1.3789	8.26392	0.999998
FGRRES_17587	-1.64529	2.77056	0.999998
FGRRES_00751	-1.40332	4.28335	0.999998
FGRRES_13142	-1.43689	1.96454	0.999998
FGRRES_09000	1.30631	8.20101	0.999998
FGRRES_04260	-1.60749	7.05004	0.999998
FGRRES_03145_M	-1.41673	5.78856	0.999998
FGRRES_12647	-5.9145	2.48539	0.999998
FGRRES_10655	-2.45091	1.53254	0.999998
FGRRES_11888	2.44066	6.23327	0.999998
FGRRES_15807	2.09685	8.74567	0.999998
FGRRES_04371	1.45294	0.643691	0.999998
FGRRES_01149	1.64612	4.67854	0.999998
MSTRG.13962	1.32515	3.6011	0.999998
FGRRES_07862	1.48495	4.65919	0.999998
FGRRES_17623	1.47633	5.547	0.999998
FGRRES_16285	-1.58248	2.33907	0.999998
FGRRES_17251	-1.45095	6.27153	0.999998
FGRRES_16210	3.28366	0.572327	0.999998
FGRRES_00701	-1.44788	2.32392	0.999998
FGRRES_17474_M	1.54427	4.22885	0.999998
FGRRES_11600	-2.91589	4.42746	0.999998
FGRRES_15119	-1.79137	0.770168	0.999998
FGRRES_17740	-1.81793	4.21863	0.999998
FGRRES_06651	1.54654	4.25786	0.999998
MSTRG.11455	1.57789	0.501023	0.999998
FGRRES_02119	-1.32547	7.43085	0.999998
FGRRES_09210	1.56379	10.8936	0.999998
FGRRES_00492	1.67855	9.29386	0.999998
FGRRES_01361	-1.35497	5.66876	0.999998
FGRRES_15746	2.12628	7.00517	0.999998
FGRRES_04755	3.28982	2.14456	0.999998
FGRRES_01847	1.38746	4.37358	0.999998
FGRRES_20372	-1.94363	0.916802	0.999998
FGRRES_16634	2.37224	6.64453	0.999998
FGRRES_13964	2.09526	1.59263	0.999998
FGRRES_01712	-2.03431	5.07219	0.999998
FGRRES_00092	-1.61118	2.75179	0.999998
FGRRES_10523	1.49431	2.07246	0.999998
FGRRES_16466	1.57272	3.37023	0.999998
FGRRES_11516	2.06594	4.25286	0.999998
FGRRES_08983	1.46888	4.42312	0.999998
FGRRES_13421	1.95514	3.04378	0.999998
FGRRES_09595	1.57133	4.92673	0.999998
FGRRES_07211	-1.83868	1.89572	0.999998
FGRRES_09284	-1.36552	3.97105	0.999998
MSTRG.2075	-1.55763	2.04982	0.999998
FGRRES_03840	-1.9963	2.02862	0.999998
FGRRES_04548	1.9108	6.23444	0.999998
FGRRES_15784	-1.56935	3.99076	0.999998
FGRRES_04471	-1.45123	4.63321	0.999998
FGRRES_05802	-3.73751	2.15433	0.999998
FGRRES_03631_M	1.72432	2.20178	0.999998
FGRRES_03466	-1.61791	6.3553	0.999998
FGRRES_00624	1.73932	7.54455	0.999998
FGRRES_05947	1.91059	-0.00234713	0.999998
FGRRES_13864_M	-5.18535	1.01615	0.999998
FGRRES_11035_M	-5.29272	1.89536	0.999998
FGRRES_11979	1.86849	6.5995	0.999998
FGRRES_15893_M	-1.58854	5.22561	0.999998
FGRRES_11406	1.86231	1.45241	0.999998
FGRRES_07944_M	-1.73297	3.47714	0.999998
FGRRES_07038	1.48162	2.55128	0.999998
FGRRES_15688	1.91351	5.29318	0.999998
FGRRES_03281	1.486	5.34178	0.999998
FGRRES_00540	-2.96161	3.40307	0.999998
FGRRES_02140	1.50998	2.3026	0.999998
FGRRES_04665	-1.55204	0.177108	0.999998
FGRRES_06902_M	-1.4261	3.80123	0.999998
FGRRES_07753	1.44899	4.37309	0.999998
FGRRES_09059	-1.35103	4.7908	0.999998
FGRRES_02366	-1.53426	0.553231	0.999998
FGRRES_05323	1.41939	6.93189	0.999998
FGRRES_08581	-1.57615	3.21415	0.999998
FGRRES_11236	-1.74121	0.818818	0.999998
FGRRES_03443	-1.65302	4.06271	0.999998
MSTRG.2724	1.32349	2.14323	0.999998
FGRRES_11205	1.61554	6.20684	0.999998
FGRRES_01672	-1.57869	8.34172	0.999998
FGRRES_05572	-1.30367	5.18756	0.999998
FGRRES_15456	1.45393	2.23149	0.999998
FGRRES_15782	-1.65979	2.8805	0.999998
FGRRES_17303	-1.51742	4.9286	0.999998
FGRRES_00652	-1.38698	5.69124	0.999998
FGRRES_04378	1.51121	7.71013	0.999998
FGRRES_10939	1.45245	7.62715	0.999998
FGRRES_01829	1.94455	-0.415439	0.999998
FGRRES_01594	2.00998	3.64617	0.999998
FGRRES_08077	-2.07386	2.06735	0.999998
FGRRES_04558	-1.80294	8.94015	0.999998
FGRRES_15139	-1.35435	3.17651	0.999998
FGRRES_10761	1.31397	7.7447	0.999998
FGRRES_00990	-2.0011	0.816532	0.999998
FGRRES_01711	-2.23211	3.05832	0.999998
FGRRES_01026	2.09127	11.0005	0.999998
FGRRES_05816	1.29112	3.49947	0.999998
FGRRES_05170	2.5391	4.27292	0.999998
FGRRES_05006	-1.40032	4.32793	0.999998
FGRRES_05126	-1.4291	5.28065	0.999998
FGRRES_00265	-1.51185	2.73726	0.999998
FGRRES_07078	1.45986	4.83195	0.999998
FGRRES_12105	1.43116	5.1706	0.999998
FGRRES_06963	-1.26063	4.4591	0.999998
FGRRES_07823	2.19163	5.53253	0.999998
FGRRES_01329	-1.4272	5.89287	0.999998
FGRRES_15885	1.76149	2.29266	0.999998
FGRRES_09297	-2.28885	5.0073	0.999998
FGRRES_04126	2.04253	8.51602	0.999998
FGRRES_01902	-1.3784	7.38756	0.999998
FGRRES_00138	-1.99621	4.6736	0.999998
FGRRES_00235	-1.99405	1.87057	0.999998
FGRRES_07678	1.57646	2.77744	0.999998
FGRRES_07350	1.52759	2.4173	0.999998
FGRRES_09886	-1.64308	-0.152502	0.999998
FGRRES_06718_M	-1.57615	5.20401	0.999998
FGRRES_16711	1.2861	5.83746	0.999998
FGRRES_15879	-1.26308	4.89354	0.999998
FGRRES_17381	1.48652	5.02891	0.999998
FGRRES_04898	2.47277	-0.668884	0.999998
FGRRES_16346	-1.47545	0.546731	0.999998
FGRRES_04194	-1.46072	7.45315	0.999998
FGRRES_03815_M	1.80065	4.10463	0.999998
FGRRES_00083	-2.1861	1.38181	0.999998
FGRRES_05738	-1.32646	4.9573	0.999998
FGRRES_15063	1.46776	0.506984	0.999998
FGRRES_09901	-1.40673	1.7184	0.999998
FGRRES_15416	1.51203	0.175017	0.999998
FGRRES_07096	-2.07331	5.14751	0.999998
FGRRES_04888_M	1.36287	5.61495	0.999998
FGRRES_07837	1.24855	4.33905	0.999998
FGRRES_12269	1.61878	1.9519	0.999998
FGRRES_01445	1.2363	5.51077	0.999998
FGRRES_02963	1.66085	2.06844	0.999998
FGRRES_08596	1.3949	4.37391	0.999998
FGRRES_03854_M	2.02068	2.5966	0.999998
FGRRES_02409	1.30793	4.73801	0.999998
FGRRES_04214	1.83106	4.90215	0.999998
FGRRES_08620	-1.39994	8.02304	0.999998
FGRRES_12001	-1.62725	3.08861	0.999998
FGRRES_03359	-1.69745	3.35751	0.999998
FGRRES_09373	1.84874	7.70074	0.999998
FGRRES_00947	1.37789	7.39544	0.999998
FGRRES_01991	1.29986	2.76152	0.999998
FGRRES_11200	1.67648	6.295	0.999998
FGRRES_02428	-1.88374	5.5613	0.999998
FGRRES_02464	1.34565	7.95386	0.999998
FGRRES_07134	1.71328	1.66574	0.999998
FGRRES_16524	-1.47286	5.3804	0.999998
FGRRES_15086	1.56953	1.72978	0.999998
MSTRG.14696	-1.47707	0.0733919	0.999998
FGRRES_06580	-1.82688	8.40795	0.999998
FGRRES_10111	1.30214	3.16017	0.999998
FGRRES_05448	-1.52738	4.07091	0.999998
FGRRES_05981	-1.27723	5.15075	0.999998
FGRRES_04970	-1.57593	1.21234	0.999998
FGRRES_03579	-1.60256	4.68708	0.999998
FGRRES_02655	-1.44548	2.29506	0.999998
FGRRES_00312	2.10949	2.48664	0.999998
FGRRES_04402	-1.45277	7.2538	0.999998
FGRRES_00917	1.54256	11.4016	0.999998
FGRRES_09976	1.36507	6.41905	0.999998
FGRRES_05022	-1.70664	0.0954645	0.999998
FGRRES_11292	-1.6271	0.050744	0.999998
FGRRES_04332	1.4557	4.55797	0.999998
FGRRES_15003	-1.93086	8.24569	0.999998
FGRRES_16234	1.8337	3.72288	0.999998
FGRRES_02001	1.55171	5.0466	0.999998
FGRRES_10728	1.42098	1.47119	0.999998
FGRRES_05495	-1.71892	3.70744	0.999998
FGRRES_09475	-1.28276	5.18154	0.999998
FGRRES_04919	-1.63953	5.75812	0.999998
FGRRES_13505	2.61772	-0.0654919	0.999998
FGRRES_11372	1.40078	2.89176	0.999998
FGRRES_03177_M	1.89649	1.27443	0.999998
FGRRES_20126	-1.40073	2.6354	0.999998
FGRRES_11374	1.68485	4.9366	0.999998
FGRRES_16802	-1.57193	6.44879	0.999998
FGRRES_07072_M	1.28701	6.70291	0.999998
FGRRES_04426	-1.48773	1.42886	0.999998
FGRRES_01580	2.08611	6.79385	0.999998
FGRRES_07073	1.37017	6.70111	0.999998
FGRRES_01461	1.29843	4.2134	0.999998
FGRRES_07027	1.51683	6.0458	0.999998
FGRRES_11048	1.95265	-0.554391	0.999998
FGRRES_00807	1.94766	5.38149	0.999998
FGRRES_16850	-1.34475	6.03549	0.999998
FGRRES_04797	1.54988	7.05185	0.999998
FGRRES_07600	1.4527	4.70456	0.999998
FGRRES_09106	1.56831	2.59684	0.999998
FGRRES_06751	1.51173	7.22929	0.999998
FGRRES_03988	1.66471	9.74989	0.999998
FGRRES_03027	-1.35533	6.61499	0.999998
FGRRES_07871	-1.70562	1.07423	0.999998
FGRRES_03751_M	1.66665	6.18498	0.999998
FGRRES_17083	1.6207	0.273307	0.999998
FGRRES_07061	-1.36925	3.63202	0.999998
FGRRES_16520	-1.27047	3.65192	0.999998
FGRRES_07298	1.37138	6.27211	0.999998
FGRRES_02419	1.45205	0.96029	0.999998
FGRRES_12767	-1.46069	4.12674	0.999998
FGRRES_01022	1.68193	5.07812	0.999998
FGRRES_03904	3.19296	2.33181	0.999998
FGRRES_15834_M	1.54897	7.60008	0.999998
FGRRES_08411	2.60484	0.428383	0.999998
FGRRES_04913	1.36245	1.54903	0.999998
FGRRES_04507	1.36698	5.77302	0.999998
FGRRES_01700	2.16603	5.5206	0.999998
FGRRES_12953	-1.37099	0.392201	0.999998
FGRRES_01673	-1.57295	5.68471	0.999998
FGRRES_06480	-3.61112	4.7722	0.999998
FGRRES_07240	1.35609	5.71262	0.999998
FGRRES_01331	1.27433	6.76605	0.999998
FGRRES_07426	1.43693	6.9241	0.999998
FGRRES_13615_M	1.34593	5.38015	0.999998
FGRRES_07890	-2.71389	3.05651	0.999998
FGRRES_16133	1.3948	4.27867	0.999998
FGRRES_03410_M	2.2933	0.315329	0.999998
FGRRES_04879	-1.85227	6.20551	0.999998
FGRRES_13672	1.54598	1.01171	0.999998
FGRRES_03706_M	2.50839	1.53954	0.999998
FGRRES_09984	-1.42752	4.82952	0.999998
FGRRES_10081	1.29558	2.06996	0.999998
FGRRES_09211	1.46173	8.45404	0.999998
FGRRES_02530_M	-1.28229	8.23803	0.999998
FGRRES_00136	2.00197	3.47722	0.999998
FGRRES_02207	-1.70792	6.28668	0.999998
FGRRES_04988	-1.51855	4.35514	0.999998
FGRRES_11521	-1.88098	3.24564	0.999998
FGRRES_05898	1.54036	3.83992	0.999998
FGRRES_08662	1.43499	5.99802	0.999998
FGRRES_02060	-1.25679	3.60823	0.999998
FGRRES_03761	1.87081	5.37509	0.999998
FGRRES_06466	1.50915	2.85817	0.999998
FGRRES_17238	1.64105	6.31287	0.999998
FGRRES_03014	-2.03043	-0.746136	0.999998
FGRRES_16735_M	-1.86122	7.01573	0.999998
FGRRES_11420	-1.41868	0.864751	0.999998
FGRRES_04941	-1.48226	4.71366	0.999998
FGRRES_02189_M	-1.24993	5.63638	0.999998
FGRRES_03737	-1.61108	1.06212	0.999998
FGRRES_00849	1.52842	7.00194	0.999998
FGRRES_04766	-1.53367	4.64195	0.999998
FGRRES_10372	1.35959	4.7428	0.999998
FGRRES_16110	1.39954	6.42031	0.999998
FGRRES_12819	-2.46948	2.07248	0.999998
FGRRES_08911	1.46482	6.12501	0.999998
FGRRES_06117	2.14115	3.4376	0.999998
FGRRES_07662_M	-1.53079	2.97696	0.999998
FGRRES_03748	1.73475	6.52715	0.999998
FGRRES_12080	-1.38855	2.09248	0.999998
MSTRG.7016	1.29113	2.76559	0.999998
FGRRES_10537	-1.34701	2.52243	0.999998
FGRRES_16417	1.58575	5.81293	0.999998
FGRRES_02515	1.23518	3.54458	0.999998
FGRRES_04015	1.27713	4.64153	0.999998
FGRRES_04474	1.30951	3.58227	0.999998
FGRRES_20165	2.0608	-0.666789	0.999998
FGRRES_04700	3.28542	5.14965	0.999998
FGRRES_17096	-1.49308	6.1339	0.999998
FGRRES_05285	1.24464	10.8016	0.999998
FGRRES_05674	-1.24947	4.33102	0.999998
FGRRES_06725	-1.28146	7.27767	0.999998
FGRRES_08244	2.28486	5.77859	0.999998
FGRRES_06540	-1.86639	3.31024	0.999998
FGRRES_10377	-1.38527	2.44326	0.999998
FGRRES_04874	-1.37915	8.88441	0.999998
FGRRES_08342_M	-1.35026	3.32655	0.999998
FGRRES_06439	1.89232	-0.197007	0.999998
FGRRES_05678	1.33953	3.93424	0.999998
FGRRES_08350	-1.51798	6.32083	0.999998
FGRRES_07488	1.30298	7.39141	0.999998
FGRRES_08414	-1.47656	5.542	0.999998
FGRRES_01752	1.34758	8.019	0.999998
FGRRES_03343	1.87988	4.40465	0.999998
FGRRES_00067	2.92487	5.95336	0.999998
FGRRES_09599	-1.4261	9.75941	0.999998
FGRRES_05643_M	1.3913	5.92345	0.999998
MSTRG.7082	1.56788	2.30592	0.999998
MSTRG.2824	-1.51138	0.534227	0.999998
FGRRES_12866	1.34393	4.42003	0.999998
FGRRES_09049	-2.67411	3.05512	0.999998
FGRRES_02365_M	-1.36932	1.34811	0.999998
FGRRES_12209_M	1.63602	6.86971	0.999998
FGRRES_15653	-1.45064	4.50079	0.999998
FGRRES_08365	1.28322	7.73288	0.999998
FGRRES_16273_M	1.39581	5.41756	0.999998
FGRRES_02741	-1.39773	0.788176	0.999998
FGRRES_16872	1.62481	2.3194	0.999998
FGRRES_16965	1.26935	5.48362	0.999998
FGRRES_02206	-1.27289	7.28824	0.999998
FGRRES_03552	-1.4233	1.98551	0.999998
FGRRES_12622	1.60281	0.490798	0.999998
FGRRES_01267	1.22744	8.57562	0.999998
FGRRES_17324_M	1.48078	3.85178	0.999998
FGRRES_00198	-1.43306	6.30948	0.999998
FGRRES_06285	1.24486	4.15328	0.999998
FGRRES_16013	1.32093	5.19429	0.999998
FGRRES_05053	-1.21681	4.65059	0.999998
FGRRES_04976	-1.34259	2.04141	0.999998
FGRRES_03301	1.33809	1.30607	0.999998
FGRRES_00764	1.37223	2.76618	0.999998
FGRRES_00045	1.50328	5.02663	0.999998
FGRRES_01235	-1.4498	6.33242	0.999998
FGRRES_09934	-1.26767	5.72732	0.999998
FGRRES_01686	-1.97855	0.730578	0.999998
FGRRES_13514	-1.93231	0.412532	0.999998
FGRRES_01487	-1.20293	5.12662	0.999998
FGRRES_03768	2.82138	4.93026	0.999998
FGRRES_13562_M	1.58008	7.2842	0.999998
FGRRES_16426	1.31101	4.22176	0.999998
MSTRG.16428	1.33631	0.8283	0.999998
FGRRES_03601	1.9493	-0.893221	0.999998
FGRRES_13389_M	-1.23397	6.65855	0.999998
MSTRG.7445	1.32007	0.218482	0.999998
FGRRES_01983	-1.68015	5.76013	0.999998
FGRRES_02135	-1.36481	6.41262	0.999998
FGRRES_17456	1.56853	2.26115	0.999998
FGRRES_03363	-2.66335	1.86803	0.999998
FGRRES_07471	-1.24065	4.85003	0.999998
FGRRES_06782	-1.46391	3.33703	0.999998
FGRRES_03365	1.40707	0.208335	0.999998
FGRRES_05793	-1.63007	0.226003	0.999998
FGRRES_08546	-1.42433	7.9199	0.999998
FGRRES_12221	1.83072	2.954	0.999998
FGRRES_06048_M	-1.63776	4.80518	0.999998
FGRRES_10587	-3.31004	2.86882	0.999998
FGRRES_06879	-1.33169	3.32036	0.999998
FGRRES_09344	-1.83907	4.19792	0.999998
FGRRES_17385	1.43657	4.15256	0.999998
FGRRES_16100	-1.39592	3.10666	0.999998
FGRRES_00251_M	-1.24267	6.26641	0.999998
FGRRES_06554	-1.65173	5.15726	0.999998
FGRRES_11147	2.01603	6.5592	0.999998
FGRRES_03984	1.90717	-0.309931	0.999998
FGRRES_11741	1.30904	1.67321	0.999998
MSTRG.9922	1.25705	2.11487	0.999998
FGRRES_01087	1.36485	0.76398	0.999998
FGRRES_07778	-1.44623	1.93849	0.999998
FGRRES_15971_12118_M	-1.62532	2.38408	0.999998
FGRRES_07467	-1.35951	8.50482	0.999998
FGRRES_04317	1.33846	1.07737	0.999998
FGRRES_12867	-1.28537	2.82908	0.999998
FGRRES_03402	1.73703	0.348038	0.999998
FGRRES_17554_M	1.29043	4.20024	0.999998
FGRRES_02442	1.42349	3.76594	0.999998
FGRRES_16012	1.48873	0.23923	0.999998
FGRRES_09381	-1.23308	7.89216	0.999998
FGRRES_15948	1.56734	2.25255	0.999998
FGRRES_15897	1.46948	6.56621	0.999998
FGRRES_08944	-1.16917	6.1165	0.999998
FGRRES_02597	-1.33082	2.98599	0.999998
FGRRES_16741	-1.21637	8.69657	0.999998
FGRRES_00856	1.2783	6.2427	0.999998
FGRRES_06246	1.83383	6.70672	0.999998
FGRRES_04547	-1.30875	5.02311	0.999998
FGRRES_03223_M	1.3359	4.52848	0.999998
FGRRES_02484	-1.16258	6.85968	0.999998
FGRRES_17513	1.56814	3.11742	0.999998
MSTRG.6624	-1.42375	0.404806	0.999998
FGRRES_07869	1.37316	3.66199	0.999998
MSTRG.3256	-1.3828	0.385728	0.999998
FGRRES_04433_M	-2.15582	1.65809	0.999998
FGRRES_04241	-1.34414	4.40703	0.999998
FGRRES_08687	1.31284	2.63088	0.999998
FGRRES_17446	-1.42132	0.133004	0.999998
FGRRES_13988	-1.24888	2.30326	0.999998
FGRRES_16971_M	1.47802	4.9317	0.999998
FGRRES_12989	1.58687	1.9293	0.999998
FGRRES_00388	-1.29422	5.09222	0.999998
FGRRES_00219	-3.25833	2.30796	0.999998
FGRRES_08769	1.32659	7.42037	0.999998
FGRRES_09950	1.61737	6.9485	0.999998
FGRRES_00338	1.22579	5.85026	0.999998
FGRRES_11363	1.51472	3.6231	0.999998
FGRRES_11113	1.54324	6.04343	0.999998
FGRRES_16685	-1.27321	1.78034	0.999998
FGRRES_08113_M	1.25718	4.64442	0.999998
FGRRES_01037	-1.22123	4.21743	0.999998
FGRRES_09060	-1.23866	7.17414	0.999998
FGRRES_02077	1.62832	9.46571	0.999998
FGRRES_07982_M	-2.13519	0.312212	0.999998
FGRRES_20246	-1.42955	4.08036	0.999998
FGRRES_17229	-1.40429	8.07372	0.999998
FGRRES_08061_M	1.62345	10.3443	0.999998
FGRRES_11264	1.17832	5.06439	0.999998
FGRRES_15944	-1.75519	1.09548	0.999998
FGRRES_09255	-1.22595	2.71608	0.999998
FGRRES_17423	1.32034	0.938898	0.999998
FGRRES_08691	1.25797	5.94121	0.999998
FGRRES_08071	1.21021	4.62549	0.999998
FGRRES_03828	2.48187	3.9385	0.999998
FGRRES_17550	1.59436	6.98752	0.999998
FGRRES_00172	-1.39652	11.0153	0.999998
FGRRES_05268	1.35558	5.31835	0.999998
FGRRES_06259_M	1.19262	5.15236	0.999998
FGRRES_08627	-1.57983	5.82872	0.999998
FGRRES_16801	-1.36122	4.06086	0.999998
FGRRES_05623_M	-1.25116	5.54142	0.999998
FGRRES_16021_M	1.30482	7.4359	0.999998
FGRRES_02883	1.73983	4.00748	0.999998
FGRRES_01995	-1.26095	2.78994	0.999998
FGRRES_05225	1.27621	4.21956	0.999998
FGRRES_11158	-1.24647	8.02231	0.999998
MSTRG.13696	1.42848	-0.0430667	0.999998
FGRRES_00076	-1.54057	3.05731	0.999998
FGRRES_04167	-1.20351	4.12156	0.999998
FGRRES_00299	-1.1871	7.06199	0.999998
FGRRES_00838	1.70397	10.5077	0.999998
FGRRES_07651	1.25992	2.24721	0.999998
FGRRES_16607	-1.45127	-0.156525	0.999998
FGRRES_04179	-1.19408	4.59907	0.999998
FGRRES_10286	-1.1709	4.67203	0.999998
FGRRES_01661	-3.81301	0.45993	0.999998
FGRRES_03998	1.24106	3.47883	0.999998
FGRRES_03017	1.59619	7.36382	0.999998
FGRRES_00551	1.26012	3.53922	0.999998
FGRRES_04065	2.12501	3.3814	0.999998
FGRRES_01773	-1.34223	1.54078	0.999998
FGRRES_16870	-1.42543	1.66393	0.999998
FGRRES_07557	1.37662	3.76081	0.999998
FGRRES_13335_M	1.37711	0.754983	0.999998
FGRRES_09101	-1.41185	2.41731	0.999998
FGRRES_00572	-1.63146	9.14927	0.999998
FGRRES_16874	-1.36478	0.174478	0.999998
FGRRES_15774	-1.13697	5.77655	0.999998
FGRRES_11721	-1.37587	3.08651	0.999998
FGRRES_02944	-1.38682	4.3888	0.999998
FGRRES_03214	-1.39552	2.65171	0.999998
FGRRES_02632	-1.39815	-0.074417	0.999998
FGRRES_02398	-1.42272	1.74939	0.999998
FGRRES_04087_M	1.30526	4.31381	0.999998
FGRRES_10612	1.37956	7.51532	0.999998
FGRRES_08494	-1.30913	3.83631	0.999998
FGRRES_04178	1.17333	6.35648	0.999998
FGRRES_01088	-1.26998	1.20036	0.999998
FGRRES_08493	1.26678	4.28626	0.999998
FGRRES_00082	-1.80328	0.429563	0.999998
FGRRES_07822	1.58834	9.03028	0.999998
FGRRES_20009	1.27661	3.02991	0.999998
FGRRES_06594	-1.4484	2.50963	0.999998
FGRRES_16663_M	-1.53538	3.06288	0.999998
FGRRES_11005	1.23079	8.03934	0.999998
FGRRES_15657_M	-1.40181	3.83542	0.999998
FGRRES_10037	-1.31223	5.05199	0.999998
FGRRES_17115	-2.46977	0.653467	0.999998
FGRRES_17331	-1.27315	4.71511	0.999998
FGRRES_02681	1.4281	4.12072	0.999998
FGRRES_15775	-1.28188	3.31893	0.999998
FGRRES_01121	-1.17105	4.74316	0.999998
FGRRES_15321	1.33609	1.63392	0.999998
FGRRES_17038	1.3371	6.96144	0.999998
FGRRES_05368	-1.29347	1.75431	0.999998
FGRRES_01522	-1.18364	4.59914	0.999998
FGRRES_03932	-1.56683	0.561936	0.999998
FGRRES_06575	1.28889	7.35072	0.999998
FGRRES_03277	-1.42289	2.90998	0.999998
FGRRES_15591	-1.32834	-0.0150802	0.999998
FGRRES_11938	-1.28272	5.59176	0.999998
FGRRES_01915	1.26262	7.42537	0.999998
FGRRES_08652	-1.51109	0.411016	0.999998
FGRRES_03898	-1.44563	8.67089	0.999998
FGRRES_08045	-1.52436	-0.213851	0.999998
FGRRES_11051_M	-1.22383	2.59819	0.999998
FGRRES_05959_M	-1.2746	3.14596	0.999998
FGRRES_06093	-1.21361	4.51602	0.999998
FGRRES_02895	1.17583	8.89323	0.999998
FGRRES_08570	-1.41925	2.58801	0.999998
FGRRES_17427	-1.19324	3.56299	0.999998
FGRRES_00192	-1.16994	10.0644	0.999998
FGRRES_16576_M	1.61141	4.47155	0.999998
FGRRES_05859	-1.27818	3.67687	0.999998
FGRRES_04518	1.93924	6.90425	0.999998
FGRRES_06202	-1.15459	5.04676	0.999998
FGRRES_09252	1.34506	4.53486	0.999998
FGRRES_11391	1.38064	1.17256	0.999998
FGRRES_10753	-1.35864	2.86934	0.999998
FGRRES_01432	1.2298	5.84864	0.999998
FGRRES_06655	-1.15562	6.29403	0.999998
FGRRES_11473	-1.40796	0.332669	0.999998
FGRRES_01685	1.92785	0.212639	0.999998
FGRRES_03201	1.28947	4.09558	0.999998
FGRRES_12369	-1.48525	5.86441	0.999998
FGRRES_16644	1.18354	2.40015	0.999998
FGRRES_04881_M	1.28963	5.95666	0.999998
FGRRES_10052	-1.493	2.34927	0.999998
FGRRES_11164	-1.32504	10.4209	0.999998
FGRRES_03121	1.37563	0.477145	0.999998
FGRRES_01401	-1.41486	1.68899	0.999998
FGRRES_05103	1.2586	2.01643	0.999998
FGRRES_06596	-1.22466	6.87456	0.999998
FGRRES_12010_M	-1.31594	3.16061	0.999998
FGRRES_13440	1.27402	2.44459	0.999998
FGRRES_12901_M	1.33118	5.40031	0.999998
FGRRES_01430	1.67724	7.88773	0.999998
FGRRES_00390	1.21571	8.23523	0.999998
FGRRES_02115	-1.1551	6.57586	0.999998
FGRRES_01736_M	1.25478	10.1998	0.999998
FGRRES_11387	1.5454	2.91937	0.999998
FGRRES_00487	1.25166	3.82502	0.999998
FGRRES_03798_M	-1.45387	1.94199	0.999998
FGRRES_15695	1.34286	2.87165	0.999998
FGRRES_11509	-1.46546	2.27531	0.999998
FGRRES_09501	1.18978	4.72398	0.999998
FGRRES_07023	-1.54093	1.36457	0.999998
FGRRES_02240	1.16295	5.32369	0.999998
FGRRES_16217	-1.31719	2.8912	0.999998
FGRRES_20168	1.28483	1.13003	0.999998
FGRRES_06946	1.22983	6.1001	0.999998
FGRRES_10538	-1.37068	3.36834	0.999998
FGRRES_16955	-1.25709	7.34287	0.999998
FGRRES_17299	-1.2607	3.2575	0.999998
FGRRES_12552	1.51788	-0.219481	0.999998
FGRRES_09680_M	-1.31588	1.52214	0.999998
FGRRES_08967	-1.55957	2.61652	0.999998
FGRRES_09725	1.40031	6.55664	0.999998
FGRRES_04998	1.25249	7.11172	0.999998
FGRRES_04793	1.47978	3.12166	0.999998
FGRRES_05983	1.33784	0.985316	0.999998
FGRRES_10322	-1.16208	4.16732	0.999998
FGRRES_05727	-1.18617	5.88801	0.999998
FGRRES_13146	1.26626	1.99375	0.999998
FGRRES_03693	-2.0443	0.56158	0.999998
FGRRES_02237	1.32636	5.58697	0.999998
FGRRES_06479	-1.3987	2.98194	0.999998
FGRRES_07307	1.19057	5.12788	0.999998
FGRRES_12177_M	1.33415	1.57641	0.999998
FGRRES_16989	1.1711	3.24028	0.999998
FGRRES_16357	1.48002	5.80534	0.999998
FGRRES_12800	-1.35707	4.52606	0.999998
FGRRES_03174	-1.45225	4.28605	0.999998
MSTRG.4132	1.31683	2.1598	0.999998
FGRRES_12851	2.19721	7.86369	0.999998
FGRRES_11850	-1.23812	4.74579	0.999998
FGRRES_04617	1.25271	2.62878	0.999998
FGRRES_08772_M	1.21096	3.45838	0.999998
FGRRES_12251	-2.34537	0.584962	0.999998
FGRRES_17704	-1.25179	1.6668	0.999998
FGRRES_09264	1.32796	4.15778	0.999998
FGRRES_05733	1.20501	7.12768	0.999998
FGRRES_13153	-1.40692	3.38149	0.999998
FGRRES_03373	-1.38082	1.90912	0.999998
FGRRES_03197	-1.38932	3.03397	0.999998
MSTRG.1172	1.30215	2.22772	0.999998
FGRRES_00497	1.29402	7.53613	0.999998
FGRRES_04062	1.97979	2.06813	0.999998
FGRRES_09690	-1.14824	8.12952	0.999998
FGRRES_08533	-1.36737	6.56294	0.999998
FGRRES_11386	1.42491	0.72903	0.999998
FGRRES_02572	1.20505	5.85683	0.999998
FGRRES_17008	1.2501	3.98751	0.999998
FGRRES_02173	-1.57598	2.67155	0.999998
FGRRES_00422	-1.31764	5.13055	0.999998
FGRRES_02467	1.29611	6.95362	0.999998
FGRRES_00066	1.24773	7.07981	0.999998
FGRRES_01762	-1.29007	1.01863	0.999998
FGRRES_09148	-1.43861	2.15892	0.999998
FGRRES_05796	-1.20193	5.92071	0.999998
FGRRES_06300	-1.23653	6.99312	0.999998
FGRRES_02449	1.22957	4.70833	0.999998
FGRRES_15963	1.18253	3.76935	0.999998
FGRRES_06833_M	1.32782	4.53519	0.999998
FGRRES_11946	1.21367	6.67498	0.999998
FGRRES_03745	1.58373	4.91486	0.999998
FGRRES_00986	1.27521	6.96693	0.999998
FGRRES_05593	-1.1606	6.16071	0.999998
FGRRES_07275	1.41547	7.24559	0.999998
FGRRES_01223_M	-1.74349	2.27206	0.999998
FGRRES_16182	-1.23737	4.97027	0.999998
FGRRES_00900	1.18336	8.03719	0.999998
FGRRES_20092	-1.15317	4.92588	0.999998
FGRRES_02066	-1.38824	3.83674	0.999998
FGRRES_04828	1.33644	3.73648	0.999998
FGRRES_01867	1.54849	6.1389	0.999998
FGRRES_08309	-1.49884	3.37574	0.999998
FGRRES_05184	-1.21208	1.88878	0.999998
FGRRES_10937	-1.14906	4.58576	0.999998
MSTRG.5279	-1.24078	3.85055	0.999998
FGRRES_00269	-1.26045	5.64145	0.999998
FGRRES_01547	1.1626	4.92309	0.999998
FGRRES_09654	-1.17807	3.48943	0.999998
FGRRES_11665_M	-1.15472	3.81222	0.999998
FGRRES_15730_M	1.36526	6.71324	0.999998
FGRRES_20403	1.39918	5.40997	0.999998
FGRRES_12916_M	-1.25649	1.86026	0.999998
FGRRES_02809	1.2306	3.24613	0.999998
FGRRES_12212	1.32687	1.68946	0.999998
FGRRES_10008	1.16647	6.89708	0.999998
FGRRES_03181	1.41003	1.42453	0.999998
FGRRES_03508	-1.17467	2.34162	0.999998
FGRRES_17348	-1.23366	4.85126	0.999998
FGRRES_16407	1.3033	4.80849	0.999998
FGRRES_11914	-1.23429	3.15659	0.999998
FGRRES_02749_M	1.18077	6.43389	0.999998
FGRRES_10818	1.24705	4.06439	0.999998
FGRRES_16410	-1.49984	3.06555	0.999998
FGRRES_13322	-1.23258	3.19775	0.999998
FGRRES_08609	1.75819	2.5709	0.999998
FGRRES_13999	-1.20834	1.47475	0.999998
FGRRES_02041	-1.13151	3.83228	0.999998
FGRRES_07191	1.32326	6.67676	0.999998
FGRRES_05683	1.68251	3.63143	0.999998
MSTRG.15041	1.2487	4.30643	0.999998
FGRRES_03088	-1.34315	1.67655	0.999998
FGRRES_11468	1.535	1.72692	0.999998
MSTRG.11754	-1.21512	2.97243	0.999998
FGRRES_17564	1.41102	0.821824	0.999998
FGRRES_03754_M	-1.5021	6.7381	0.999998
FGRRES_03416_M	-1.3762	1.67734	0.999998
FGRRES_03917	-1.12608	6.09317	0.999998
FGRRES_17230	1.27894	3.83383	0.999998
FGRRES_08690	1.33101	7.49084	0.999998
FGRRES_16393_M	-1.49011	1.53774	0.999998
FGRRES_03477	1.54659	5.31348	0.999998
FGRRES_04612	-1.79397	0.912645	0.999998
FGRRES_08877	1.20869	4.25115	0.999998
FGRRES_09806_M	-1.21797	5.94006	0.999998
FGRRES_04827	-1.24105	5.80171	0.999998
FGRRES_05822	-1.43781	3.66596	0.999998
FGRRES_08783	-1.19748	2.86444	0.999998
MSTRG.16826	-1.30424	7.9217	0.999998
FGRRES_08329	-1.23886	4.04953	0.999998
FGRRES_16348	-1.18275	2.86991	0.999998
FGRRES_16311	1.69746	0.292329	0.999998
FGRRES_11577	-1.30007	1.99465	0.999998
MSTRG.15239	1.38277	5.54896	0.999998
FGRRES_05322	-1.86872	7.64579	0.999998
FGRRES_08157	-1.26751	0.580769	0.999998
FGRRES_07536_M	-1.29631	7.12101	0.999998
FGRRES_15519	1.36115	-0.248241	0.999998
FGRRES_09532	-1.17085	6.1258	0.999998
FGRRES_05441_M	-1.19861	1.70088	0.999998
FGRRES_03379	-1.21048	4.46949	0.999998
FGRRES_03097_M	-1.19226	2.14753	0.999998
FGRRES_03452_M	1.1672	5.18315	0.999998
FGRRES_16903	1.32458	0.815989	0.999998
FGRRES_17551	1.15905	6.56992	0.999998
FGRRES_07671	1.3432	0.640208	0.999998
FGRRES_15525	-1.35311	2.08733	0.999998
FGRRES_15745	1.17201	5.89829	0.999998
FGRRES_13896_M	1.20646	0.315639	0.999998
FGRRES_09575	1.19406	4.40437	0.999998
FGRRES_09431	-1.23996	4.71827	0.999998
FGRRES_00351_M	1.32308	3.82369	0.999998
FGRRES_02521	1.13247	5.5709	0.999998
FGRRES_16213_M	-1.65236	3.79376	0.999998
FGRRES_00165	-1.31503	6.71588	0.999998
FGRRES_16181	-1.29405	0.197759	0.999998
FGRRES_10065	-1.14981	3.57735	0.999998
FGRRES_12132	1.4321	5.7181	0.999998
FGRRES_00295	1.29995	4.33597	0.999998
FGRRES_04240	-1.2888	4.59009	0.999998
FGRRES_09826_M	2.24763	5.97211	0.999998
FGRRES_09367	2.5484	4.8544	0.999998
FGRRES_01440	-1.26587	2.59556	0.999998
FGRRES_01558	1.17651	5.06242	0.999998
FGRRES_11251	1.15661	8.84281	0.999998
FGRRES_11618	1.17058	6.94341	0.999998
FGRRES_20078	-1.22741	6.5282	0.999998
FGRRES_17000_M	1.38697	8.11034	0.999998
FGRRES_00895	-1.25808	0.690284	0.999998
FGRRES_13521	1.56132	7.06281	0.999998
FGRRES_16087_8_M	-1.37717	1.7183	0.999998
FGRRES_00246	-1.18546	2.89833	0.999998
FGRRES_16370	1.26587	3.90369	0.999998
MSTRG.3579	-1.19737	2.1107	0.999998
FGRRES_01036	1.14003	4.52298	0.999998
FGRRES_02309	1.68921	0.773498	0.999998
FGRRES_00272	-1.22428	2.77802	0.999998
FGRRES_10913	-1.16523	4.36036	0.999998
FGRRES_08147	1.18718	5.5067	0.999998
FGRRES_05428	-1.11748	5.84122	0.999998
FGRRES_12424	-1.33557	1.81094	0.999998
FGRRES_03244	-1.25447	3.90333	0.999998
FGRRES_13923	-1.71623	-0.641567	0.999998
FGRRES_07026	-1.17417	2.26399	0.999998
FGRRES_16026	1.34022	6.55034	0.999998
FGRRES_01513	1.50583	3.77589	0.999998
FGRRES_17447	1.2331	4.16042	0.999998
FGRRES_12095	-1.32027	-0.152368	0.999998
FGRRES_01569	1.19956	4.25401	0.999998
FGRRES_05751	1.16397	4.01211	0.999998
MSTRG.11083	1.26332	0.0414178	0.999998
FGRRES_01365	1.17339	4.22036	0.999998
FGRRES_04072_M	-1.151	5.22373	0.999998
FGRRES_11084	1.57266	0.55503	0.999998
FGRRES_09279	-1.18771	2.42122	0.999998
FGRRES_17369	1.16872	4.76927	0.999998
FGRRES_03800	-1.9519	3.07044	0.999998
FGRRES_01606	1.1793	4.71962	0.999998
FGRRES_01836	-1.2739	0.10409	0.999998
[truncated: 8,851 more rows]

## Sheet: Δpna1 at S2
Supplemental Table S2. The complete list of differentially expressed genes in transcription factor knockouts
gene_id	logFC	AveExpr	adj.P.Val
FGRRES_09821	5.86248	1.81701	0.00667058
FGRRES_13422	6.17214	4.92035	0.00667058
FGRRES_03813	9.69996	1.49002	0.00667058
FGRRES_02332	4.11699	5.72117	0.00667058
FGRRES_17106	5.05905	8.16372	0.00667058
FGRRES_11112	4.97262	2.27184	0.00667058
FGRRES_12322_M	-6.77582	-0.894569	0.00667058
FGRRES_10519	-6.20621	-1.17667	0.00667058
FGRRES_02059	4.12461	2.90147	0.00789944
FGRRES_16555	-5.54089	5.85735	0.00896972
FGRRES_01770	5.67317	-0.450798	0.00913398
FGRRES_03002	4.04941	3.2272	0.00934063
FGRRES_02176	-6.09463	-1.23298	0.00934063
FGRRES_13245_M	-3.70898	5.85891	0.00934063
FGRRES_02861	-4.25871	4.45116	0.00944206
FGRRES_20306	-5.71199	-1.41935	0.00973867
FGRRES_03598	5.41383	4.15626	0.00990291
FGRRES_16911	6.0827	2.63427	0.0100811
FGRRES_10478	-7.02793	-0.773071	0.0100811
FGRRES_07869	-6.23015	4.62353	0.0100811
FGRRES_03338	-7.61743	5.02184	0.0100811
FGRRES_08201	5.83969	5.39475	0.0100811
FGRRES_06488	-6.49108	-1.03672	0.0100811
FGRRES_15182	-4.38295	4.89961	0.0100811
FGRRES_01829	5.43628	3.16834	0.0100811
FGRRES_00114	9.13649	2.05115	0.0100811
FGRRES_12551	7.50487	0.821745	0.0100811
FGRRES_08891	-6.13248	-1.22049	0.0100811
FGRRES_04563	-3.36898	7.52338	0.0100811
FGRRES_03686_M	5.34277	-0.858513	0.0101008
FGRRES_03109	-3.64941	5.33491	0.0103091
FGRRES_10818	-5.40226	4.74591	0.011207
MSTRG.9931	-4.81046	-1.8729	0.0113214
FGRRES_16534	-5.23625	5.7	0.0113214
FGRRES_09010_M	-5.82708	-0.839474	0.0121747
MSTRG.14140	-5.85807	5.52337	0.0121828
FGRRES_01400	-5.38684	-1.06001	0.0121828
FGRRES_17681_M	3.80524	8.88892	0.0121828
FGRRES_05160	2.66908	5.90334	0.0121828
FGRRES_02179	-7.08407	-0.744806	0.0121828
FGRRES_10442	5.82523	-1.67458	0.0121828
FGRRES_04236_M	-5.62181	3.62208	0.0121828
FGRRES_08089	4.48076	5.351	0.0121828
FGRRES_16027	3.39454	5.88491	0.0123865
FGRRES_05061	-5.34199	8.50971	0.0123865
FGRRES_01286	-4.45461	1.36776	0.012614
FGRRES_08464	-2.83431	4.24785	0.012993
FGRRES_00828	2.39229	5.88417	0.012993
FGRRES_08402	7.03695	7.04894	0.012993
[truncated: 11,020 more rows]

## Sheet: Δfmf1 at S2
Supplemental Table S2. The complete list of differentially expressed genes in transcription factor knockouts
[truncated: 11,036 more rows]

[truncated: 7 more sheets: Δpp1 at S2, Δasd5 at S2, Δvad3 at S2, Δbek1 at S3, Δmyt2 at S3, Δrel3 at S5, Δvad3 at S5]
