# Supplementary material for: Transcription factor-dependent regulatory networks of sexual reproduction in Fusarium graminearum
Source: mBio. 2024 Nov 26;16(1):e03030-24. doi: 10.1128/mbio.03030-24 (PMC11708053; doi:10.1128/mbio.03030-24)
Supplement: Table S3 — Differentially expressed genes in transcription factor knockouts. [file mbio.03030-24-s0008.xlsx]

## Sheet: sheet1
Supplementary Table S3. The results of phenotypic analysis of 13 genes putatively regulated by VAD3 and REL3.
No	Gene ID	Knockout phenotype	Down-regulated in	Putative function	Expression pattern
1	FGRRES_04850	N/C	Δvad3	Hypothetical protein	sexually induced during later stages of perithecia development
2	FGRRES_08978	N/C	Δvad3	Hypothetical protein	sexually induced during later stages of perithecia development
3	FGRRES_17074_M	N/C	Δvad3	Hypothetical protein	sexually induced during later stages of perithecia development
4	FGRRES_08203	slightly smaller perithecia, albeit statistically non-significant	Δvad3	Hypothetical protein	sexually induced during later stages of perithecia development
5	FGRRES_15003	N/C	Δvad3	Hypothetical protein	constitutive expression, peaked at stage 1
6	FGRRES_11840 and FGRRES_00847	N/C	Δvad3	Hypothetical protein	sexually induced during later stages of perithecia development
7	FGRRES_03599	N/C	Δvad3	Hypothetical protein	overall low expression
8	FGRRES_03591	N/C	Δrel3	GH18 (chitinase)	sexually induced, peaked at stage 5
9	FGRRES_03381	N/C	Δrel3	Hypothetical protein	overall low expression, but induced at stage 5
10	FGRRES_04658_M	N/C	Δrel3	sugar phosphate permease (MFS)	constitutive expression, slightly induced during sexual development
11	FGRRES_04768	N/C	Δrel3	GH16 (streptomyces laminarinase-like)	overall low expression, slightly induced during sexual development
12	FGRRES_11236	N/C	Δrel3	non-hemolytic phospholipase C	overall low expression
13	FGRRES_17073	N/C	Δrel3	Hypothetical protein	overall low expression, but induced at stage 5
N/C, No Change
