# Supplementary material for: Transcription factor-dependent regulatory networks of sexual reproduction in Fusarium graminearum
Source: mBio. 2024 Nov 26;16(1):e03030-24. doi: 10.1128/mbio.03030-24 (PMC11708053; doi:10.1128/mbio.03030-24)
Supplement: Supplemental tables — Tables S4 to S6. [file mbio.03030-24-s0009.xlsx]

## Sheet: Table_S4
Supplementary Table S4. Inference of transcription factor binding motifs from the CIS-BP database.
Gene ID	Gene name	Motif ID	DNA-binding domain identity	SR scores	Threshold	Inferred from	References
FGRRES_01307	REL3	M01112_2.00	90.7	0.856	> 0.838	Aspergillus nidulans	Lambert et al. 2019
FGRRES_01366	FMF1	M02491_2.00	60.9	0.598	> 0.415	Neurospora crassa	Weirauch et al. 2014
FGRRES_05475	BEK1	M00521_2.00	58.2	0.717	> 0.599	Mus musculus	Berger et al. 2008
FGRRES_05503	VAD3	M02614_2.00	97.4	0.66	> 0.537	Neurospora crassa	Weirauch et al. 2014
FGRRES_07067	ADV1	M02624_2.00	94.9	0.653	> 0.537	Neurospora crassa	Weirauch et al. 2014
FGRRES_07310	PP1	M01870_2.00	92.2	0.815	> 0.755	Neurospora crassa	Weirauch et al. 2014
FGRRES_08893	MAT1-2-1	M11340_2.00	42	0.461	> 0.415	Schizosaccharomyces pombe	Matys et al. 2006
FGRRES_10129	ASM1	M01652_2.00	100	0.88	> 0.650	Nectria haematococca	Weirauch et al. 2014
FGRRES_15782	PNA1	M01993_2.00	95.2	0.82	> 0.664	Neurospora crassa	Weirauch et al. 2014
FGRRES_17300	SUB1	M01235_2.00	100	0.867	> 0.802	Neurospora crassa	Lambert et al. 2019

## Sheet: Table_S5_1
Supplementary Table S5. Information on blue nodes in the regulatory networks in Figure 6.
No	Gene ID	Gene name	Up-regulated ina	Down-regulated ina	Putative function
1	FGRRES_00503		Δsub1		O-succinylhomoserine lyase
2	FGRRES_00765	FHB1	Δmyt2		NO-inducible flavohemoprotein
3	FGRRES_00811	AQR2		Δams1	aquaporin
4	FGRRES_01763	HYD1	Δsub1	Δpna1	hydrophobin
5	FGRRES_01764	HYD2	Δsub1		hydrophobin
6	FGRRES_02488		Δsub1; Δams1; Δadv1		serine/threonine protein kinase
7	FGRRES_02668	FPX11		Δsub1; Δasm1	linoleate diol synthase
8	FGRRES_03365			Δsub1; Δasm1	nuclease/phosphatase family
9	FGRRES_03597	FLBB	Δmyt2		regulators of G protein signaling proteins
10	FGRRES_04026	PTC5		Δsub1	serine/threonine phosphatases family 2C
11	FGRRES_04458	FHB2	Δpna1; Δpp1		NO-inducible flavohemoprotein
12	FGRRES_05906		Δams1		secreted lipase protein
13	FGRRES_06596	FCA5		Δsub1; Δasm1	catalase
14	FGRRES_06733	FCA2		Δams1	catalase
15	FGRRES_07096	RHR2		Δsub1	haloacid dehalogenase-like hydrolase
16	FGRRES_07742		Δmyt2; Δvad3		serine/threonine protein kinase
17	FGRRES_08188_M	CCC2		Δsub1	Cu ATPase (yeast Ccc2p ortholog)
18	FGRRES_08402	NiiA	Δpna1		cytosolic Fe-S proteins nitrite reductase
19	FGRRES_08697_M	CtrA1	Δsub1		Cu transporter (A. fumigatus CtrA1 ortholog)
20	FGRRES_09066	HYD3		Δpna1	hydrophobin
21	FGRRES_09475	MSS1		Δsub1; Δasm1; Δadv1	endonuclease exonuclease phosphatase family
22	FGRRES_10126		Δams1		propionyl-CoA synthetase
23	FGRRES_10581	HOS4		Δsub1	yeast Hos4 ortholog
24	FGRRES_10960	FPX12		Δams1	linoleate diol synthase
25	FGRRES_11146	FPX13		Δams1	linoleate diol synthase
26	FGRRES_11850	ABA1		Δams1	conidiophore development regulator abaA
27	FGRRES_12132		Δsub1		serine/threonine protein kinase
28	FGRRES_12369	FCA7		Δams1	catalase-peroxidase
29	FGRRES_13509			Δams1	serine/threonine protein kinase
30	FGRRES_15983	IPL1		Δams1	serine/threonine protein kinase
31	FGRRES_16631		Δsub1		hsp70 protein
32	FGRRES_16889		Δsub1; Δadv1; Δrel3		serine/threonine protein kinase
33	FGRRES_17094	FPX10	Δsub1		prostaglandin H synthase
34	FGRRES_16976	AGO1	Δsub1		argonaute 1
35	FGRRES_16373_M			Δsub1; Δadv1	sarcosine oxidase
aKnockout of a TF gene in bold indicate the presence of TF-binding motif in the target gene.

## Sheet: Table_S5_2
Supplementary Table S5. Information on nodes in the regulatory networks in Supplementary Figure S4.
Node label	Gene ID	CAZyme family		Node label	Gene ID	SM family	SM product
A1	FGRRES_00251_M	AA5_2		PKS3	FGRRES_17168	polyketide synthase	fusarubins
A2	FGRRES_00642	AA11		PKS5	FGRRES_17677	polyketide synthase	unknown
A3	FGRRES_00895	AA7		PKS6	FGRRES_08208	polyketide synthase	fusaristatin
A4	FGRRES_01805	AA7		PKS7	FGRRES_08795	polyketide synthase	unknown
A5	FGRRES_02422	AA11		PKS8	FGRRES_03340	polyketide synthase	unknown
A6	FGRRES_03309	AA7		PKS11	FGRRES_01790	polyketide synthase	fumonisin
A7	FGRRES_03373	AA3_2		PKS12	FGRRES_02324	polyketide synthase	aurofusarin
A8	FGRRES_03593	AA7		PKS13	FGRRES_15980_M	polyketide synthase	zearalenone
A9	FGRRES_03615	AA3		PKS15	FGRRES_04488_M	polyketide synthase	unknown
A10	FGRRES_03616	AA7		NPS4	FGRRES_02315	NRPS	fusahexin
A11	FGRRES_03626	AA3_2		NPS6	FGRRES_03747	NRPS	fusarinine
A12	FGRRES_03632	AA9		NPS7	FGRRES_08209	NRPS	fusaristatin
A13	FGRRES_03638	AA3_3		NPS11	FGRRES_03245_M	NRPS-like	unknown
A14	FGRRES_03840	AA11		NPS13	FGRRES_13153	NRPS-like	unknown
A15	FGRRES_03865	AA12		NPS18	FGRRES_17386	NRPS	unknown
A16	FGRRES_03898	AA7		GIP1	FGRRES_02328	tailoring enzyme	aurofusarin
A17	FGRRES_03968	AA9		GIP3	FGRRES_02321	tailoring enzyme	aurofusarin
A18	FGRRES_04732	AA7		GIP7	FGRRES_02326	tailoring enzyme	aurofusarin
A19	FGRRES_05159	AA1_2		PGLX	FGRRES_17170	tailoring enzyme	fusarubins
A20	FGRRES_06110	AA9
A21	FGRRES_06397	AA9
A22	FGRRES_07661	AA7
A23	FGRRES_07838	AA7
A24	FGRRES_08203	AA3
A25	FGRRES_08407	AA3_2
A26	FGRRES_10609	AA7
A27	FGRRES_10611	AA7
A28	FGRRES_10986	AA3_2
A29	FGRRES_11008	AA3
A30	FGRRES_11032	AA5_2
A31	FGRRES_11097	AA5_1
A32	FGRRES_12369	AA2
A33	FGRRES_13245_M	AA9
A34	FGRRES_13450	AA7
A35	FGRRES_15885	AA3_2
A36	FGRRES_16026	AA7
A37	FGRRES_16111_M	AA7
A38	FGRRES_16205	AA7
A39	FGRRES_16864	AA7
A40	FGRRES_17179	AA1_3
A41	FGRRES_17550	AA1_3
E1	FGRRES_00050	CE10
E2	FGRRES_00783	CE5
E3	FGRRES_00784_M	CE5
E4	FGRRES_01570	CE5
E5	FGRRES_02958_M	CE16
E6	FGRRES_02997_M	CE10
E7	FGRRES_03406	CE8
E8	FGRRES_03544_M	CE4
E9	FGRRES_03601	CE10
E10	FGRRES_03612	CE16
E11	FGRRES_03687_M	CE10
E12	FGRRES_03738	CE10
E13	FGRRES_05663	CE4
E14	FGRRES_05847	CE4
E15	FGRRES_06549	CE4
E16	FGRRES_09099	CE10
E17	FGRRES_10634	CE5
E18	FGRRES_11112	CE2
E19	FGRRES_11229	CE3
E20	FGRRES_11555	CE10
E21	FGRRES_16353	CE10
E22	FGRRES_16623	CE3
E23	FGRRES_20377	CE5
B1	FGRRES_07629	CBM22
B2	FGRRES_08003	CBM1
B3	FGRRES_10922	CBM63
B4	FGRRES_11072	CBM16
B5	FGRRES_11496	CBM63
H1	FGRRES_00096	GH2
H2	FGRRES_02059	GH27
H3	FGRRES_02075	GH109
H4	FGRRES_02632	GH3
H5	FGRRES_02651	GH16
H6	FGRRES_02658	GH45
H7	FGRRES_02690	GH5_12
H8	FGRRES_02866	GH105
H9	FGRRES_03002	GH43_5
H10	FGRRES_03003	GH43
H11	FGRRES_03054	GH93
H12	FGRRES_03143	GH105
H13	FGRRES_03387_M	GH3
H14	FGRRES_03529	GH17
H15	FGRRES_03598	GH93
H16	FGRRES_03788	GH16
H17	FGRRES_03813	GH54
H18	FGRRES_04014	GH16
H19	FGRRES_04702_M	GH109
H20	FGRRES_04768	GH16
H21	FGRRES_04930	GH47
H22	FGRRES_05292	GH17
H23	FGRRES_05757_M	GH16
H24	FGRRES_06119	GH16
H25	FGRRES_07207	GH43_30
H26	FGRRES_07569	GH18
H27	FGRRES_07625	GH62
H28	FGRRES_07695	GH43_36
H29	FGRRES_07785	GH16
H30	FGRRES_07944_M	GH17
H31	FGRRES_08265	GH5_15
H32	FGRRES_08414	GH109
H33	FGRRES_08534	GH16
H34	FGRRES_08797	GH31
H35	FGRRES_08829	GH88
H36	FGRRES_09159	GH3
H37	FGRRES_09226	GH31
H38	FGRRES_09821	GH43_21
H39	FGRRES_11048	GH53
H40	FGRRES_11098	GH16
H41	FGRRES_11169	GH27
H42	FGRRES_11191	GH114
H43	FGRRES_11487	GH10
H44	FGRRES_12551	GH127
H45	FGRRES_13189	GH43_29
H46	FGRRES_15749	GH5_24
H47	FGRRES_15828	GH18
H48	FGRRES_16051_M	GH141
H49	FGRRES_16297	GH109
H50	FGRRES_16665	GH31
H51	FGRRES_16697	GH16
H52	FGRRES_16875	GH2
H53	FGRRES_17267	GH16
H54	FGRRES_17404	GH16
H55	FGRRES_20327	GH62
T1	FGRRES_00430	GT66
T2	FGRRES_02681	GT32
T3	FGRRES_03255	GT8
T4	FGRRES_04233	GT4
T5	FGRRES_04456	GT4
T6	FGRRES_05345	GT15
T7	FGRRES_11341	GT1
T8	FGRRES_13169	GT8
T9	FGRRES_16527	GT20
T10	FGRRES_17091	GT90
T11	FGRRES_17495	GT8
L1	FGRRES_01607	PL1_4
L2	FGRRES_03713	PL3_2
L3	FGRRES_11163	PL1_7

## Sheet: Table_S6_1
Supplementary Table S6. Summary of analysis of FIMO (Find Individual Motif Occurences) on the promoter region of putative target genes whose knockout exhibited defect phenotypes during sexual development
Gene ID	Gene Name	Putative Function	Knockout Phenotype	Reference	TF-binding Motif	From ATG	P-value	log2(fold change)a
FGRRES_00348	SMS2/AGO2	argonaut 2	fewer asci and ascospores	Kim et al. 2015	PNA1: GCACAAACAC	–228…–219(+)	7.26e-05	-4.84492
FGRRES_01366	FMF1	transcription factor	small perithecia, no asci	Kim et al. 2015	MAT1-2-1: AACATAACAAAGGGAACT	–288…–271(+)	2.29e-06	-4.4104
FGRRES_01763	HYD1	hydrophobin	wild-type	Quarantin et al. 2019	PNA1: AGACAAACAC	–25…–16(+)	3.91e-05	-4.33351
FGRRES_02102	ASY1	asy-1	asynchronous developing perithecia	Trail et al. 2017	SUB1: CACGATCGATG	–293…–283(+)	1.77e-05	5.70091
FGRRES_03365	.	nuclease/phosphatase family	wild-type	Kim et al. 2022	ASM1: TCATGCAGAT	–156…–147(+)	7.07e-05	-4.27526
FGRRES_04288	GzC2H028	transcription factor	wild-type	Son et al. 2011	PP1: CCCCCCTGAG	–314…–305(+)	6.66e-05	5.16782
FGRRES_04458	FHB2	NO-inducible flavohemoprotein	not dertermined	Jian et al. 2021	PNA1: AAACAAACAC	–15…–6(+)	4.16e-05	6.16582
					PNA1: AGACAAACAG	–59…–50(+)	5.25e-05	-
					PNA1: ACACAAACAC	–35…–26(+)	9.98e-05	-
FGRRES_05061	PPG1	pheromone precursor	fewer perithecia	Lee et al. 2008	SUB1: AGCGATCGGGC	–278…–268(+)	1.54e-05	9.29119
					MAT1-2-1: CTCCAAACAAAAGGACAA	–143…–126(+)	8.68e-05	-7.47662
					REL3: CCGCGTGACT	–473…–464(+)	9.04e-05	-2.74202
FGRRES_05151	GzHMG016	transcription factor, the ortholog of PaHMG8	wild-type	Son et al. 2011	MAT1-2-1: TAAACAACAAAGTGACCC	–267…–250(+)	5.7e-06	-4.08067
FGRRES_06596	FCA5	catalase	wild-type	Lee et al. 2014	ASM1: CCATGCATAA	–83…–74(+)	4.16e-05	-2.75102
FGRRES_07790	GzbHLH012	transcription factor	wild-type	Son et al. 2011	SUB1: AGCGATCGAGT	–255…–245(+)	7.65e-05	7.55059
FGRRES_07869	.	short chain dehydrogenase	fewer perithecia, no asci	Lee et al. 2010	PP1: AACCCCTTAT	–72…–63(-)	5.93e-05	-4.95687
FGRRES_08617	GzC2H066	transcription factor	fewer perithecia, fewer asci	Son et al. 2011	SUB1: CCCGATCGACA	–82…–72(+)	5.51e-05	3.546
FGRRES_08890	MAT1-1-3	transcription factor	small perithecia, no asci	Kim et al. 2012	PNA1: TAGCAAACAA	–279…–270(+)	5.63e-05	-4.61967
					MAT1-2-1: ATTGTTCAA	-298...-290(-)	2.05e-05	no expression
FGRRES_08891	MAT1-1-2	transcription factor	small perithecia, no asci	Kim et al. 2012	PNA1: TAGCAAACAA	–186…–177(-)	5.63e-05	-6.13248
					MAT1-2-1: ATTGTTCAA	-168...-160(+)	2.05e-05	no expression
FGRRES_08892	MAT1-1-1	transcription factor	small perithecia, no asci	Kim et al. 2012	PNA1: TGGCAAACAG	-212...-203(-)	6.23e-06	-1.56517
					PNA1: CAACAAACAG	-148...-139(-)	3.8e-05	-
FGRRES_08894	MAT1-2-3	transcription factor	wild-type	Kim et al. 2012	PNA1: CAACAAACAT	-103...-94(+)	4.78e-05	-0.855321
					PNA1: TTGCAAACAC	-280...-271(-)	5.14e-05	-
FGRRES_10143	GzCCHC008	transcription factor	wild-type	Son et al. 2011	SUB1: TCAGATCGGTC	–344…–334(-)	3.24e-05	4.13181
FGRRES_10581	HOS4	orthologous to yeast Hos4	not dertermined (functional in yeast)	Hao et al. 2019	SUB1: CCCGATCGATA	–487…–477(+)	9.29e-06	3.51094
FGRRES_10742	.	pheromone-regulated membrane protein	small perithecia, no asci	Kim et al. 2015	ADV1: AGCGCTTAG	–483…–475(-)	4.99e-05	-2.79115
FGRRES_16465	.	hypothetical protein	no paraphyses senescence	Kim et al. 2015	MAT1-2-1: ATTGTTTGA	–99…–91(-)	3.85e-05	-7.2388
FGRRES_17042	GzbHLH013	transcription factor	wild-type	Son et al. 2011	VAD3: ACCCGGCATTT	–371…–361(-)	2.85e-05	3.11639
aRelative expression levels of putative target gene in knockouts of transcription factor with a binding motif(s) in the promoter region of the target gene, compared to the wild-type.

## Sheet: Table_S6_2
Supplementary Table S6. Summary of analysis of FIMO (Find Individual Motif Occurences) on the promoter region of putative target genes encoding CAZymes and secondary metabolism-related core enzymes
Gene ID	Enzyme family	TF-binding Motif	From ATG	P-value	log2(fold change)a
FGRRES_03255	GT8	ASM1: ACATGCATGG	–349…–340(+)	6.18e-05	-6.18938
FGRRES_04732	AA7	ASM1: GCATGCATAA	–212…–203(+)	3.44e-05	-4.4238
FGRRES_05292	GH17	ASM1: ACCTGCATGT	–262…–253(+)	9.81e-05	-2.11988
FGRRES_05847	CE4	ASM1: ATATGCAGGA	–401…–392(+)	7.07e-05	-6.32815
FGRRES_08797	GH31	ASM1: GCATGCATGA	–242…–233(+)	2.11e-05	-4.13031
FGRRES_09226	GH31	ASM1: TCATGCATTT	–202…–193(+)	8.35e-05	-4.61086
FGRRES_11097	AA5_1	ASM1: ACCTGCATAA	–235…–226(+)	7.07e-05	-6.42934
		MYT2: CAGCTGAGA	–78…–70(+)	2.96e-05	3.57331
		MYT2: GAGGTGAGA	–69…–61(+)	5.37e-05	-
FGRRES_11098	GH16	ASM1: ACCTGCATGT	–318…–309(+)	9.81e-05	-10.8699
FGRRES_15885	AA3_2	ASM1: TCATGCATGC	–251…–242(+)	2.11e-05	4.19752
FGRRES_16665	GH31	ASM1: GCATGCATAT	–251…–242(+)	7.73e-05	-4.44421
FGRRES_17550	AA1_3	ASM1: ACATGCATGG	–55…–46(+)	6.18e-05	-3.60957
FGRRES_02321	oxidoreductase (GIP3)	ASM1: ACATGCATAT	–358…–349(+)	3.44e-05	-5.70388
FGRRES_08208	polyketide synthase (PKS23)	ASM1: GTATGCATGA	–181…–172(+)	3.44e-05	-5.74637
FGRRES_00050	CE10	SUB1: AGCGATCGATG	–383…–373(+)	1.13e-05	-3.54413
FGRRES_00783	CE5	SUB1: CACGATCGAAC	–327…–317(-)	7.05e-05	4.57153
FGRRES_02866	GH105	SUB1: CGAGATCGATA	–56…–46(-)	4.82e-05	-7.98663
		ASM1: TCATGCAGAT	–370…–361(+)	7.07e-05	-4.81582
FGRRES_07629	CBM22	SUB1: CACGATCGCTC	–14…–4(+)	3.8e-05	6.02743
FGRRES_10922	CBM63	SUB1: GGCGATCGGGA	–315…–305(-)	2.97e-05	4.72446
FGRRES_03601	CE10	ADV1: GGCGCTTCG	–117…–109(-)	9.08e-05	5.25322
		ASM1: TCATGCATAG	–352…–343(+)	4.16e-05	4.70187
FGRRES_07569	GH18	ADV1: GGCGGTTAA	–21…–13(+)	2.57e-05	3.08597
FGRRES_16697	GH16	ADV1: GGCGCTTCA	–481…–473(+)	9.57e-05	2.62833
		ADV1: GGCGCCTAA	–338…–330(-)	1.91e-05	2.62833
FGRRES_02422	AA11	PNA1: TGACAAACAC	–261…–252(+)	8.45e-06	-6.33536
FGRRES_03813	GH54; CBM42	PNA1: AAGCAAACAC	–64…–55(+)	1.76e-05	9.69996
FGRRES_11112	CE2	PNA1: CGACAAACAA	–175…–166(-)	9.98e-05	4.97262
FGRRES_03598	GH93	FMF1: TCTTTGTT	–332…–325(+)	2.18e-05	6.60633
		PNA1: TCACAAACAG	–451…–442(+)	7.56e-05	5.41383
FGRRES_03626	AA3_2	BEK1: ATTGACAGCC	–117…–108(-)	2.79e-05	3.63069
FGRRES_03695	AA9	VAD3_S5: AGCCGGCAGTC	–441…–431(-)	1.19e-05	5.04919
FGRRES_08203	AA3	VAD3_S5: CAGCGGCAGTT	–286…–276(+)	1.31e-05	-4.5812
		VAD3_S5: AGCCGGCAGTT	–142…–132(+)	4.75e-07	-
aRelative expression levels of putative target gene in knockouts of transcription factor with a binding motif(s) in the promoter region of the target gene, compared to the wild-type.
