# Supplementary material for: Transcription factor-dependent regulatory networks of sexual reproduction in Fusarium graminearum
Source: mBio. 2024 Nov 26;16(1):e03030-24. doi: 10.1128/mbio.03030-24 (PMC11708053; doi:10.1128/mbio.03030-24)
Supplement: Table S5 — Primers used in knockout generation. [file mbio.03030-24-s0010.xlsx]

## Sheet: Sheet2
Supplementary Table S7. List of primers used in knockout generation
Target gene	Primers	Sequences (5' → 3')
FMF1	01366L5	GCGACATCAAACAGACGTTTACCAG
(FGRRES_01366)	01366L3	CACTGGTGACGGCTAACCAGAACTGTCCCTGCCACTGTCTACGATTTTGAC
	01366R5	GTCAGATCGATGGTAGTTGTCGTCGACTCCTTGAGTATCTTTTGGGTAGGCAG
	01366R3	GATGAATCCAGGTCGCGTCTCAAG
	01366N5	CAGTTATCCGGCACTTGAAGCAAAC
	01366N3	TTCTCCACCTCACCACTGCCATTC
PNA1	15782L5	ATGCAAACACTACATAAGAGGCAGC
(FGRRES_15782)	15782L3	CACTGGTGACGGCTAACCAGAACTGTCGTGTTGAAGTCAAGGACGGTGTTTG
	15782R5	GTCAGATCGATGGTAGTTGTCGTCGACTACCCTGAAATCCTCCGAACCTCTG
	15782R3	CTCACTTTCTCAAAATGCCATGACAC
	15782N5	AACCCTATGACAAGGCTCACAAACG
	15782N3	GTGCAGTATGCCTTTGGTCGTGTAC
ASD5	16570L5	ACGACTTACAGATGAAGAGCTGACAC
(FGRRES_16570)	16570L3	CACTGGTGACGGCTAACCAGAACTGTCGAAGAACGGTGTTATTGTGGTACACG
	16570R5	GTCAGATCGATGGTAGTTGTCGTCGACTACTTTGACGCATACGTCGTCTCAGG
	16570R3	ACCAATCCAGCTATTTCCGCGCTG
	16570N5	GATGAAGCCGACGAAGACGAGTC
	16570N3	CGTTATTCGACTGTAGCGAACACAG
SUB1	17300L5	CGTCGTGTCGAGCAAATTCCTCTAC
(FGRRES_17300)	17300L3	CACTGGTGACGGCTAACCAGAACTGTCGCGGATCTGGTAATTACTAACAATGAC
	17300R5	GTCAGATCGATGGTAGTTGTCGTCGACTGAATCGACATGAGGCTGCTCGTAG
	17300R3	CCTTTAATAGTCGCTCTGTCGATGC
	17300N5	GACTTTGTTGCCAACAGGTGCAATC
	17300N3	CTGTCACATCTGGGCTCGGACTC
MAT1-1-1 and MAT1-2-1	MAT_L5	CACGCAGTCAACTAACATGGCTGG
(FGRRES_08893 and	MAT_L3	GTTGACCTCCACTAGCTCCAGCCAAGCGAGGATTGTTTTGACCTGAGCTGG
FGRRES_08892)	MAT_R5	GGCAAAGGAATAGAGTAGATGCCGACCGTGTTAAATTGCAGAGGTGTGTAAGGC
	MAT_R3	GGAAATCTTGGTCTCCCTTTCATGTC
	MAT_N5	GCTTTCCAGAACATGGGCGACTTG
	MAT_N3	CATTTGGTACTTGGTAATGGGTTGC
BEK1	05475L5	GTTCTGGCGATACAACGCTATGTTCTC
(FGRRES_05475)	05475L3	GTTGACCTCCACTAGCTCCAGCCAAGCCGTATCAGACTGTTTCGACAGTGAACG
	05475R5	GGCAAAGGAATAGAGTAGATGCCGACCGCATTTAGCGGCGGGTTATATCCCATAG
	05475R3	GTGAGCACGTACAATGGATATTCCAGC
	05475N5	CTGAACCCTTCAGGTTTAGATTGCCTG
	05475N3	TGGGTGGATCAAACGATGAGGAAACTG
PP1	07310L5	GTGCTCTAGAAGTCCAATCCCAACC
(FGRRES_07310)	07310L3	CACTGGTGACGGCTAACCAGAACTGTCCTTGTGGCGTTGTGAAAGTAATCCG
	07310R5	GTCAGATCGATGGTAGTTGTCGTCGACTGCTAGTGGCATGATGTAACGGTTG
	07310R3	CGTACTCGTCAGAAGGCTACAGAC
	07310N5	AGGTACTTGCCCTTAGGTTACCTTC
	07310N3	CAGGAGAAGATGCCTATGAACATGC
ADV1	07067L3	GTTGACCTCCACTAGCTCCAGCCAAGCCAGGATGGGGTGTGTGATGTACAAG
(FGRRES_07067)	07067L5	CTCTTCGATGAGACCTTGGTGCAAGCAG
	07067R5	GGCAAAGGAATAGAGTAGATGCCGACCGGAAGGATAGTAGGAGCAATGCTGGGTG
	07067R3	CTCGCAGTAGGGAATGCCAAATGTAG
	07067N5	GACACAGAGAGACTATCTTTGACCGACTC
	07067N3	CATGTCCAGCTTCCCAGAGCTTCTC
VAD3	05503L5	CATGACAAGGACTACCACGTCACG
(FGRRES_05503)	05503L3	GTTGACCTCCACTAGCTCCAGCCAAGCCATGACTCTGCCAGACAGCTACAG
	05503R5	GGCAAAGGAATAGAGTAGATGCCGACCGCAAGGATAGTATTCGAGCAGCGG
	05503R3	CCGACTCTAGTAAGGTTCTCCCAAG
	05503N5	GACATGTTCGCTGCTACTATCCCG
	05503N3	GCATGTGCTAATCTGCCAGACAG
MYT2	07546L5	CTGGCGCTTGCTCAAACCATCGTAG
(FGRRES_07546)	07546L3	GTTGACCTCCACTAGCTCCAGCCAAGCGATTCAGAGTGAATCCTGGTAACGAG
	07546R5	GGCAAAGGAATAGAGTAGATGCCGACCGCTAACACCCGGCACTCACTACCTTC
	07546R3	GACCAGGGTCTGGAGGAGTGTATTTG
	07546N5	CTTGTTCTGTTCAACGCCGTGG
	07546N3	GCTCGACGAGATGATGAGCG
HPH	HYG5	GCTTGGCTGGAGCTAGTGGAG
Hygromycin B phosphotransferase	HYG3	CGGTCGGCATCTACTCTATTCCTT
	YG-F (M5)	CGATGTAGGAGGGCGTGGATATGTC
	HY-R (M3)	TGTAGTGTATTGACCGATTCCTTGCG
FGRRES_04850	04850L5	GCTTTGTTGGTTATGTGTCTACT
	04850L3	TAGAGTAGATGCCGACCGTGCATTCTCAGAAATTCAACGATA
	04850R5	CACTAGCTCCAGCCAAGCAGATGAAGAAAGAATTTGTGGGAG
	04850R3	TATAGGAAATGAATTGGTGGGTGA
	04850N5	GTTGCGCGTCATCGTTTCTGTTA
	04850N3	TTGTAGACATGGATAAGCCGGAGG
	04850_check5	GAGATCACTATCCTACCTTTGACA
	04850_check3	TAATTAGCATGTACCTTACTGTCG
FGRRES_08978	08978L5	AAATCATGGAACAAGTTTGAGAAG
	08978L3	TAGAGTAGATGCCGACCGAAATTGACACATTCTTTACCATGC
	08978R5	CACTAGCTCCAGCCAAGCGTTGATTGATGATGGTTGTTTCTG
	08978R3	GAAGAATTAGCCATCACTTAGCTT
	08978N5	AGCTTGCTGCTGAGAAGAACATTG
	08978N3	ACAGCACAGCACAACATAGACTTG
	08978_check5	GAAGCTTCAACTTTCTCTTCTCG
	08978_check3	AGTATAGATACATACCAGGCATCG
FGRRES_17074_M	17074L5	AAGAACAGTCTCATTACTGGGATA
	17074L3	TAGAGTAGATGCCGACCGACTTTTCTCTTGCAAAATGGATTG
	17074R5	CACTAGCTCCAGCCAAGCATTGAGGTCCGCTATTATTGTAAG
	17074R3	TGAATACATATAACCCTCCAAACG
	17074N5	ACGTATGTCTCCCTTTGCTCATACA
	17074N3	TCCCGTGGAGACGTGTATTGTTAT
	17074_check5	CAAGGGTAAGTTGCTCCAATTAT
	17074_check3	GGAAAGTCTATCAACGACTCTTTT
FGRRES_08203	08203L5	GAAGTCATAAAGTGTCGCTTACA
	08203L3	TAGAGTAGATGCCGACCGTTGTGAAGAGATGATGGATTGAAG
	08203R5	CACTAGCTCCAGCCAAGCCTCGGGTTTATTTCTTATGTCAGT
	08203R3	GAATTTGTAGCGGATAAAGAGACA
	08203N5	AAACCATTTGCCAAGACTCCCAAG
	08203N3	GAAACATTATTCCTGGGGTGCTCG
	08203_check5	GATTGTGAAGTATCTCAAGGAAGG
	08203_check3	GACTTGTAATGGGATGGAACTTAC
FGRRES_15003	15003L5	TGTTCATCCATACATGGAAACATT
	15003L3	TAGAGTAGATGCCGACCGCTTTCTCTTCACTTCTTCCCTCA
	15003R5	CACTAGCTCCAGCCAAGCTTTTGTGGTTTGGATTGAGAATTG
	15003R3	TTATACGACTCCGTTAGTTCCATA
	15003N5	TCAACAAGCTGACATTCTCTCGGA
	15003N3	TCCTACCATTCTCACACCCATTCG
	15003_check5	ACAAGTACATCGGTAACTTCTACG
	15003_check3	ATGAGGTCAACCTCCTCAGTAAC
FGRRES_11840 and	11840_00847L5	CCGTTGCTAGATGAAGAGTATTTT
FGRRES_00847	11840_00847L3	TAGAGTAGATGCCGACCGTAATCAGGGTACAGAAACAAACAA
	11840_00847R5	CACTAGCTCCAGCCAAGCGATGGTAGTAAGGCTAAGAAAAGC
	11840_00847R3	GAAGTTTCTAGTCATGTGCTTGTA
	11840_00847N5	CCTGAGCAAAGACAACAAGACGTT
	11840_00847N3	ACCATACCTTGTACACTTGGCTGT
	11840_00847_check5	TCAGGTAATCAAATAGTGTCAACG
	11840_00847_check3	TCTAGAAACCATTCCTTCCATACT
FGRRES_03599	03599L5	GTAGTAACCATGCGTTTCCAATC
	03599L3	ATGCTCCTTCAATATCAGTTCTCCCTTGAAAGCATGTGCCTTTGATTA
	03599R5	TGATGCGCTTGAGACGAAGCTTGTTTGTATTCAACTTCAAAGGACCA
	03599R3	GAACCACAGCTTTTAACAAACATT
	03599N5	ATGGAAGCATCATTGTTAGTGCCG
	03599N3	GCAAAGTCTAACGCCTTTTCCACT
	03599_check5	ATGCAGTTCACCACCTCCTTCATC
	03599_check3	GAATTCCACAGTTACCGACAACAC
FGRRES_03591	03591L5	ATCACATGTTCATTTTGGTTTTGC
	03591L3	ATGCTCCTTCAATATCAGTTCTCCCGGAGGAATAGTTTTTGATGCTTT
	03591R5	TGATGCGCTTGAGACGAAGCTTGAACTGATATTGCTTGCTGTGATTA
	03591R3	TTTTAACAACATCTTCAGACCCAA
	03591N5	TCGTCGGTGAGTTAAAATTGCGAC
	03591N3	CCCAAGTTCGTGGTTGACATGAAT
	03591_check5	TATTACGGTTCATCTACTCACACT
	03591_check3	CTTCATCTTGAGCTTTCCATAGTT
FGRRES_03381	03381L5	GCCCTTATAAGATTCATAGGCAGA
	03381L3	ATGCTCCTTCAATATCAGTTCTCCGTGAAGAAAGAAGGTGGATGATTG
	03381R5	TGATGCGCTTGAGACGAAGCTTGTTAGCTATTTACTTCAACCACAGG
	03381R3	TCTACTATAAAATCCGCAGCATTG
	03381N5	ACTTAGTGAAAGTCTTCTCGGGCA
	03381N3	GTGAAAACCGGTCTCTGCATTGAA
	03381_check5	GCTGATTGAATATGATCCTCGCTG
	03381_check3	TATTTGGGAGGTTCGTAGGGCTT
FGRRES_04658_M	04658L5	TCTATCCTCAAGTCAACAATCCTG
	04658L3	TAGAGTAGATGCCGACCGATCTTCAGTGGAACAAGAAAGGTT
	04658R5	CACTAGCTCCAGCCAAGCCTAGGAACACGAGAGAGATAGTTG
	04658R3	TCTCGAGAATGACAAGTTAAATGC
	04658N5	CGCTGAACTATGGAAATGTTGGGT
	04658N3	GTGCCACTATCTCTAACACTGCCT
	04658_check5	TACTGGTATGTGAGTGTGATCTGG
	04658_check3	TGTTGTGATAAGAGCTGTTGGGTA
FGRRES_04768	04768L5	AGAACGATAAAGTAAAGGGATGCT
	04768L3	TAGAGTAGATGCCGACCGTTACTTTGTCCTCTTCTTCGTCTT
	04768R5	CACTAGCTCCAGCCAAGCTTGTAGTAGTTGGCTAGTTTGTTG
	04768R3	ATTTTGAATCGAATAGTTGTTGCG
	04768N5	TCTTGAAAGCCGAAGAAGGACTCA
	04768N3	CAGCTTCTGGAGCAACAAAAGACA
	04768_check5	GTATGTTTTCACTCCTCAAGCAGG
	04768_check3	ATTCGTAGTCGTTGACTTACCCAG
FGRRES_11236	11236L5	GATTGCATTTGCAAAAAGACCATT
	11236L3	ATGCTCCTTCAATATCAGTTCTCCGATCCATTACAATGCGACAACTG
	11236R5	TGATGCGCTTGAGACGAAGCTTGAAAAGAATTGTTGAGATGTCCTGT
	11236R3	ACCCTGTAGTAGGTAGAATAGAGA
	11236N5	AGATCAAGATCCCTCCAGAGCCTA
	11236N3	AGTGAACATCAAACCCTCCATCCA
	11236_check5	GCCATCCCTTCGTATTATACCCTC
	11236_check3	TTCCGTTTTTATCACAACCAGGTG
FGRRES_17073	17073L5	ATGTCTTGGATGGCTTACATTTTG
	17073L3	ATGCTCCTTCAATATCAGTTCTCCCTATGTAGAGACATACTTGGGAGC
	17073R5	TGATGCGCTTGAGACGAAGCTTGCAGTTATATCAAAGGTGGAACTGT
	17073R3	GTAGACCTATAAAGCCCCAGAATA
	17073N5	AAATCGAGCCGGTATACTCAGGAC
	17073N3	CGGGACTGAAGATTCCCGAAAGTA
	17073_check5	TCCCGCAAGTAAGAGATACAACAA
	17073_check3	GGATCAATGAGGTGATTCTCAACG
NPTII	NPT5	GGAGAACTGATATTGAAGGAGCATTTT
neomycin phosphotransferase II	NPT3	CAAGCTTCGTCTCAAGCGTCATCAT
	PT-F (M5)	CTTTTTGTCAAGACCGACCTGTCC
	NP-R (M3)	CAAGCTCTTCAGCAATATCACGGG

## Sheet: Sheet1
Supplementary Table S7. List of primers used in knockout generation
No	Primer name	Sequence (5' - 3')
1	FGRRES4850For5	GCTTTGTTGGTTATGTGTCTACT
2	FGRRES4850rev5t_HygB	TAGAGTAGATGCCGACCGTGCATTCTCAGAAATTCAACGATA
3	FGRRES4850for3t_HygB	CACTAGCTCCAGCCAAGCAGATGAAGAAAGAATTTGTGGGAG
4	FGRRES4850rev3	TATAGGAAATGAATTGGTGGGTGA
5	FGRRES4850forN	GTTGCGCGTCATCGTTTCTGTTA
6	FGRRES4850revN	TTGTAGACATGGATAAGCCGGAGG
7	FGRRES4850_Inside_F	GAGATCACTATCCTACCTTTGACA
8	FGRRES4850_Inside_R	TAATTAGCATGTACCTTACTGTCG
9	FGRRES8978For5	AAATCATGGAACAAGTTTGAGAAG
10	FGRRES8978rev5t_HygB	TAGAGTAGATGCCGACCGAAATTGACACATTCTTTACCATGC
11	FGRRES8978for3t_HygB	CACTAGCTCCAGCCAAGCGTTGATTGATGATGGTTGTTTCTG
12	FGRRES8978rev3	GAAGAATTAGCCATCACTTAGCTT
13	FGRRES8978forN	AGCTTGCTGCTGAGAAGAACATTG
14	FGRRES8978revN	ACAGCACAGCACAACATAGACTTG
15	FGRRES8978_Inside_F	GAAGCTTCAACTTTCTCTTCTCG
16	FGRRES8978_Inside_R	AGTATAGATACATACCAGGCATCG
17	FGRRES17074For5	AAGAACAGTCTCATTACTGGGATA
18	FGRRES17074rev5t_HygB	TAGAGTAGATGCCGACCGACTTTTCTCTTGCAAAATGGATTG
19	FGRRES17074for3t_HygB	CACTAGCTCCAGCCAAGCATTGAGGTCCGCTATTATTGTAAG
20	FGRRES17074rev3	TGAATACATATAACCCTCCAAACG
21	FGRRES17074forN	ACGTATGTCTCCCTTTGCTCATACA
22	FGRRES17074revN	TCCCGTGGAGACGTGTATTGTTAT
23	FGRRES17074_Inside_F	CAAGGGTAAGTTGCTCCAATTAT
24	FGRRES17074_Inside_R	GGAAAGTCTATCAACGACTCTTTT
25	FGRRES8203For5	GAAGTCATAAAGTGTCGCTTACA
26	FGRRES8203rev5t_HygB	TAGAGTAGATGCCGACCGTTGTGAAGAGATGATGGATTGAAG
27	FGRRES8203for3t_HygB	CACTAGCTCCAGCCAAGCCTCGGGTTTATTTCTTATGTCAGT
28	FGRRES8203rev3	GAATTTGTAGCGGATAAAGAGACA
29	FGRRES8203forN	AAACCATTTGCCAAGACTCCCAAG
30	FGRRES8203revN	GAAACATTATTCCTGGGGTGCTCG
31	FGRRES8203_Inside_F	GATTGTGAAGTATCTCAAGGAAGG
32	FGRRES8203_Inside_R	GACTTGTAATGGGATGGAACTTAC
33	FGRRES15003For5	TGTTCATCCATACATGGAAACATT
34	FGRRES15003rev5t_HygB	TAGAGTAGATGCCGACCGCTTTCTCTTCACTTCTTCCCTCA
35	FGRRES15003for3t_HygB	CACTAGCTCCAGCCAAGCTTTTGTGGTTTGGATTGAGAATTG
36	FGRRES15003rev3	TTATACGACTCCGTTAGTTCCATA
37	FGRRES15003forN	TCAACAAGCTGACATTCTCTCGGA
38	FGRRES15003revN	TCCTACCATTCTCACACCCATTCG
39	FGRRES15003_Inside_F	ACAAGTACATCGGTAACTTCTACG
40	FGRRES15003_Inside_R	ATGAGGTCAACCTCCTCAGTAAC
41	FGRRES11840; 847For5	CCGTTGCTAGATGAAGAGTATTTT
42	FGRRES11840; 847rev5t_HygB	TAGAGTAGATGCCGACCGTAATCAGGGTACAGAAACAAACAA
43	FGRRES11840; 847for3t_HygB	CACTAGCTCCAGCCAAGCGATGGTAGTAAGGCTAAGAAAAGC
44	FGRRES11840; 847rev3	GAAGTTTCTAGTCATGTGCTTGTA
45	FGRRES11840; 847forN	CCTGAGCAAAGACAACAAGACGTT
46	FGRRES11840; 847revN	ACCATACCTTGTACACTTGGCTGT
47	FGRRES11840; 847_Inside_F	TCAGGTAATCAAATAGTGTCAACG
48	FGRRES11840; 847_Inside_R	TCTAGAAACCATTCCTTCCATACT
49	FGRRES3599For5	GTAGTAACCATGCGTTTCCAATC
50	FGRRES3599rev5t_Gen	ATGCTCCTTCAATATCAGTTCTCCCTTGAAAGCATGTGCCTTTGATTA
51	FGRRES3599for3t_Gen	TGATGCGCTTGAGACGAAGCTTGTTTGTATTCAACTTCAAAGGACCA
52	FGRRES3599rev3	GAACCACAGCTTTTAACAAACATT
53	FGRRES3599forN	ATGGAAGCATCATTGTTAGTGCCG
54	FGRRES3599revN	GCAAAGTCTAACGCCTTTTCCACT
55	FGRRES3599_Inside_F	ATGCAGTTCACCACCTCCTTCATC
56	FGRRES3599_Inside_R	GAATTCCACAGTTACCGACAACAC
57	FGRRES3591For5	ATCACATGTTCATTTTGGTTTTGC
58	FGRRES3591rev5t_Gen	ATGCTCCTTCAATATCAGTTCTCCCGGAGGAATAGTTTTTGATGCTTT
59	FGRRES3591for3t_Gen	TGATGCGCTTGAGACGAAGCTTGAACTGATATTGCTTGCTGTGATTA
60	FGRRES3591rev3	TTTTAACAACATCTTCAGACCCAA
61	FGRRES3591forN	TCGTCGGTGAGTTAAAATTGCGAC
62	FGRRES3591revN	CCCAAGTTCGTGGTTGACATGAAT
63	FGRRES3591_Inside_F	TATTACGGTTCATCTACTCACACT
64	FGRRES3591_Inside_R	CTTCATCTTGAGCTTTCCATAGTT
65	FGRRES3381For5	GCCCTTATAAGATTCATAGGCAGA
66	FGRRES3381rev5t_Gen	ATGCTCCTTCAATATCAGTTCTCCGTGAAGAAAGAAGGTGGATGATTG
67	FGRRES3381for3t_Gen	TGATGCGCTTGAGACGAAGCTTGTTAGCTATTTACTTCAACCACAGG
68	FGRRES3381rev3	TCTACTATAAAATCCGCAGCATTG
69	FGRRES3381forN	ACTTAGTGAAAGTCTTCTCGGGCA
70	FGRRES3381revN	GTGAAAACCGGTCTCTGCATTGAA
71	FGRRES3381_Inside_F	GCTGATTGAATATGATCCTCGCTG
72	FGRRES3381_Inside_R	TATTTGGGAGGTTCGTAGGGCTT
73	FGRRES4658For5	TCTATCCTCAAGTCAACAATCCTG
74	FGRRES4658rev5t_Hyg	TAGAGTAGATGCCGACCGATCTTCAGTGGAACAAGAAAGGTT
75	FGRRES4658for3t_Hyg	CACTAGCTCCAGCCAAGCCTAGGAACACGAGAGAGATAGTTG
76	FGRRES4658rev3	TCTCGAGAATGACAAGTTAAATGC
77	FGRRES4658forN	CGCTGAACTATGGAAATGTTGGGT
78	FGRRES4658revN	GTGCCACTATCTCTAACACTGCCT
79	FGRRES4658_Inside_F	TACTGGTATGTGAGTGTGATCTGG
80	FGRRES4658_Inside_R	TGTTGTGATAAGAGCTGTTGGGTA
81	FGRRES4768For5	AGAACGATAAAGTAAAGGGATGCT
82	FGRRES4768rev5t_Hyg	TAGAGTAGATGCCGACCGTTACTTTGTCCTCTTCTTCGTCTT
83	FGRRES4768for3t_Hyg	CACTAGCTCCAGCCAAGCTTGTAGTAGTTGGCTAGTTTGTTG
84	FGRRES4768rev3	ATTTTGAATCGAATAGTTGTTGCG
85	FGRRES4768forN	TCTTGAAAGCCGAAGAAGGACTCA
86	FGRRES4768revN	CAGCTTCTGGAGCAACAAAAGACA
87	FGRRES4768_Inside_F	GTATGTTTTCACTCCTCAAGCAGG
88	FGRRES4768_Inside_R	ATTCGTAGTCGTTGACTTACCCAG
89	FGRRES11236For5	GATTGCATTTGCAAAAAGACCATT
90	FGRRES11236rev5t_Gen	ATGCTCCTTCAATATCAGTTCTCCGATCCATTACAATGCGACAACTG
91	FGRRES11236for3t_Gen	TGATGCGCTTGAGACGAAGCTTGAAAAGAATTGTTGAGATGTCCTGT
92	FGRRES11236rev3	ACCCTGTAGTAGGTAGAATAGAGA
93	FGRRES11236forN	AGATCAAGATCCCTCCAGAGCCTA
94	FGRRES11236revN	AGTGAACATCAAACCCTCCATCCA
95	FGRRES11236_Inside_F	GCCATCCCTTCGTATTATACCCTC
96	FGRRES11236_Inside_R	TTCCGTTTTTATCACAACCAGGTG
97	FGRRES17073For5	ATGTCTTGGATGGCTTACATTTTG
98	FGRRES17073rev5t_Gen	ATGCTCCTTCAATATCAGTTCTCCCTATGTAGAGACATACTTGGGAGC
99	FGRRES17073for3t_Gen	TGATGCGCTTGAGACGAAGCTTGCAGTTATATCAAAGGTGGAACTGT
100	FGRRES17073rev3	GTAGACCTATAAAGCCCCAGAATA
101	FGRRES17073forN	AAATCGAGCCGGTATACTCAGGAC
102	FGRRES17073revN	CGGGACTGAAGATTCCCGAAAGTA
103	FGRRES17073_Inside_F	TCCCGCAAGTAAGAGATACAACAA
104	FGRRES17073_Inside_R	GGATCAATGAGGTGATTCTCAACG
105	Gen_For	GGAGAACTGATATTGAAGGAGCATTTT
106	Gen_Rev	CAAGCTTCGTCTCAAGCGTCATCAT
107	Gen_For_N	CTTTTTGTCAAGACCGACCTGTCC
108	Gen_Rev_N	CAAGCTCTTCAGCAATATCACGGG
